# Supplementary material for: Novel trends of genome evolution in highly complex tropical sponge microbiomes
Source: Microbiome. 2022 Oct 4;10:164. doi: 10.1186/s40168-022-01359-z (PMC9531527; doi:10.1186/s40168-022-01359-z)
Supplement: Supplementary file 8 — Additional file 7: Table S2. Table of relative abundances of Synechococcus MAGs in Ircinia, inferred via CoverM. [file 40168_2022_1359_MOESM7_ESM.xlsx]

## Sheet: Supplement File S2
	I. campana		I. cf. reteplana		I. radix		I. laeviconulosa		I. bocatorensis		I. lowi		I. vansoesti		I. ruetzleri		I. felix		I. strobilina
Synechococcus MAG	jk18x8	jk18x11	jk18x7	jk18x9	p16x33	p16x34	p16x57	p16x60	p16x63	p16x65	p16x43	p16x44	jk18x27	jk18x34	jk18x22	jk18x25	jk18x1bz	jk18xA	jk18x40	jk18x44
jk18xAbins.51	0.14402	0.168682	0.0487181	0	0	0	0.150056	0.160184	6.55221	4.78356	0.0808911	0.0683807	4.36965	7.63567	0.0522942	0.0763326	0	2.8135	0	0
jk18x7bins.84	8.60835	9.41932	10.4581	12.955	0	0	0	0	0.27449	0	1.88397	1.19324	0	0	0.720693	4.15948	0	0.495387	0	0
jk18x22bins.40	6.46415	7.12905	1.34616	1.86216	0	0	0	0	1.34669	0	4.54291	2.06026	0	0	15.9443	5.91708	0	4.88327	0	0
p16x65bins.39	0.340484	0.405557	0.128447	0.125351	0	0	0.421688	0.496934	15.5587	13.8397	0.213802	0.163917	4.53201	7.79693	0.154468	0.165707	0	1.50645	0	0
p16x44bins.23	6.55951	7.27965	1.19473	1.79825	0	0	0	0	0.351585	0	13.2967	11.9968	0	0	0.891381	2.38572	0	0.899113	0	0
jk18xAbins.61	6.21072	6.88215	0.819261	1.24864	0	0	0	0	0.787122	0	3.89763	1.5818	0	0	3.83732	5.48929	0	15.5293	0	0
jk18x27bins.71	0.293238	0.384993	0.12711	0.126455	0	0	0.219195	0.248677	7.20678	5.2155	0.180396	0.130327	9.89787	10.1312	0.131506	0.178035	0.0708275	1.52321	0	0
jk18x1bzbins.87	0.658369	0.726786	0.610264	0.384153	0.227039	0.15556	2.72406	2.92407	0.9461	0.755433	0.611534	0.774118	0.568403	0.814983	0.511995	0.632507	7.62309	0.304726	0	0
p16x34bins.54	0.380993	0.571584	0.211903	0.176214	6.27244	4.30434	0.771252	0.847545	0.606021	0.4649	0.227175	0.232573	0.364548	0.547978	0.179476	0.217267	0.323704	0.20747	0	0
jk18x22bins.65	0.457455	0.526752	0.399646	0.259573	0.108623	0.0717695	1.78606	1.95697	0.30504	0.235314	0.468053	0.63232	0.167165	0.251519	1.95947	1.4438	0.665451	0.136826	0	0
jk18x8bins.2	3.33262	5.26447	0.241072	0.256494	0	0	0.332687	0.379542	0.683838	0.523781	0.217587	0.180187	0.437594	0.682809	0.138117	0.235282	0.121077	0.261996	0	0
p16x60bins.38	0.610725	0.736461	0.56793	0.286284	0.591599	0.458326	19.8787	21.435	0.559886	0.621139	0.917909	1.17431	0.517806	0.52933	0.466021	0.63432	0.937377	0.260482	0	0
jk18x7bins.48	0.385118	0.503508	2.23883	0.510692	0.228901	0.154481	2.417	2.64769	0.569251	0.462514	0.410111	0.627668	0.320031	0.466016	0.338892	0.346471	1.06526	0.14129	0	0
