# Supplementary material for: Novel trends of genome evolution in highly complex tropical sponge microbiomes
Source: Microbiome. 2022 Oct 4;10:164. doi: 10.1186/s40168-022-01359-z (PMC9531527; doi:10.1186/s40168-022-01359-z)
Supplement: Supplementary file 9 — Additional file 8: Table S3. Table of genes and domains that are significantly enriched or depleted in Ircinia, and which are plotted in Fig. 2. [file 40168_2022_1359_MOESM8_ESM.xlsx]

## Sheet: Sheet1
			Ircinia species											Bacterial phyla and classes
	KO/PFAM accession	gene/domain name	I. ramosa	I. cf. reteplana	I. strobilina	I. vansoesti	I. ruetzleri	I. campana	I. lowi	I. felix	I. bocatorensis	I. laeviconulosa	I. radix	Actinobacteriota	Bacteroidota	Chloroflexota	Alphaproteobacteria (Proteobacteria)	Gammaproteobacteria (Proteobacteria)
Cellular motility: Chemotaxis	K02557	motB; chemotaxis protein MotB	Depleted	Depleted	Depleted	Depleted	Depleted	Depleted	Depleted	Depleted	Depleted	Depleted	Depleted		Depleted		Depleted	Depleted
	K02556	motA; chemotaxis protein MotA	Depleted	Depleted	Depleted	Depleted	Depleted	Depleted	Depleted	Depleted	Depleted	Depleted	Depleted				Depleted	Depleted
	K10439	rbsB; ribose transport system substrate-binding protein	Enriched											Enriched	Enriched	Enriched	Enriched
	K03413	cheY; two-component system, chemotaxis family, chemotaxis protein CheY	Depleted	Depleted	Depleted	Depleted	Depleted	Depleted	Depleted	Depleted	Depleted	Depleted	Depleted			Depleted	Depleted	Depleted
	K00575	cheR; chemotaxis protein methyltransferase CheR [EC:2.1.1.80]	Depleted	Depleted		Depleted	Depleted		Depleted	Depleted	Depleted	Depleted	Depleted				Depleted	Depleted
	K03414	cheZ; chemotaxis protein CheZ	Depleted														Depleted	Depleted
	K03406	mcp; methyl-accepting chemotaxis protein	Depleted			Depleted				Depleted	Depleted	Depleted	Depleted				Depleted	Depleted
	K03776	aer; aerotaxis receptor	Depleted															Depleted
	K03412	cheB; two-component system, chemotaxis family, protein-glutamate methylesterase/glutaminase [EC:3.1.1.61 3.5.1.44]	Depleted	Depleted		Depleted	Depleted			Depleted	Depleted	Depleted	Depleted			Depleted	Depleted	Depleted
	K03407	cheA; two-component system, chemotaxis family, sensor kinase CheA [EC:2.7.13.3]	Depleted	Depleted		Depleted	Depleted			Depleted	Depleted	Depleted	Depleted			Depleted	Depleted	Depleted
	K03408	cheW; purine-binding chemotaxis protein CheW	Depleted	Depleted		Depleted	Depleted		Depleted	Depleted	Depleted	Depleted	Depleted				Depleted	Depleted
	K12368	dppA; dipeptide transport system substrate-binding protein					Depleted			Depleted							Depleted
Cellular motility: Flagellar Assembly	K02416	fliM; flagellar motor switch protein FliM	Depleted	Depleted		Depleted			Depleted	Depleted	Depleted	Depleted	Depleted				Depleted	Depleted
	K02417	fliNY, fliN; flagellar motor switch protein FliN/FliY	Depleted	Depleted		Depleted	Depleted	Depleted	Depleted	Depleted	Depleted	Depleted	Depleted				Depleted	Depleted
	K02410	fliG; flagellar motor switch protein FliG	Depleted	Depleted		Depleted	Depleted	Depleted	Depleted	Depleted	Depleted	Depleted	Depleted				Depleted	Depleted
	K02411	fliH; flagellar assembly protein FliH	Depleted	Depleted	Depleted	Depleted	Depleted	Depleted	Depleted	Depleted	Depleted	Depleted	Depleted				Depleted	Depleted
	K02386	flgA; flagella basal body P-ring formation protein FlgA	Depleted	Depleted		Depleted	Depleted			Depleted	Depleted	Depleted	Depleted				Depleted	Depleted
	K02405	fliA; RNA polymerase sigma factor for flagellar operon FliA	Depleted	Depleted		Depleted	Depleted			Depleted	Depleted	Depleted	Depleted					Depleted
	K02396	flgK; flagellar hook-associated protein 1 FlgK	Depleted	Depleted		Depleted	Depleted	Depleted	Depleted	Depleted	Depleted	Depleted	Depleted				Depleted	Depleted
	K02389	flgD; flagellar basal-body rod modification protein FlgD	Depleted	Depleted		Depleted	Depleted	Depleted	Depleted	Depleted	Depleted	Depleted	Depleted				Depleted	Depleted
	K02397	flgL; flagellar hook-associated protein 3 FlgL	Depleted	Depleted		Depleted	Depleted		Depleted	Depleted	Depleted	Depleted	Depleted				Depleted	Depleted
	K02391	flgF; flagellar basal-body rod protein FlgF	Depleted	Depleted		Depleted	Depleted		Depleted	Depleted	Depleted	Depleted	Depleted				Depleted	Depleted
	K02409	fliF; flagellar M-ring protein FliF	Depleted	Depleted		Depleted	Depleted	Depleted	Depleted	Depleted	Depleted	Depleted	Depleted				Depleted	Depleted
	K02394	flgI; flagellar P-ring protein precursor FlgI	Depleted	Depleted		Depleted	Depleted	Depleted	Depleted	Depleted	Depleted	Depleted	Depleted				Depleted	Depleted
	K02408	fliE; flagellar hook-basal body complex protein FliE	Depleted	Depleted		Depleted	Depleted	Depleted	Depleted	Depleted	Depleted	Depleted	Depleted				Depleted	Depleted
	K02387	flgB; flagellar basal-body rod protein FlgB	Depleted	Depleted		Depleted	Depleted	Depleted	Depleted	Depleted	Depleted	Depleted	Depleted				Depleted	Depleted
	K02393	flgH; flagellar L-ring protein precursor FlgH	Depleted	Depleted		Depleted	Depleted	Depleted	Depleted	Depleted	Depleted	Depleted	Depleted				Depleted	Depleted
	K02421	fliR; flagellar biosynthetic protein FliR	Depleted	Depleted	Depleted	Depleted	Depleted	Depleted	Depleted	Depleted	Depleted	Depleted	Depleted				Depleted	Depleted
	K02388	flgC; flagellar basal-body rod protein FlgC	Depleted	Depleted		Depleted	Depleted	Depleted	Depleted	Depleted	Depleted	Depleted	Depleted				Depleted	Depleted
	K02390	flgE; flagellar hook protein FlgE	Depleted	Depleted		Depleted	Depleted	Depleted	Depleted	Depleted	Depleted	Depleted	Depleted				Depleted	Depleted
	K02400	flhA; flagellar biosynthesis protein FlhA	Depleted	Depleted		Depleted	Depleted	Depleted	Depleted	Depleted	Depleted	Depleted	Depleted				Depleted	Depleted
	K02420	fliQ; flagellar biosynthetic protein FliQ	Depleted	Depleted		Depleted	Depleted	Depleted	Depleted	Depleted	Depleted	Depleted	Depleted				Depleted	Depleted
	K02419	fliP; flagellar biosynthetic protein FliP	Depleted	Depleted		Depleted	Depleted	Depleted	Depleted	Depleted	Depleted	Depleted	Depleted				Depleted	Depleted
	K02392	flgG; flagellar basal-body rod protein FlgG	Depleted	Depleted		Depleted	Depleted	Depleted	Depleted	Depleted	Depleted	Depleted	Depleted				Depleted	Depleted
	K02412	fliI; flagellum-specific ATP synthase [EC:7.4.2.8]	Depleted	Depleted		Depleted	Depleted	Depleted	Depleted	Depleted	Depleted	Depleted	Depleted				Depleted	Depleted
	K02401	flhB; flagellar biosynthetic protein FlhB	Depleted	Depleted		Depleted	Depleted	Depleted	Depleted	Depleted	Depleted	Depleted	Depleted				Depleted	Depleted
	K02407	fliD; flagellar hook-associated protein 2	Depleted	Depleted		Depleted	Depleted			Depleted			Depleted					Depleted
	K02418	fliOZ, fliO; flagellar protein FliO/FliZ	Depleted	Depleted	Depleted	Depleted	Depleted	Depleted	Depleted	Depleted	Depleted	Depleted	Depleted				Depleted	Depleted
	K02406	fliC; flagellin	Depleted	Depleted		Depleted	Depleted	Depleted	Depleted	Depleted	Depleted	Depleted	Depleted				Depleted	Depleted
	K02398	flgM; negative regulator of flagellin synthesis FlgM	Depleted	Depleted			Depleted			Depleted								Depleted
	K02422	fliS; flagellar protein FliS	Depleted	Depleted		Depleted	Depleted			Depleted			Depleted				Depleted	Depleted
	K02395	flgJ; flagellar protein FlgJ	Depleted	Depleted	Depleted	Depleted	Depleted	Depleted	Depleted	Depleted	Depleted	Depleted	Depleted				Depleted	Depleted
	K02404	flhF; flagellar biosynthesis protein FlhF	Depleted	Depleted	Depleted	Depleted	Depleted	Depleted	Depleted	Depleted	Depleted	Depleted	Depleted				Depleted	Depleted
	K02415	fliL; flagellar FliL protein	Depleted	Depleted	Depleted	Depleted	Depleted	Depleted	Depleted	Depleted	Depleted	Depleted	Depleted				Depleted	Depleted
Other motility genes	K02668	pilS, pehS; two-component system, NtrC family, sensor histidine kinase PilS [EC:2.7.13.3]	Depleted	Depleted	Depleted		Depleted		Depleted	Depleted	Depleted		Depleted					Depleted
LPS transporters	K11719	lptC; lipopolysaccharide export system protein LptC	Depleted															Depleted
	K03643	lptE, rlpB; LPS-assembly lipoprotein	Depleted		Depleted
	K09774	lptA; lipopolysaccharide export system protein LptA	Depleted														Depleted	Depleted
	K11720	lptG; lipopolysaccharide export system permease protein	Depleted		Depleted					Depleted					Depleted		Depleted
	K07091	lptF; lipopolysaccharide export system permease protein	Depleted	Depleted	Depleted		Depleted			Depleted			Depleted				Depleted
	K04744	lptD, imp, ostA; LPS-assembly protein	Depleted														Depleted
	K06861	lptB; lipopolysaccharide export system ATP-binding protein [EC:3.6.3.-]	Depleted	Depleted						Depleted	Depleted		Depleted		Depleted		Depleted
	K09690	ABC-2.LPSE.P; lipopolysaccharide transport system permease protein	Depleted														Depleted
LPS biosynthesis genes	K00677	lpxA; UDP-N-acetylglucosamine acyltransferase [EC:2.3.1.129]	Depleted							Depleted					Depleted
	K00748	lpxB; lipid-A-disaccharide synthase [EC:2.4.1.182]	Depleted												Depleted
	K00912	lpxK; tetraacyldisaccharide 4'-kinase [EC:2.7.1.130]	Depleted	Depleted			Depleted			Depleted	Depleted		Depleted		Depleted
	K00979	kdsB; 3-deoxy-manno-octulosonate cytidylyltransferase (CMP-KDO synthetase) [EC:2.7.7.38]	Depleted	Depleted			Depleted			Depleted	Depleted		Depleted		Depleted	Depleted
	K01627	kdsA; 2-dehydro-3-deoxyphosphooctonate aldolase (KDO 8-P synthase) [EC:2.5.1.55]	Depleted	Depleted						Depleted	Depleted		Depleted		Depleted
	K02517	lpxL, htrB; Kdo2-lipid IVA lauroyltransferase/acyltransferase [EC:2.3.1.241 2.3.1.-]	Depleted							Depleted	Depleted				Depleted
	K02527	kdtA, waaA; 3-deoxy-D-manno-octulosonic-acid transferase [EC:2.4.99.12 2.4.99.13 2.4.99.14 2.4.99.15]	Depleted							Depleted			Depleted		Depleted
	K02535	lpxC; UDP-3-O-[3-hydroxymyristoyl] N-acetylglucosamine deacetylase [EC:3.5.1.108]	Depleted
	K02536	lpxD; UDP-3-O-[3-hydroxymyristoyl] glucosamine N-acyltransferase [EC:2.3.1.191]	Depleted							Depleted	Depleted		Depleted		Depleted
	K02844	waaG, rfaG; UDP-glucose:(heptosyl)LPS alpha-1,3-glucosyltransferase [EC:2.4.1.-]	Depleted
	K02849	waaQ, rfaQ; heptosyltransferase III [EC:2.4.-.-]		Enriched		Enriched	Enriched			Enriched	Enriched		Enriched
	K03269	lpxH; UDP-2,3-diacylglucosamine hydrolase [EC:3.6.1.54]	Depleted							Depleted	Depleted		Depleted		Depleted
	K03270	kdsC; 3-deoxy-D-manno-octulosonate 8-phosphate phosphatase (KDO 8-P phosphatase) [EC:3.1.3.45]	Depleted	Depleted						Depleted	Depleted		Depleted		Depleted	Depleted		Depleted
	K03271	gmhA, lpcA; D-sedoheptulose 7-phosphate isomerase [EC:5.3.1.28]	Depleted												Depleted	Depleted	Depleted
	K03272	gmhC, hldE, waaE, rfaE; D-beta-D-heptose 7-phosphate kinase / D-beta-D-heptose 1-phosphate adenosyltransferase [EC:2.7.1.167 2.7.7.70]	Depleted												Depleted		Depleted
	K03273	gmhB; D-glycero-D-manno-heptose 1,7-bisphosphate phosphatase [EC:3.1.3.82 3.1.3.83]	Depleted												Depleted	Depleted	Depleted
	K03274	gmhD, rfaD; ADP-L-glycero-D-manno-heptose 6-epimerase [EC:5.1.3.20]	Depleted												Depleted
	K06041	kdsD, kpsF; arabinose-5-phosphate isomerase [EC:5.3.1.13]	Depleted	Depleted		Depleted	Depleted			Depleted	Depleted		Depleted		Depleted
	K09778	lpxJ; Kdo2-lipid IVA 3' secondary acyltransferase [EC:2.3.1.-]	Depleted														Depleted
	K16363	lpxC-fabZ; UDP-3-O-[3-hydroxymyristoyl] N-acetylglucosamine deacetylase / 3-hydroxyacyl-[acyl-carrier-protein] dehydratase [EC:3.5.1.108 4.2.1.59]	Depleted				Depleted			Depleted		Depleted	Depleted		Depleted
Eukaryotic steroiod biosynthesis	K00222	TM7SF2, ERG24; Delta14-sterol reductase [EC:1.3.1.70]	Enriched	Enriched	Enriched	Enriched	Enriched	Enriched	Enriched	Enriched	Enriched	Enriched	Enriched	Enriched	Enriched	Enriched	Enriched	Enriched
	K00559	SMT1, ERG6; sterol 24-C-methyltransferase [EC:2.1.1.41]	Enriched	Enriched	Enriched	Enriched	Enriched	Enriched	Enriched	Enriched	Enriched	Enriched	Enriched	Enriched	Enriched	Enriched	Enriched	Enriched
	K01852	LSS, ERG7; lanosterol synthase [EC:5.4.99.7]	Enriched	Enriched		Enriched	Enriched	Enriched	Enriched	Enriched	Enriched	Enriched	Enriched		Enriched		Enriched	Enriched
	K05917	CYP51; sterol 14alpha-demethylase [EC:1.14.14.154 1.14.15.36]	Enriched	Enriched		Enriched	Enriched	Enriched	Enriched	Enriched		Enriched			Enriched		Enriched	Enriched
	K00801	FDFT1; farnesyl-diphosphate farnesyltransferase [EC:2.5.1.21]	Enriched	Enriched		Enriched	Enriched	Enriched	Enriched	Enriched		Enriched	Enriched		Enriched		Enriched	Enriched
Amino acid transporters	K01997	livH; branched-chain amino acid transport system permease protein		Enriched								Enriched		Enriched		Enriched	Enriched	Enriched
	K09971	aapM, bztC; general L-amino acid transport system permease protein	Enriched	Enriched		Enriched						Enriched
	K01998	livM; branched-chain amino acid transport system permease protein	Enriched	Enriched		Enriched	Enriched					Enriched				Enriched	Enriched
	K01995	livG; branched-chain amino acid transport system ATP-binding protein	Enriched	Enriched		Enriched	Enriched					Enriched		Enriched		Enriched	Enriched
	K01996	livF; branched-chain amino acid transport system ATP-binding protein	Enriched	Enriched		Enriched	Enriched					Enriched	Enriched	Enriched		Enriched	Enriched
	K09972	aapP, bztD; general L-amino acid transport system ATP-binding protein [EC:7.4.2.1]	Enriched									Enriched					Enriched	Enriched
	K09970	aapQ, bztB; general L-amino acid transport system permease protein	Enriched	Enriched							Enriched	Enriched				Enriched
	K09969	aapJ, bztA; general L-amino acid transport system substrate-binding protein	Enriched	Enriched		Enriched					Enriched	Enriched
	K01999	livK; branched-chain amino acid transport system substrate-binding protein	Enriched	Enriched	Enriched	Enriched	Enriched	Enriched	Enriched	Enriched	Enriched	Enriched	Enriched	Enriched	Enriched	Enriched	Enriched
	K11956	natD; neutral amino acid transport system permease protein	Enriched	Enriched							Enriched	Enriched				Enriched
	K02001	proW; glycine betaine/proline transport system permease protein	Enriched	Enriched		Enriched	Enriched				Enriched	Enriched		Enriched			Enriched	Enriched
	K02002	proX; glycine betaine/proline transport system substrate-binding protein	Enriched	Enriched		Enriched					Enriched	Enriched		Enriched			Enriched
	K02000	proV; glycine betaine/proline transport system ATP-binding protein [EC:7.6.2.9]	Enriched	Enriched		Enriched	Enriched				Enriched	Enriched		Enriched			Enriched	Enriched
Saccharide/sugar transporters	K02429	fucP; MFS transporter, FHS family, L-fucose permease	Depleted	Depleted		Depleted	Depleted			Depleted	Depleted				Depleted			Depleted
	K01991	wza, gfcE; polysaccharide biosynthesis/export protein	Depleted	Depleted	Depleted	Depleted	Depleted	Depleted	Depleted	Depleted	Depleted	Depleted	Depleted		Depleted		Depleted	Depleted
	K16554	exoP, vpsO; polysaccharide biosynthesis transport protein	Depleted	Depleted			Depleted			Depleted		Depleted	Depleted				Depleted
	K10439	rbsB; ribose transport system substrate-binding protein	Enriched											Enriched	Enriched	Enriched	Enriched
	K02057	ABC.SS.P; simple sugar transport system permease protein	Enriched											Enriched			Enriched
	K10440	rbsC; ribose transport system permease protein	Enriched											Enriched	Enriched	Enriched	Enriched
	K02056	ABC.SS.A; simple sugar transport system ATP-binding protein [EC:7.5.2.-]	Enriched	Enriched										Enriched			Enriched
	K10112	msmX, msmK, malK, sugC, ggtA, msiK; multiple sugar transport system ATP-binding protein	Enriched	Enriched			Enriched				Enriched			Enriched	Enriched	Enriched	Enriched
	K02027	ABC.MS.S; multiple sugar transport system substrate-binding protein	Enriched	Enriched			Enriched									Enriched	Enriched
	K10119	msmG; raffinose/stachyose/melibiose transport system permease protein	Enriched
	K10117	msmE; raffinose/stachyose/melibiose transport system substrate-binding protein	Enriched	Enriched												Enriched	Enriched
	K17235	araP; arabinosaccharide transport system permease protein					Enriched						Enriched			Enriched
	K02026	ABC.MS.P1; multiple sugar transport system permease protein	Enriched	Enriched			Enriched									Enriched	Enriched
	K02025	ABC.MS.P; multiple sugar transport system permease protein	Enriched	Enriched			Enriched									Enriched	Enriched
	K17234	araN; arabinosaccharide transport system substrate-binding protein	Enriched
	K10118	msmF; raffinose/stachyose/melibiose transport system permease protein	Enriched	Enriched			Enriched									Enriched	Enriched
	K09689	kpsT; capsular polysaccharide transport system ATP-binding protein [EC:7.6.2.12]								Depleted
	K17236	araQ; arabinosaccharide transport system permease protein					Enriched									Enriched
	K17241	aguE; alpha-1,4-digalacturonate transport system substrate-binding protein		Enriched
Peptide/nickel transporters	K02032	ddpF; peptide/nickel transport system ATP-binding protein	Enriched	Enriched												Enriched	Enriched	Enriched
	K02031	ddpD; peptide/nickel transport system ATP-binding protein	Enriched	Enriched		Enriched	Enriched	Enriched		Enriched	Enriched		Enriched			Enriched	Enriched
	K02033	ABC.PE.P; peptide/nickel transport system permease protein	Enriched	Enriched		Enriched	Enriched	Enriched	Enriched	Enriched	Enriched	Enriched	Enriched	Enriched	Depleted	Enriched	Enriched
	K02035	ABC.PE.S; peptide/nickel transport system substrate-binding protein	Enriched	Enriched		Enriched	Enriched	Enriched	Enriched	Enriched	Enriched	Enriched	Enriched	Enriched	Depleted	Enriched	Enriched	Enriched
	K02034	ABC.PE.P1; peptide/nickel transport system permease protein	Enriched	Enriched		Enriched	Enriched		Enriched	Enriched	Enriched	Enriched	Enriched	Enriched	Depleted	Enriched	Enriched
Spermidine/putrescine transporters	K02054	ABC.SP.P1; putative spermidine/putrescine transport system permease protein		Enriched			Enriched								Enriched		Enriched	Enriched
	K02052	ABC.SP.A; putative spermidine/putrescine transport system ATP-binding protein	Enriched	Enriched			Enriched								Enriched	Enriched		Enriched
	K02053	ABC.SP.P; putative spermidine/putrescine transport system permease protein		Enriched		Enriched	Enriched								Enriched		Enriched	Enriched
	K02055	ABC.SP.S; putative spermidine/putrescine transport system substrate-binding protein	Enriched	Enriched		Enriched	Enriched						Enriched		Enriched		Enriched	Enriched
Molybdate transporters	K02018	modB; molybdate transport system permease protein											Enriched		Enriched	Depleted
	K02020	modA; molybdate transport system substrate-binding protein											Enriched		Enriched
Mercury or heavy metal efflux transporters	K08363	merT; mercuric ion transport protein	Depleted	Depleted		Depleted	Depleted			Depleted			Depleted				Depleted	Depleted
	K08364	merP; periplasmic mercuric ion binding protein	Depleted	Depleted			Depleted			Depleted							Depleted	Depleted
	K15726	czcA, cusA, cnrA; heavy metal efflux system protein	Depleted	Depleted		Depleted	Depleted			Depleted							Depleted	Depleted
	K15727	czcB, cusB, cnrB; membrane fusion protein, heavy metal efflux system	Depleted							Depleted							Depleted
	K15725	czcC, cusC, cnrC; outer membrane protein, heavy metal efflux system								Depleted							Depleted
Other transporters	K16074	zntB; zinc transporter	Depleted	Depleted	Depleted	Depleted	Depleted	Depleted		Depleted	Depleted	Depleted	Depleted				Depleted	Depleted
	K07238	TC.ZIP, zupT, ZRT3, ZIP2; zinc transporter, ZIP family	Depleted	Depleted		Depleted	Depleted	Depleted	Depleted	Depleted	Depleted	Depleted	Depleted		Depleted	Depleted	Depleted	Depleted
	K07243	FTR, FTH1, efeU; high-affinity iron transporter					Depleted								Depleted			Depleted
	K13283	fieF; ferrous-iron efflux pump FieF	Depleted	Depleted						Depleted							Depleted
	K16264	czcD, zitB; cobalt-zinc-cadmium efflux system protein		Depleted						Depleted							Depleted	Depleted
	K11709	troD, mntD, znuB; manganese/zinc/iron transport system permease protein		Enriched				Enriched							Enriched	Enriched
	K02075	ABC.ZM.P; zinc/manganese transport system permease protein			Depleted												Enriched
	K02077	ABC.ZM.S; zinc/manganese transport system substrate-binding protein		Enriched													Enriched
	K02074	ABC.ZM.A; zinc/manganese transport system ATP-binding protein	Enriched														Enriched
	K09820	ABC.MN.A; manganese/iron transport system ATP-binding protein	Enriched
	K09818	ABC.MN.S; manganese/iron transport system substrate-binding protein					Enriched			Enriched	Enriched
	K09819	ABC.MN.P; manganese/iron transport system permease protein	Enriched								Enriched			Enriched
	K15551	tauA; taurine transport system substrate-binding protein		Enriched													Enriched	Enriched
	K07507	mgtC; putative Mg2+ transporter-C (MgtC) family protein	Depleted	Depleted		Depleted	Depleted			Depleted	Depleted	Depleted	Depleted			Depleted	Depleted	Depleted
	K06518	cidA; holin-like protein	Depleted							Depleted							Depleted	Depleted
	K02556	motA; chemotaxis protein MotA	Depleted	Depleted	Depleted	Depleted	Depleted	Depleted	Depleted	Depleted	Depleted	Depleted	Depleted				Depleted	Depleted
	K16013	cydD; ATP-binding cassette, subfamily C, bacterial CydD		Depleted		Depleted	Depleted			Depleted			Depleted				Depleted	Depleted
	K18138	acrB, mexB, adeJ, smeE, mtrD, cmeB; multidrug efflux pump	Depleted	Depleted		Depleted	Depleted			Depleted	Depleted	Depleted	Depleted				Depleted	Depleted
	K03325	ACR3, arsB; arsenite transporter	Depleted	Depleted		Depleted	Depleted	Depleted	Depleted	Depleted	Depleted	Depleted	Depleted			Depleted	Depleted	Depleted
	K09771	TC.SMR3; small multidrug resistance family-3 protein	Depleted							Depleted								Depleted
	K18300	oprN; outer membrane protein, multidrug efflux system	Depleted					Depleted									Depleted	Depleted
	K16012	cydC; ATP-binding cassette, subfamily C, bacterial CydC		Depleted		Depleted	Depleted			Depleted			Depleted				Depleted	Depleted
	K02557	motB; chemotaxis protein MotB	Depleted	Depleted	Depleted	Depleted	Depleted	Depleted	Depleted	Depleted	Depleted	Depleted	Depleted		Depleted		Depleted	Depleted
	K08994	yneE, BEST; ion channel-forming bestrophin family protein								Depleted
	K16091	fecA; Fe(3+) dicitrate transport protein	Depleted	Depleted		Depleted	Depleted	Depleted	Depleted	Depleted	Depleted	Depleted	Depleted		Depleted		Depleted	Depleted
	K05770	TSPO, BZRP; translocator protein	Depleted		Depleted	Depleted	Depleted	Depleted	Depleted	Depleted	Depleted	Depleted	Depleted				Depleted
	K19577	ydhP; MFS transporter, DHA1 family, inner membrane transport protein								Depleted							Depleted	Depleted
	K03282	mscL; large conductance mechanosensitive channel	Depleted	Depleted		Depleted	Depleted		Depleted	Depleted	Depleted	Depleted	Depleted		Depleted		Depleted	Depleted
	K12543	lapE; outer membrane protein, adhesin transport system	Depleted														Depleted	Depleted
	K05595	marC; multiple antibiotic resistance protein	Depleted	Depleted	Depleted	Depleted	Depleted	Depleted	Depleted	Depleted	Depleted	Depleted	Depleted	Depleted	Depleted		Depleted	Depleted
	K03811	pnuC; nicotinamide mononucleotide transporter	Depleted	Depleted		Depleted	Depleted			Depleted					Depleted
	K12542	lapC; membrane fusion protein, adhesin transport system	Depleted			Depleted				Depleted			Depleted				Depleted	Depleted
	K16090	fiu; catecholate siderophore receptor	Depleted														Depleted
	K15738	uup; ABC transport system ATP-binding/permease protein	Depleted	Depleted	Depleted	Depleted	Depleted		Depleted	Depleted	Depleted	Depleted	Depleted	Depleted	Depleted		Depleted	Depleted
	K03442	mscS; small conductance mechanosensitive channel	Depleted	Depleted	Depleted		Depleted		Depleted	Depleted	Depleted	Depleted		Enriched		Depleted	Depleted	Depleted
	K12541	lapB; ATP-binding cassette, subfamily C, bacterial LapB	Depleted			Depleted				Depleted			Depleted				Depleted	Depleted
	K09800	tamB; translocation and assembly module TamB	Depleted	Depleted		Depleted				Depleted	Depleted						Depleted	Depleted
	K18480	linN; cholesterol transport system auxiliary component	Depleted		Depleted					Depleted							Depleted	Depleted
	K11105	cvrA, nhaP2; cell volume regulation protein A	Depleted	Depleted						Depleted	Depleted		Depleted				Depleted	Depleted
	K07278	tamA; translocation and assembly module TamA	Depleted			Depleted	Depleted			Depleted	Depleted						Depleted	Depleted
	K15578	nrtC, nasD; nitrate/nitrite transport system ATP-binding protein [EC:3.6.3.-]				Depleted											Depleted	Depleted
	K06895	lysE, argO; L-lysine exporter family protein LysE/ArgO	Depleted							Depleted							Depleted	Depleted
	K15577	nrtB, nasE, cynB; nitrate/nitrite transport system permease protein				Depleted											Depleted	Depleted
	K03543	emrA; membrane fusion protein, multidrug efflux system	Depleted															Depleted
	K15576	nrtA, nasF, cynA; nitrate/nitrite transport system substrate-binding protein				Depleted											Depleted	Depleted
	K07785	nrsD, nreB; MFS transporter, NRE family, putaive nickel resistance protein		Depleted													Depleted
	K11741	sugE; quaternary ammonium compound-resistance protein SugE	Depleted														Depleted	Depleted
	K03297	emrE, qac, mmr, smr; small multidrug resistance pump	Depleted							Depleted			Depleted
	K05786	rarD; chloramphenicol-sensitive protein RarD	Depleted			Depleted				Depleted				Depleted			Depleted
	K03449	MFS.CP; MFS transporter, CP family, cyanate transporter	Depleted													Depleted		Depleted
	K02196	ccmD; heme exporter protein D	Depleted							Depleted								Depleted
	K03286	TC.OOP; OmpA-OmpF porin, OOP family	Depleted							Depleted								Depleted
	K16053	ybdG, mscM; miniconductance mechanosensitive channel	Depleted							Depleted					Depleted
	K16087	TC.FEV.OM3, tbpA, hemR, lbpA, hpuB, bhuR, hugA, hmbR; hemoglobin/transferrin/lactoferrin receptor protein	Depleted	Depleted		Depleted	Depleted			Depleted	Depleted		Depleted		Depleted		Depleted
	K08344	scsB; suppressor for copper-sensitivity B	Depleted
	K16089	TC.FEV.OM2, cirA, cfrA, hmuR; outer membrane receptor for ferrienterochelin and colicins		Depleted							Depleted		Depleted					Depleted
	K03561	exbB; biopolymer transport protein ExbB	Depleted	Depleted	Depleted	Depleted	Depleted			Depleted	Depleted	Depleted	Depleted		Depleted		Depleted
	K03446	emrB; MFS transporter, DHA2 family, multidrug resistance protein	Depleted															Depleted
	K05820	hcaT; MFS transporter, PPP family, 3-phenylpropionic acid transporter	Depleted															Depleted
	K03324	yjbB; phosphate:Na+ symporter	Depleted							Depleted								Depleted
	K03832	tonB; periplasmic protein TonB	Depleted	Depleted						Depleted					Enriched		Depleted
	K06076	fadL; long-chain fatty acid transport protein			Depleted			Depleted		Depleted		Depleted	Depleted				Depleted
	K03585	acrA, mexA, adeI, smeD, mtrC, cmeA; membrane fusion protein, multidrug efflux system	Depleted	Depleted			Depleted			Depleted	Depleted						Depleted	Depleted
	K02042	phnE; phosphonate transport system permease protein	Depleted															Depleted
	K02067	mlaD, linM; phospholipid/cholesterol/gamma-HCH transport system substrate-binding protein	Depleted			Depleted	Depleted			Depleted	Depleted		Depleted
	K05834	rhtB; homoserine/homoserine lactone efflux protein	Depleted							Depleted							Depleted
	K05807	bamD; outer membrane protein assembly factor BamD	Depleted							Depleted							Depleted
	K02041	phnC; phosphonate transport system ATP-binding protein [EC:7.3.2.2]	Depleted															Depleted
	K18893	vcaM; ATP-binding cassette, subfamily B, multidrug efflux pump	Depleted							Depleted
	K09936	TC.BAT2; bacterial/archaeal transporter family-2 protein				Depleted				Depleted					Enriched		Depleted	Depleted
	K03548	perM; putative permease	Depleted
	K02044	phnD; phosphonate transport system substrate-binding protein	Depleted
	K03559	exbD; biopolymer transport protein ExbD	Depleted	Depleted	Depleted	Depleted	Depleted	Depleted		Depleted	Depleted	Depleted	Depleted				Depleted
	K09811	ftsX; cell division transport system permease protein	Depleted	Depleted			Depleted			Depleted			Depleted		Depleted	Enriched	Depleted	Depleted
	K05802	mscK, kefA, aefA; potassium-dependent mechanosensitive channel	Depleted			Depleted				Depleted			Depleted					Depleted
	K05782	benE; benzoate membrane transport protein								Depleted
	K07277	SAM50, TOB55, bamA; outer membrane protein insertion porin family	Depleted	Depleted	Depleted		Depleted			Depleted			Depleted				Depleted
	K12340	tolC; outer membrane protein	Depleted
	K06189	corC; magnesium and cobalt transporter	Depleted														Depleted	Depleted
	K18989	vexF; multidrug efflux pump	Depleted												Depleted		Depleted
	K03640	pal; peptidoglycan-associated lipoprotein	Depleted												Depleted		Depleted
	K09812	ftsE; cell division transport system ATP-binding protein	Depleted	Depleted		Depleted	Depleted			Depleted		Depleted	Depleted		Depleted		Depleted	Depleted
	K02066	mlaE, linK; phospholipid/cholesterol/gamma-HCH transport system permease protein	Depleted		Depleted		Depleted			Depleted	Depleted		Depleted					Depleted
	K02065	mlaF, linL, mkl; phospholipid/cholesterol/gamma-HCH transport system ATP-binding protein	Depleted		Depleted					Depleted								Depleted
	K09808	lolC_E; lipoprotein-releasing system permease protein	Depleted							Depleted							Depleted
	K06199	crcB, FEX; fluoride exporter	Depleted		Depleted		Depleted			Depleted	Depleted		Depleted		Depleted
	K13895	yejE; microcin C transport system permease protein	Depleted
	K07323	mlaC; phospholipid transport system substrate-binding protein	Depleted												Enriched		Depleted
	K08218	ampG; MFS transporter, PAT family, beta-lactamase induction signal transducer AmpG	Depleted
	K15270	sam; S-adenosylmethionine uptake transporter	Depleted
	K09810	lolD; lipoprotein-releasing system ATP-binding protein [EC:3.6.3.-]	Depleted														Depleted
	K07301	yrbG; cation:H+ antiporter		Depleted		Depleted	Depleted		Depleted	Depleted	Depleted	Depleted	Depleted				Depleted	Depleted
	K00799	GST, gst; glutathione S-transferase [EC:2.5.1.18]	Depleted
	K03498	trkH, trkG, ktrB; trk system potassium uptake protein	Depleted	Depleted		Depleted	Depleted			Depleted			Depleted			Depleted	Depleted	Depleted
	K06902	UMF1; MFS transporter, UMF1 family	Depleted							Depleted	Depleted				Depleted	Depleted
	K06213	mgtE; magnesium transporter	Depleted							Depleted
	K03588	ftsW, spoVE; cell division protein FtsW								Depleted						Enriched	Depleted
	K09013	sufC; Fe-S cluster assembly ATP-binding protein					Depleted								Depleted	Depleted	Depleted
	K01990	ABC-2.A; ABC-2 type transport system ATP-binding protein	Enriched														Depleted	Enriched
	K03980	murJ, mviN; putative peptidoglycan lipid II flippase		Enriched			Enriched	Enriched	Enriched	Enriched					Enriched	Enriched	Depleted
	K02003	ABC.CD.A; putative ABC transport system ATP-binding protein	Enriched							Enriched								Enriched
	K01992	ABC-2.P; ABC-2 type transport system permease protein	Enriched														Depleted
	K03320	amt, AMT, MEP; ammonium transporter, Amt family	Enriched			Enriched			Enriched	Enriched	Enriched	Enriched			Enriched		Enriched	Enriched
	K02575	NRT, narK, nrtP, nasA; MFS transporter, NNP family, nitrate/nitrite transporter					Enriched			Enriched						Enriched	Enriched
	K02036	pstB; phosphate transport system ATP-binding protein [EC:7.3.2.1]	Enriched													Depleted
	K06901	pbuG; putative MFS transporter, AGZA family, xanthine/uracil permease								Enriched			Enriched		Enriched
	K11928	putP; sodium/proline symporter	Enriched													Enriched
	K08166	mmr; MFS transporter, DHA2 family, methylenomycin A resistance protein	Enriched											Depleted		Enriched
	K06147	ABCB-BAC; ATP-binding cassette, subfamily B, bacterial	Enriched							Enriched					Depleted	Enriched
	K02004	ABC.CD.P; putative ABC transport system permease protein	Enriched				Enriched			Enriched			Enriched	Enriched				Enriched
	K05565	mnhA, mrpA; multicomponent Na+:H+ antiporter subunit A	Enriched													Enriched
	K15583	oppD; oligopeptide transport system ATP-binding protein		Enriched						Enriched						Depleted	Enriched
	K08169	yebQ; MFS transporter, DHA2 family, multidrug resistance protein								Enriched
	K10823	oppF; oligopeptide transport system ATP-binding protein	Enriched	Enriched		Enriched	Enriched			Enriched	Enriched		Enriched	Enriched			Enriched
	K06188	aqpZ; aquaporin Z	Enriched														Enriched	Enriched
	K09694	nodJ; lipooligosaccharide transport system permease protein	Enriched
	K16785	ecfT; energy-coupling factor transport system permease protein	Enriched
	K08177	oxlT; MFS transporter, OFA family, oxalate/formate antiporter	Enriched	Enriched		Enriched	Enriched		Enriched	Enriched	Enriched	Enriched	Enriched					Enriched
	K06148	ABCC-BAC; ATP-binding cassette, subfamily C, bacterial	Enriched	Enriched		Enriched	Enriched			Enriched	Enriched						Enriched	Enriched
	K19542	otrB, tcr; MFS transporter, DHA2 family, tetracycline/oxytetracycline resistance protein	Enriched													Enriched
	K07335	bmpA, bmpB, tmpC; basic membrane protein A and related proteins	Enriched	Enriched		Enriched	Enriched			Enriched	Enriched		Enriched	Enriched			Enriched
	K08223	fsr; MFS transporter, FSR family, fosmidomycin resistance protein	Enriched	Enriched		Enriched	Enriched			Enriched						Enriched
	K17318	K17318, lplA; putative aldouronate transport system substrate-binding protein					Enriched
	K16345	xanP; xanthine permease XanP	Enriched	Enriched	Enriched	Enriched	Enriched	Enriched	Enriched	Enriched	Enriched	Enriched	Enriched	Enriched	Enriched	Enriched	Enriched	Enriched
	K01571	oadA; oxaloacetate decarboxylase (Na+ extruding) subunit alpha [EC:7.2.4.2]			Depleted
	K03284	corA; magnesium transporter								Depleted					Depleted		Depleted	Depleted
	K03303	lctP; lactate permease					Enriched
	K08161	mdtG; MFS transporter, DHA1 family, multidrug resistance protein		Enriched				Enriched		Enriched						Enriched
	K08167	smvA, qacA, lfrA; MFS transporter, DHA2 family, multidrug resistance protein	Enriched
	K09874	NIP; aquaporin NIP					Enriched						Enriched
	K13752	SLC24A4, NCKX4; solute carrier family 24 (sodium/potassium/calcium exchanger), member 4						Enriched
	K18303	mexK; multidrug efflux pump	Depleted												Enriched			Depleted
	K20466	mmpL11; heme transporter								Enriched
	K02194	ccmB; heme exporter protein B				Enriched		Enriched							Enriched	Depleted
	K02195	ccmC; heme exporter protein C				Enriched									Enriched	Depleted	Depleted
	K05772	tupA, vupA; tungstate transport system substrate-binding protein										Enriched					Enriched
	K05773	tupB, vupB; tungstate transport system permease protein					Enriched					Enriched					Enriched
	K06857	tupC, vupC; tungstate transport system ATP-binding protein [EC:7.3.2.6]					Enriched					Enriched					Enriched
	K09697	natA; sodium transport system ATP-binding protein [EC:7.2.2.4]	Enriched
	K09815	znuA; zinc transport system substrate-binding protein	Depleted											Depleted			Enriched
	K09816	znuB; zinc transport system permease protein	Depleted											Depleted			Enriched
	K11606	sitD; manganese/iron transport system permease protein								0							Depleted
	K03458	TC.NCS2; nucleobase:cation symporter-2, NCS2 family	Enriched	Enriched	Enriched	Enriched	Enriched	Enriched	Enriched	Enriched	Enriched	Enriched	Enriched	Enriched	Enriched	Enriched	Enriched	Enriched
Crispr-CAS	K19132	csb2; CRISPR-associated protein Csb2	Enriched	Enriched		Enriched	Enriched			Enriched	Enriched		Enriched	Enriched	Enriched		Enriched
	K19131	csb1; CRISPR-associated protein Csb1	Enriched	Enriched		Enriched	Enriched		Enriched	Enriched	Enriched		Enriched	Enriched	Enriched		Enriched
	K07012	cas3; CRISPR-associated endonuclease/helicase Cas3 [EC:3.1.-.- 3.6.4.-]	Enriched	Enriched		Enriched	Enriched	Enriched		Enriched	Enriched		Enriched	Enriched	Enriched		Enriched
	K07464	cas4; CRISPR-associated exonuclease Cas4 [EC:3.1.12.1]	Enriched	Enriched
	K09951	cas2; CRISPR-associated protein Cas2	Enriched	Enriched		Enriched	Enriched	Enriched	Enriched	Enriched	Enriched		Enriched	Enriched	Enriched		Enriched
	K19123	casA, cse1; CRISPR system Cascade subunit CasA					Enriched
	K19124	casC, cse4; CRISPR system Cascade subunit CasC					Enriched
	K19125	casD, cse5; CRISPR system Cascade subunit CasD					Enriched
	K19126	casE, cse3; CRISPR system Cascade subunit CasE					Enriched
	K15342	cas1; CRISP-associated protein Cas1	Enriched	Enriched		Enriched	Enriched		Enriched	Enriched	Enriched			Enriched	Enriched	Enriched
Restriction-modification systems	K00558	DNMT1, dcm; DNA (cytosine-5)-methyltransferase 1 [EC:2.1.1.37]	Enriched	Enriched		Enriched	Enriched	Enriched	Enriched	Enriched	Enriched	Enriched	Enriched	Enriched	Enriched			Enriched
	K07319	yhdJ; adenine-specific DNA-methyltransferase [EC:2.1.1.72]	Enriched			Enriched	Enriched			Enriched	Enriched	Enriched	Enriched		Enriched		Enriched	Enriched
	K00590	E2.1.1.113; site-specific DNA-methyltransferase (cytosine-N4-specific) [EC:2.1.1.113]	Enriched	Enriched	Enriched	Enriched	Enriched	Enriched	Enriched	Enriched	Enriched	Enriched	Enriched		Enriched	Enriched
	K01155	E3.1.21.4; type II restriction enzyme [EC:3.1.21.4]	Enriched	Enriched	Enriched	Enriched	Enriched	Enriched	Enriched	Enriched	Enriched	Enriched	Enriched			Enriched		Enriched
	K01156	res; type III restriction enzyme [EC:3.1.21.5]	Enriched	Enriched	Enriched	Enriched	Enriched	Enriched	Enriched	Enriched	Enriched	Enriched	Enriched	Enriched	Enriched	Enriched	Enriched	Enriched
	K07317	K07317; adenine-specific DNA-methyltransferase [EC:2.1.1.72]	Enriched	Enriched		Enriched	Enriched	Enriched	Enriched	Enriched	Enriched	Enriched	Enriched			Enriched		Enriched
	K19147	mcrC; 5-methylcytosine-specific restriction enzyme subunit McrC	Enriched	Enriched		Enriched	Enriched		Enriched	Enriched	Enriched	Enriched	Enriched	Enriched	Enriched	Enriched		Enriched
	K07316	mod; adenine-specific DNA-methyltransferase [EC:2.1.1.72]	Enriched	Enriched	Enriched	Enriched	Enriched	Enriched	Enriched	Enriched	Enriched	Enriched	Enriched		Enriched	Enriched
	K07452	mcrB; 5-methylcytosine-specific restriction enzyme B [EC:3.1.21.-]	Enriched							Enriched				Enriched	Enriched
	K00571	E2.1.1.72; site-specific DNA-methyltransferase (adenine-specific) [EC:2.1.1.72]	Enriched	Enriched	Enriched	Enriched	Enriched	Enriched	Enriched	Enriched	Enriched	Enriched	Enriched	Enriched	Enriched	Enriched	Enriched	Enriched
	K06223	dam; DNA adenine methylase [EC:2.1.1.72]	Enriched	Enriched	Enriched	Enriched	Enriched	Enriched	Enriched	Enriched	Enriched		3.86161		Enriched	Enriched
	K07448	mrr; restriction system protein	Enriched	Enriched		Enriched	Enriched			Enriched		Enriched		Enriched	Enriched	Enriched	Enriched
	K03427	hsdM; type I restriction enzyme M protein [EC:2.1.1.72]	Enriched	Enriched		Enriched	Enriched	Enriched	Enriched	Enriched	Enriched	Enriched	Enriched	Enriched	Enriched	Enriched
	K01153	hsdR; type I restriction enzyme, R subunit [EC:3.1.21.3]	Enriched	Enriched		Enriched	Enriched	Enriched	Enriched	Enriched	Enriched		Enriched	Enriched	Enriched	Enriched
	K01154	hsdS; type I restriction enzyme, S subunit [EC:3.1.21.3]	Enriched	Enriched		Enriched	Enriched	Enriched	Enriched	Enriched	Enriched		Enriched	Enriched	Enriched	Enriched
	K07318	K07318; adenine-specific DNA-methyltransferase [EC:2.1.1.72]			Enriched				Enriched	Enriched
	K13581	ccrM; modification methylase [EC:2.1.1.72]	Depleted														Depleted
DNA phosphothiolation	K19171	dndD; DNA sulfur modification protein DndD	Enriched							Enriched			Enriched				Enriched
	K19170	dndC; DNA sulfur modification protein DndC	Enriched		Enriched	Enriched			Enriched	Enriched		Enriched	Enriched
	K19169	dndB; DNA sulfur modification protein DndB	Enriched	Enriched						Enriched
Toxin-antitoxin systems	K18843	hicB; antitoxin HicB	Enriched	Enriched	Enriched	Enriched	Enriched	Enriched	Enriched	Enriched	Enriched	Enriched	Enriched		Enriched	Enriched	Enriched	Enriched
	K07339	hicA; mRNA interferase HicA [EC:3.1.-.-]	Enriched	Enriched			Enriched				Enriched						Enriched
	K19687	vapB; antitoxin VapB	Enriched	Enriched	Enriched	Enriched	Enriched	Enriched	Enriched	Enriched	Enriched	Enriched	Enriched			Enriched	Enriched	Enriched
	K07062	fitB; toxin FitB [EC:3.1.-.-]	Enriched	Enriched	Enriched	Enriched	Enriched	Enriched	Enriched	Enriched	Enriched	Enriched	Enriched			Enriched	Enriched	Enriched
	K19686	vapC; ribonuclease VapC [EC:3.1.-.-]	Enriched	Enriched	Enriched	Enriched	Enriched		Enriched	Enriched	Enriched	Enriched	Enriched			Enriched	Enriched	Enriched
	K07171	mazF, ndoA, chpA; mRNA interferase MazF [EC:3.1.-.-]	Enriched	Enriched	Enriched	Enriched	Enriched	Enriched	Enriched	Enriched	Enriched	Enriched	Enriched	Enriched	Enriched	Enriched	Enriched	Enriched
	K18828	mvpA, vapC; tRNA(fMet)-specific endonuclease VapC [EC:3.1.-.-]	Enriched	Enriched	Enriched	Enriched	Enriched	Enriched	Enriched	Enriched	Enriched	Enriched	Enriched			Enriched	Enriched	Enriched
	K18918	relB; RHH-type transcriptional regulator, rel operon repressor / antitoxin RelB	Enriched	Enriched	Enriched	Enriched	Enriched		Enriched	Enriched		Enriched	Enriched				Enriched
	K18842	chpS, chpBI; antitoxin ChpS		Enriched		Enriched	Enriched										Enriched	Enriched
	K19157	yafQ; mRNA interferase YafQ [EC:3.1.-.-]	Enriched	Enriched		Enriched	Enriched			Enriched		Enriched	Enriched
	K07172	mazE, chpAI; antitoxin MazE	Enriched	Enriched	Enriched	Enriched	Enriched		Enriched	Enriched	Enriched	Enriched	Enriched			Enriched	Enriched	Enriched
	K07334	higB-1; toxin HigB-1	Enriched	Enriched	Enriched	Enriched	Enriched	Enriched	Enriched	Enriched	Enriched	Enriched	Enriched			Enriched	Enriched	Enriched
	K07473	dinJ; DNA-damage-inducible protein J	Enriched	Enriched	Enriched	Enriched	Enriched	Enriched	Enriched	Enriched	Enriched	Enriched	Enriched				Enriched
	K06218	relE, stbE; mRNA interferase RelE/StbE	Enriched	Enriched	Enriched	Enriched	Enriched		Enriched	Enriched	Enriched	Enriched	Enriched	Enriched			Enriched
	K18831	higA; HTH-type transcriptional regulator / antitoxin HigA	Enriched	Enriched	Enriched	Enriched	Enriched	Enriched	Enriched	Enriched	Enriched	Enriched	Enriched	Enriched	Enriched		Enriched
	K18829	mvpT, vapB; antitoxin VapB	Enriched	Enriched		Enriched	Enriched		Enriched	Enriched	Enriched	Enriched	Enriched				Enriched	Enriched
	K19166	higB; mRNA interferase HigB [EC:3.1.-.-]	Enriched				Enriched			Enriched			Enriched				Enriched
	K07341	doc; death on curing protein	Enriched			Enriched	Enriched		Enriched	Enriched		Enriched		Enriched	Enriched			Enriched
	K19048	symE; toxic protein SymE	Enriched	Enriched			Enriched			Enriched						Enriched
	K07154	hipA; serine/threonine-protein kinase HipA [EC:2.7.11.1]	Enriched	Enriched		Enriched	Enriched		Enriched	Enriched	Enriched	Enriched	Enriched	Enriched	Enriched		Enriched	Enriched
	K15773	hipB; HTH-type transcriptional regulator / antitoxin HipB		Enriched		Enriched			Enriched			Enriched	Enriched				Enriched	Enriched
	K07746	parD1_3_4; antitoxin ParD1/3/4		Enriched		Enriched	Enriched				Enriched	Enriched	Enriched				Enriched	Enriched
	K19092	parE1_3_4; toxin ParE1/3/4	Enriched			Enriched	Enriched				Enriched						Enriched
	K01885	EARS, gltX; glutamyl-tRNA synthetase [EC:6.1.1.17]	Depleted	Depleted	Depleted	Depleted	Depleted			Depleted	Depleted		Depleted			Depleted	Depleted
	K02621	parC; topoisomerase IV subunit A [EC:5.6.2.2]	Depleted	Depleted						Depleted	Depleted		Depleted		Depleted
	K02622	parE; topoisomerase IV subunit B [EC:5.6.2.2]	Depleted	Depleted		Depleted	Depleted			Depleted	Depleted		Depleted		Depleted		Depleted
	K09159	cptB; antitoxin CptB	Depleted							Depleted							Depleted	Depleted
	K18841	chpB, chpBK; mRNA interferase ChpB [EC:3.1.-.-]		Enriched			Enriched	Enriched		Enriched	Enriched		Enriched				Enriched	Enriched
	K19156	prlF, sohA; antitoxin PrlF		Enriched													Enriched
ANK	PF13606	Ank_3	Enriched	Enriched		Enriched	Enriched			Enriched		Enriched	Enriched
	PF13637	Ank_4	Enriched	Enriched		Enriched	Enriched		Enriched	Enriched	Enriched	Enriched	Enriched		Enriched		Enriched
	PF13857	Ank_5	Enriched	Enriched		Enriched	Enriched		Enriched	Enriched	Enriched	Enriched	Enriched				Enriched	Enriched
	PF12796	Ank_2	Enriched	Enriched	Enriched	Enriched	Enriched		Enriched	Enriched	Enriched	Enriched	Enriched		Enriched		Enriched	Enriched
	PF00023	Ank	Enriched	Enriched		Enriched	Enriched	Enriched	Enriched	Enriched	Enriched	Enriched	Enriched		Enriched		Enriched	Enriched
CAD	PF00028	Cadherin	Enriched			Enriched	Enriched			Enriched		Enriched			Enriched	Enriched
	PF12733	Cadherin-like	Enriched			Enriched	Enriched		Enriched			Enriched	Enriched			Enriched	Enriched
	PF17803	Cadherin_4	Depleted			Depleted				Depleted							Depleted
	PF17892	Cadherin_5		Depleted		Depleted	Depleted			Depleted			Depleted				Depleted
LRR	PF00560	LRR_1	Enriched	Enriched		Enriched	Enriched		Enriched	Enriched		Enriched	Enriched	Enriched	Enriched	Enriched
	PF12799	LRR_4	Enriched	Enriched		Enriched	Enriched	Enriched	Enriched	Enriched	Enriched		Enriched
	PF13855	LRR_8	Enriched	Enriched	Enriched	Enriched	Enriched	Enriched	Enriched	Enriched	Enriched	Enriched	Enriched	Enriched	Enriched	Enriched		Enriched
TPR	PF13371	TPR_9				Enriched	Enriched			Enriched
	PF07721	TPR_4	Enriched														Depleted
	PF13432	TPR_16	Enriched			Enriched	Enriched			Enriched			Enriched		Enriched		Depleted
	PF13414	TPR_11								Enriched					Enriched		Depleted
	PF09976	TPR_21	Depleted
WD40	PF00400	WD40	Enriched							Enriched					Enriched
	PF07676	PD40	Enriched			Enriched	Enriched			Enriched			Enriched				Depleted
NHL	PF01436	NHL	Enriched		Enriched	Enriched	Enriched			Enriched			Enriched				Enriched
PQQ	PF01011	PQQ	Enriched			Enriched	Enriched						Enriched		Enriched
Eukaryotic-type carbonic anhydrase	PF00194	Carb_anhydrase	Enriched	Enriched		Enriched	Enriched		Enriched	Enriched	Enriched	Enriched	Enriched			Enriched
fn3	PF00041	fn3	Enriched	Enriched		Enriched	Enriched	Enriched	Enriched	Enriched	Enriched	Enriched	Enriched		Enriched	Enriched	Enriched	Enriched
Calx-beta motif	PF03160	Calx-beta	Enriched	Enriched	Enriched	Enriched	Enriched	Enriched	Enriched	Enriched	Enriched	Enriched	Enriched	Enriched	Enriched		Enriched	Enriched
