# Supplementary material for: Novel trends of genome evolution in highly complex tropical sponge microbiomes
Source: Microbiome. 2022 Oct 4;10:164. doi: 10.1186/s40168-022-01359-z (PMC9531527; doi:10.1186/s40168-022-01359-z)
Supplement: Supplementary file 10 — Additional file 9: Table S4. The top BLASTn hits for representative CSGs. [file 40168_2022_1359_MOESM9_ESM.xlsx]

## Sheet: Sheet1
Query sequence					Top BLASTn hit
host	collection locale	symbiont taxonomy	MAG name	CSG query sequence	Description	Scientific Name	Max Score	Total Score	Query Cover	E value	Per. Ident	Acc. Len	Accession
I. radix	Bocas del Toro, Panama	d__Bacteria_p__Proteobacteria_c__Gammaproteobacteria_o__UBA6522_f__UBA6522_g__FEN-1219_s__	P16x34bins.24	ATGGCTACGCCGGTGGCTGACTGGCCGACGAACCTGACCGCGCTCTCCGGCGGCACGCTGCTGGCCGCCGCCGCGATGCTCGCGGTGTTCCTGCTTGCCATGTTTCTCGGTTCGCTGATCCTGCCGGGACGCCGCATCGAAGGGCCGGAACTCGACGGGAAAACGATTACCTACAAGCTCAACGGTCTGGCGCTGTTCCTGCTGACGGCGGTCGTGGCCGCGCTCGCCCAGCTCCTTGGCTGGTTCTCGCTGTCGGCGCTGAATACCCACTTCCTTGCACTGTTCGTGGTGACGAACGTCTTTGCGTTCGCGTTCTCGGGCTGGCTGTACTGGCGGGGCGCCCGATCGCCTGGCGCGCCGCAGGGCTTCTGGAAGGCTTACTTCGTCGGCGCCGAACTG…	Uncultured bacterium sterol biosynthesis gene cluster msb, complete sequence	uncultured bacterium	1371	2436	0.93	0	0.7388	14377	MT026193.1
I. radix	Bocas del Toro, Panama	d__Bacteria_p__Proteobacteria_c__Alphaproteobacteria_o__Bin95_f__Bin95_g__Bin95_s__	p16x33bins.28	GTGTCCCCGCCTGAAGGGTTCCTCTTCTCGTCCGCGCTGTCGGGCGGGGTGTTGCTCGAAGCGGCGGCAATGGCGCTGGCGTTCGTCGCGCTGCTGTTCCTGGGTTCGATGCTCCTTCCCGGGCGCCGCATCGCGGGGCCGGACGCCGAGGGCAATGAGCGCATCTACAAGCTGAACGGCCTCGCGCTCTTCCTGATCGCCGCGCTCGCGGCAGGCCTCGCCCAGGTCCTCGGCTGGTTCTCCCTTTCGGTGCTCTACACCCACTTCGCCGCCCTGTTCGTGGCGGCGAACGCCTTCGCCTTCGCTCTTGCCGGCTGGCTGTATTGGCGGGGGATGCGGGCGTCCGGCGCGGCGCCGGGATTCTGGCGGGGCTATTTCGGCGGCGTCGATGCCGGCCCG…	Uncultured bacterium sterol biosynthesis gene cluster msb, complete sequence	uncultured bacterium	3773	3773	0.98	0	0.7453	14377	MT026193.1
I. laeviconulosa	Bocas del Toro, Panama	d__Bacteria_p__Acidobacteriota_c__Acidobacteriae_o__Bryobacterales_f__UBA6623_g___s__	P16x60bins.27	TCAAGCGGCCGCGTCGGCACTACGGAGGACGGGACTGGTCAGATCCATCCGGGCCTGGCGTCGCTGCTCGTAGAGGCCGAGCGCGCGAAGGGGGAAATACTGTCGGTATAGGACGTAGTCCAACAGCGCGGTGTGGAAAAAGACCCCGGCCATGTCTTGCTTTGGCCATTTCCCATCCGCATTCTGGGTGCGAAGCAAGAACCGGACACCCCCCGAAATCGCCGCCCAATTCGGATCTTTCGCCTCAAGCAGCGCGATCAATGCCCATGCGGTTTGGATGACCTGACTTTGTTCATGAGCCCTGTACCGGCCGGTCAGGCAACCGCTGTGATGCTCTCCCCACCCCCCATCTTTCAGCTGGCGGTCCAGCAGCCAATGGCACGCCAAACGTAACGCCGG…	Uncultured bacterium sterol biosynthesis gene cluster msb, complete sequence	uncultured bacterium	2789	2789	0.98	0	0.756	14377	MT026193.1
I. bocatorensis	Bocas del Toro, Panama	d__Bacteria_p__Binatota_c__Binatia_o__Bin18_f__Bin18_g__Bin18_s__	p16x65bins.41	ATGACCCCTTTACCCGTTGTCCGATTCGCAGCGATTGAGGGTCTCGTGCTTGAGGCGGCGGCAATGCTGTTGGTGTTTGTCGGCGTTTTGTTTCTGGGTTCGATGCTCCTGCCCGGACATCGGGTTGCAGGGCCGAATCTCGAAGGAAAATCACGCGCCTACAAGCTCAACGGTCTCGCCTTGTTCCTGATTGTCGTGATGGTTGGATGTCTCGCCCAAGTCTTTGGCTGGTTCTCTCTTTCAGTGCTGCATACCCACTTTGCCGCTTTGTTCGTGGTGGCAAATGGATTCGCATTTGCGCTTTCCGGCTGGCTGTATTGCCGCGGAGCCCGGGCCCGGGATGCATCACCGGGAGTCTGGCGAGGATTCTTCCTTGGCTTGGAGCTCAATCCGACCTGG…	Uncultured bacterium sterol biosynthesis gene cluster msb, complete sequence	uncultured bacterium	3853	3853	0.98	0	0.7878	14377	MT026193.1
I. lowi	Bocas del Toro, Panama	d__Bacteria_p__Chloroflexota_c__Dehalococcoidia_o__Bin125_f__Bin125_g__Bin125_s__	p16x43bins.48	ATGCCTGAACTCCCTTCGGCCTGGACCTCTTTGTCGGGCGCTCATCTGCTCGAGGCCGCGGCGATCTTCGTGGTCTTCGTTGGCCTCCTCCTGCTCGGTTCGAAGTGTCTTCCTGGGCAACGGATGGATGGCAGGCCCGATTCCGATGGAGTGACACGCACCTACCATCTCAACGGGCTCGCGCTGTTCCTGGTTGTCCTGGTTCTGGCCGTGCTCGGCGACATCTTCGACGTGATCTCACTATCGGTGCTGCACACTCACTTCGCCGAGCTGTTCATCGTGGCCAATGTGTTCGCTTTCTCGCTGTCAGCCGGTCTGTACTGGCAGGCCTCTCGCAGCCAGAGCGACTCACCCGGCCTCTGGCGAGGACTCTTCTTCGGCCGTCAGCTCAACCCAACG…	Uncultured bacterium sterol biosynthesis gene cluster msb, complete sequence	uncultured bacterium	523	523	0.27	6e-143	0.7285	14377	MT026193.1
I. felix	Carrie Bow Cay, Belize	d__Bacteria_p__Bacteroidota_c__Rhodothermia_o__Rhodothermales_f__Bin80_g__Bin80_s__	jk18xAbins.42	GTGGAGAGAGTATTTAGAACGCGAAAAGGAGAAAAAGGGGTAAGTGCCGTGCCTGCGTTTCCGTCCATAGCTGCTCAATTATCCACTGCGTCTTTGATGGAGGCGGCGGCGGTGATGAGCGGTTTCATTCTGCTTCTGTTTCTGGGTTCCATGGTGCTGCCCGGGCGTGTCCTTGATGGGCCGGCAGTGAATGGGCAGGTCCCCACCTATAAACTGAACGGACTTTTATTGTTCGTGCTCACCATGCTGCTGGCAGGGCTTGCGCAGTTCACGGGGCTGTTTTCGCTGTCCACGCTGCAGACCCATTTTGCTGCGCTGTTTGTGGTGACGAATCTGTTTGCCTTCCTGCTTGCGGGTTGGCTTTATTGGCGGGGAACCCGTACGGAGGATTCTCCCCGG…	Uncultured bacterium sterol biosynthesis gene cluster msb, complete sequence	uncultured bacterium	737	1397	0.88	0	0.654	14377	MT026193.1
I. cf. reteplana	Summerland Key, USA	d__Bacteria_p__Gemmatimonadota_c__Gemmatimonadetes_o__SG8-23_f__UBA6960_g__Bin94_s__	jk18x9bins.12	TCAGTCGGTAGCATCCGCGTTGAGGCGTGCAGGTGTCGCGAGGTCCGGCCGGGTCCGGCGCCGCTGCTCGTAGAGACCGAGCGCCTGCAGGGGGAAGTAGTCCCGATACAGGGCGTACTCGAGCAGCGCAGTGCGGAAGAAGACCCCGGACGCCTGTTGCCTGGGCCACGCCCCATCCGCGTCCTGGGTGTCGATCAGGAACCGCACGCCCCGCGAGATCGCGCTCCAGTTCGATTCGTCGGCGGTGAGGAGCGCGATCAGCGCCCACGCGGTCTGGATGACCTGGCCTTGCTGGTGCGGGACGTATCGGCCGACCGTGCACCCGCTGTAATGTTCGCCCCATCCCCCGTCCGGCCGTTGGCGGTCCAGCAGCCACCGGCACGCGAGGCGCAGCGCGGG…	Uncultured bacterium sterol biosynthesis gene cluster msb, complete sequence	uncultured bacterium	560	1017	0.31	5e-154	0.7847	14377	MT026193.1
I. cf. reteplana	Summerland Key, USA	d__Bacteria_p__Verrucomicrobiota_c__Verrucomicrobiae_o__Opitutales_f__UBA2995_g__UBA2995_s__	jk18x7bins.13	TCATGTTGAAAGTTTGACCTCTCTCCGCCTTGGGCGCCTCGCCCGCTGTCGCTGCTCGTATAGACCGAGCGCGCGTAGGGGAAAATACTGCCGATACAGGGTGTAGTCCAACAGCGCCGTGCGGAAGAAGACCCCGGCCATGTCTTGCCTGGGCCATCCCCCCTCCGCATCCTGAGTGTCGACCAAAAATCGCACCCCCTGGGAAATTGCCGTCCAGCTCGAATTTCTCGCCTCGAGGAGAGCAATCAATGCCCAAGCCGTTTGGATGACTTGGCTTTTCTCATGCGAAATGTATCGGCCGGTCAAGCAACCGCTGTGGTGCTCACCCCATCCGCCGTCTTCTCGTTGGCGGTCCAACAACCACTGACAGGCCAAACGAACCGCCGGATCGCCGGGACG…	Uncultured bacterium sterol biosynthesis gene cluster msb, complete sequence	uncultured bacterium	1075	1075	0.32	0	0.7689	14377	MT026193.1
I. campana	Summerland Key, USA	d__Bacteria_p__Proteobacteria_c__Gammaproteobacteria_o__UBA10353_f__LS-SOB_g___s__	jk18x11bins.53	CTATTTGGAAAGAGGCATAGCCGCGGCTGCCCCCGGAAGTACAGCCCGGCCCCTGTGGTGCTCCGTGGAATCTTCCTCCCTTGGGTATTTCGTGCCGGCGTCCGCAATGGCGGGAGTCGTCAGTTCCAGCCTGGCCCGGCGACGCCGCTCATAGAGACCGAGCGCATGCAGGGGGAAGTACTGCCGGTACAGCACATAATCCAGCAGGGCCGTGCGAAAGAAGACTCCGGCCATGTCCTGCCTTGGCCAGGATCCGTCCGCATTCTGTGCGCCGAGCAAAAACCGCGCACCCTTCGAAATCGCGTTCCAGTTCGAGTCCCCCGCCTCCAGGAGCGCGATCATGGCCCACGCCGTCTGGATGATCTGGCTTTCCCCGTGGGCGACGTACCGGCCGGACAG…	Uncultured bacterium sterol biosynthesis gene cluster msb, complete sequence	uncultured bacterium	1055	1055	0.32	0	0.7669	14377	MT026193.1
I. ruetzleri	Carrie Bow Cay, Belize	d__Bacteria_p__Nitrospirota_c__Nitrospiria_o__Nitrospirales_f__UBA8639_g__Bin75_s__	jk18x22bins.71	ATGCCGGGACCTGAGCGGAATTTCCTGTTATCCGCACTGTCGGGCGGCACCCTGCTTGAGGCGGCGGTCATGGTATTGGGGTTTGTCGGCGCGTTGTTTCTGGGTTCAATGCTCCTGCCCGGACGGCGGGTGACGGGACCGGACGTCGAAGGCCCCTCACCTACCTACACGCTCAACGGCCTCGCCCTGTTCCTGATGACCATGATTGTCGCCGGTCTTGCCCAAGTCTCCGGCTGGGCTTCTCTTTCAGTGCTGTATACGCACTTTGCCGCTTTATTCGTGGCGGCCAACGGGTTCGCATTCGCGCTGTCCGGCTGGTTGTATTGGCAGGGAGCCAAGGCCCGGGATGCGCCACCGGGACCGTGGCGGGGGTTTTTCTTTGGAGTGGAGTTCAATCCA…	Uncultured bacterium sterol biosynthesis gene cluster msb, complete sequence	uncultured bacterium	3118	3118	0.98	0	0.7659	14377	MT026193.1
I. vansoesti	Carrie Bow Cay, Belize	d__Bacteria_p__UBA8248_c__UBA8248_o__UBA8248_f__UBA8248_g__Bin107_s__	jk18x34bins.43	TCAACCGGTTGCATCGGCGGCAAGAGAGGCGGGAGTCGTCAGATACAGCCTTTCCCTGCGCCGCTGCTCGTAGAGACCGAGCGCGTGCAATGGAAAATACTGACGGTACAGGGCGTAGTCCAATAGCGCCGTGCGGAAAAAAACCCCGGCCATGTCTTGTTTGGGCCATGCTCCATCCGCCTCCTGGGAGTCGAGCAAAAAGCGGATGCCCCGCGAAATCGCCATCCAGTTCGAATCGCCCGCTTTGAGGAGCGCAATCAACGCCCAAGCGGTCTGGATGACCTGGCTCTTCTCATGCGCGACGTATTGACCGCTCATGCATCCGCTGTGGTGCTCTCCCCATCCTCCGTCTTCGTTCTGGCGATCCAGTAGCCAACGGCAGGCCAGACGTAACGCCGA…	Uncultured bacterium sterol biosynthesis gene cluster msb, complete sequence	uncultured bacterium	3892	3892	0.98	0	0.7504	14377	MT026193.1
I. strobilina	Carrie Bow Cay, Belize	d__Bacteria_p__Proteobacteria_c__Gammaproteobacteria_o__UBA10353_f__UBA5680_g___s__	jk18x40bins.47	TCAAGACGCCGTATCAGGCAGATTTACGGCAGTGCTAACGAGTGGTTCATACGAACTTTGACGTGCTCTGCATCGCTGCTCATAGAGTCCCAGCGCGTGCAAGGGAAAATATTGTCGGTACAAAACGTAATCCAAAAGAGCAGTACGAAAGAATACGCCGGTCATGTCCTGCTTTGGCCATGATCCATCGGCCTGCTGGGTACTGAGCAGGTGACTGGCACCCCGTGATATCGCATGCCAGTCGGGATCTTTTGCCTCAAGCAATGCGATCAGCGCCCATGCGGTTTGGATGACCTGACTTTCCGAATGCGCAACGTAGCGACCGGTTCTACAGCCGCTGTAGTGTTCACCCCAGCCTCCATCGTCGCGCTGGTGCTCCAGCAGCCACTGACAAGCCAG…	Uncultured bacterium sterol biosynthesis gene cluster msb, complete sequence	uncultured bacterium	1180	1889	0.88	0	0.6828	14377	MT026193.1
