# Supplementary material for: Novel trends of genome evolution in highly complex tropical sponge microbiomes
Source: Microbiome. 2022 Oct 4;10:164. doi: 10.1186/s40168-022-01359-z (PMC9531527; doi:10.1186/s40168-022-01359-z)
Supplement: Supplementary file 11 — Additional file 10: Data File S1. Fasta-formatted CSGs found in bacterial symbionts of Ircinia. [file 40168_2022_1359_MOESM10_ESM.fasta]

>jk18x11bins.24:k141_562141:5475-11356
ATGGTGCTGGCGTTTGTCGCCCTGCTGTTCCTGGGTTCGGCGCTTCTGCCCGGCCGCCGGATCGAGGGCCCGGACGCCGACGGAAAGCAGCGCGTCTACAAGCTCAACGGCCTCGCCCTGTTCCTGATCGCTGCCGCCGCCGCGGGTATCTGTCAGGTCTTCGGCTGGTTCTCGCTTTCGGTGCTGCACAACCACTTTGCGGCCCTGTTCGGGGCCGCGAACGTTTTCGCCTTCGCGCTTTCCGGCTGGCTGTATTTCCAGGGCGTGCGGAACAACGGCGCATCGTCCGGATCGTGGCGGGGATTCTTCTACGGCGTGGAGGCCGCCCCGGTCCGGTTCGGGCTGGACCTGAAGCTTTTCAGCTACCGGCCCTCGCTCATCGGACTGGCGCTGTTCAACGCCTCGTTTGCCGCCGTGCAGTACGAAACCTACGGCGGGCTCACCCTGGCGATGGCGCTCTACCAGATTTTCACCTTCCTCTATGTGCTCAACTACTTCCAGTTCGAACACGGCATGGTCCACACCTGGGACATCGTCAGCGAGCGCTTCGGGTGGATGCTGGTCTGGGGCGATTATGTGCTGGTGCCGTTTTTCTATTGCCTGCCCGGCTGGTGGCTGGTTCACGCGCCCGATCCGTTGTCGCCGGCCGCGGCTGCGGCGCTCGTCCTGCTTTTCGTCTTCGGTTTCTGGCTTTTCCGCGGCGCCAACCAGCAGAAGCACCGCTTCAAGCGCAATCCCGATATCACGATCTGGGGGCAGCCCGCCCGGACGCTGGACGGACGCCTCCTGGTGTCCGGATTCTGGGGTATCGGGCGGCATCTCAACTATACCGGCGAAATCTGCGTCTACCTCGCCTTCGCCCTCACGACCGGCCTCGCCTCCTGGGTTCCCTACCTGTTGCCGGCATGGCTGGCGTCTCTGTTGTGGCACCGTTCGATACGCGATGAGCGCCGCTGCCGGGCCAAGTATGGCGAGCTGTGGGAGCGCTACACGCAACGGGCGCGTTTTTCGATGCTGCCCTTCATTCATTGAGCGTGGAGATGGCAAACCGGTCTGACAGCATGGCGGCGCCGGATACGGCGGAGCTTCCGCAGCGGGCGGCGAATGCCGCTCCCAGGCTCGCGGGCGGATGGCCGCTGATCGGCCAGTTGCCGGAATTCAAAAGGGATCCGATTGCCATGTTGAGCCGCGGCTGGCGCGAGCATGGCGATCTCTTCCGCTTCCGGATCGGTCCCCGCGACTTCGCTCTCTTCACCGGGCCGGAGGCCCACGATTTCTATTTCCGGGCGCCCGAAGAGCAGCTGAACGCCAAGGCCGTCTACCGGTTCACCGTGCCGATTTTCGGGCGCGGCGTGGCCTACGACACGTCCCCGGAGATCATGTCGGAGCAGCTGGGATTCCTGTTTCCGGCGCTGCGCGAAGCCAACATGCGCAAGTTCGCCCTCATCATGTTCGAGGAGGCGAGGCTGTTCGCGGACGCCCTCGGAGAGGAAGGGGAAATCGATCTGCCGCACGCGCTGAACGAGCTGACCGTCAGGATCGCCAGCCGCTGCCTGATCGGACAGGAGGTGCGCGACCGGGTGGACACCGGATTTGCCGAGGCGTACCGCGATTTGCAGAACGGCATCAACGTGCTGGGGTTTTTTCTTCCCAGGCTGCCTACCGCCTCGCATCGAAGCCGCGACAGGGCCCGGCGCAAGGTCGCCGATATCTTCAGCGGCATCATGGCGGAGCGCCGGAAGTCGGGGGCCGGCCCCGACGATTTCATGCAGACGCTGATGAACGCCCGCTACAAGGACGGCCGCGCCCTGACCGACGACGAGATCACCGGCATCCTGCTGACGGTGTTGTTCGCGGGCCAGCACACCAGCGCCGTGCTCGCGACCTGGACCGGCCTGGAACTCCTCAGGGCGCCCGCCTATGTCGAACGCATCCGGGACGAGTCGCGGGAGGTTTACGGCGACGCGGGCTCCATCAGCTTCGACGGCCTCCAGCGCCAGCCGGCGATGGAAAACGCCGTCCGCGAAGGCGAGCGGCTGCACCCGCCGCTGATCCTGCTGATCCGGAAGGCGCTCGAACCCCTGCAGTACGGCGACCGGGTCGTGCCGGCCGGCACCATGGCCATGGTGTCGCCGGCGGTATCCCACCGGCTGCCGCATATTTTCGCCGACCCGGAACGCTTCGATCCCGACCGATTCGCGCCGCCGGCTTCCGAGGACAAACAACACCACTACGCCCTGATCGGCTTCGGCGGCGGCAAGCACGCCTGCATGGGGAAGAATTTCGCCTATATGCAGCTCAAGGCGATCTGGACCGTTCTGCTCGACCGCTTCGACTTCGTTCTGGACGGCGAATTTCCGCGGCCGAACTACGGCAGCTGGGTGACGGGGCCCAAAACGCCGTGCCGGGTCCGTTACCGCCGCCGCGCGGAGCCGGGCGTTTTCCGATGAGCGCCGCCGCGTCGCGGCAGTACGACATAGCCATCGTCGGCGCGGGCCCGGTCGGCAGCCTGTGCGCGCTCGCCCATGCGCGCGAAGGCGCCCGGGTGGCCCTGCTCGAAGCGAATCCGAAAGCGTCCGGGCGGCTGGCGGGCGAATGGCTGCACCCGCCCGCCGTCCAAATCCTGCGCGATATCGGAATCGATCTCGATTCGCTGCCCCGCACCACCCCCGGCAAGGGCTTCGTGGTGTTTCCGGAAGACGGCTCCGAGCCGATCGAGCTTCCCTATTCCGGGGGATCCCTGGGCCTGGCCTGCGACCATGCACTGCTCGTCTCGAAGCTGCGCGAGGCGATCGGCGGCGAAACGAATGTCGATTTCATCCCGCACGCCCGGGTAAACGCGGTCGACGACGAACGCGTCGCCTATTCCCTGAACGGCAAGGAGCAATCCCTGACCGCCGCGCGGATCGTCGGCGCCGACGGCCGGGCCTCGGTCGTGCGCAAATCCCTGGGCCTGTCGACCGATCCCGTGCTCTGCTCGCGGATGCTGGGGGTCACTCTGGAAGAGGCCAGCCTGCCGTTCGAAAACTACGGCCATGTGCTGCTCGGCGGACCGGGGCCGGTCCTCGTATACGGTCTGGCGGAAGATTGCGTCCGGGTCATCGTCGACGTTCCGCTCGACCGCTGGGCGCCCCGCGACCGGGTCGGTTTCCTGTCGGAAGCCTTTGCCGGCCTGCTGCCGGGAGCGCTCGGCCCGGCGTTCGTCGAAGCGCTGCGGGCGGGACGGTTCCACGCCGCGACCAACCAGTTGCGGCCGCGCGCCACCTACGGAAGCTCCCGCCGGGTGCTGATCGGCGACGCGGCCGGGCACTATCATCCCATGACCGCGGTCGGAATGACCCTCGGTTTCGGCGATGCGCTTGCGCTCGCCGAAGGCGGAAAATTCCGCGACTTCGCCAACGGACGTTTCAGGGCGACCCGGGTTCCGGAGTTCCTCGCCATGGGGCTCTACGAGGTCTTTGCCGATCACCGGGCCGAGTCGGTCGCGCTCAGGCACGCGATCTACCGGGGGTGGCGGACGAACGCCGTATACCGGGACCGGACCACGCGGATTCTGGCCTGCGAAGACCGGTCGGCGACCGGGATGAGCCTCGCCTTCAGCGGAACGATCCTCCGGGCGGTGGCGCGGGAGATGTCGCTGGGCAACCGCCGCCGGGTCTCCTGGCGCCGGGCCCGCCGCATCTTTCATGCCCTCGCCGTTCGCCTCTGGTGGTTCGTGCGCGGCATTCTCCAGGTGCGCGAGGCGAAAGGCGCCGGTGGGGAAAAGGGCAGGCGGGCGCGCGGCAACCTCGCCCGCGCGTTTCTCTATTCCATGTCCGCGGAGACCGGAACCGGCGGTTCCGCCCGGCCGAAGGAGGCCGAGGCGCCCGATGCCGGCCCCGCCGTGAAGAGAGCGGCCGCCCGCCTGTTGAGCCTTCAGGGGGAGGACGGCGCCTGGGAAGGCGAGATGGTCTGGTGCCCCATGCTCACCGCGCAATATGCACTGCTGCACCACATTATCGGGAGGCCGCTCGAGCCCGGCCGGCGCCGGCGGGTGCTGCGCTCCTTCGAACGGACCCGGCTGGAAGGCGGCGCATGGGGCCTGCACGAACATTCGCCGCCCCATCTGTTCGTCACCGCCCTGGTCTATGCCGCGGCGAGATTGCTCGGCGTCGGGCGCGACGATCCCCTGGTCGCGCCGGCCCGGAAATTCATCCGGGCCGAGGGGATTCTCGGCATTCCGAGCTGGGGCAAGTTCTGGCTGGCGCTCCTCAACCTCTACGACTGGCGCGGGGTCAACGCCGTTCTTCCGGAGTTATGGCACCTGCCGCGCCGGATACCGCTGCATCCCTCGAACTGGTACTGCCACACCCGGCTCATCTACATGGCGATGGCGGCGGTTTACGCGCGCCGCTTCCAGGCGCCCGTCACGCCCGAAATCGCGGCGCTGCGGGAGGAGTTGTTCCCCGAAGGCTTTGCGAACGCCGGTTTCTCCGCGGCCCGCAACCGCCTGCGCGAGGCCGACCTCTACGCCCGGCCGAGCGGATGGCTGAAGGCCGGATACGCGGTCGCGCGGCTCTACGACCGGTTCCACGGCAAGCGCCTGCGCGCCCGGTGCGTGGACGCGATACTCCGGCGCATCAAATGGGAGTTGCAGACCACCAGCCACACCAGCATCTCCCCGGTCAGCGGCCTGCTCAACATCCTCGCCCTGTGGCTGCACGATCCCGACGACGCCGATTGCCGCCGGGCGCTCGAAAGGCTGGACGGCTGGATCTGGGAAGACGAGGACCGGGGCGCGCGGGTTGTCGGCGCGCGAAGCGCCTCGTGGGATACCGGGTTTGCGTTACAGGCGCTGGCGGCGGGGCCTGAGTCGGGGCCGGACGGCGCCGAAGACGCCCTCCGGCGCGGCGCCGATTTCCTGCTGGCGAATCGGATCGGCGACAGCTTCGACGGGTTCCGCGAGGCCTACCGGTCCGACCCGAAGGGCGGCTGGTGCTTTGCCGGCGGCTGGCACGGCTGGCCGGTGAGCGACTGCACGGCGGAAGCGGTGCTCGGAATAGTCGCGGCCGGGCGCGGCGCCGGGAATGCCGCGGCGTTGCGCGATGCGGTCGCGTTCATGCGGCGCAGCCAGAACCGCGACGGCGGTTTCGGCAGCTACGAGGCACGGCGTTCGGCGTTCGGCCTGGAATGGTTGAATCCGGCCGAGATGTTCGGCGATTCGATGACCGAGCATTCCTTCGTCGAATGCACCGCGTCCTGCGTCGGGGCGCTTGCCGCCTGCCGGAAGGCGGACGGGCAATCGGCGGATCGCGATATCGCGGACGCCATCGCCCGGGCCGATGCCTGGCTTCGGCGGGCCCAGGAAGGCGACGGATCGTGGCGCGGCGTATGGGGCGTTCAGTTCATCTACGGCACCCTGTTCGGCATCAGAGGCCTTGTTGCGGCCGGAGCCCGGCCCGGCGACCCGGCGCTGCGCACGGCCTGCCGCTGGCTGCTGGACCGCCAGCGGGAGGACGGCGGATGGGGCGAGCACCACAGCGGCTGCCTGACCGGCCGCTACGTCCCGCACGGGGAAAGCCAGATCGTCCAGACCGCCTGGGCGACGATGGCGCTGCTCGAGGCGGGCGAGCCGGACTGGGCGGCGATTTCGCGCGGCGCCCGGTACCTGCTCGATACGCAGGAGGCCGACGGCTCCTGGCCGAAGCAGGACATGGCCGGGGTGTTCTTCCGGACGGCGCTGCTGGACTATGTGCTCTACCGCCAGTATTTCCCGCTGCACGCGCTGGGGCTCTACGAGCGGCGGCGGCGGGACCGGCTCGGCCTGTCCGCCTGCGGTTCCGTTACCTCCGTAGCGGCGCCGCCCGCGCCCGAAACCGCGGCCGAAACCGCGGCCGCCTGA
>jk18x11bins.2:k141_564894:25738-31785
CTATTCAGCACCCTCGACATAACGACCCTGCTTCGCACGTTTCGCATCTACGGCAAGCAAGCGCTGCGTTCCGCTCGAAGACGCCGCGCGGCGCGCAGGGGACGCTAACAAAACGCCTGTTTCCGCGTCGGCAACGTCGCAGGCAAGGAAAGGGGACTTCTGCGGATTGATTCGCGCCGCCCGCCGCCGCTCGTAAACGCCCAGCGCGTACAAGGGGAAATACTGTCGATACAAGGCATAGTCCAGCATCGCCGTGCGGAAAAACACGCCCGCCATGTCTTGCCTGGGCCATGTCCCGTCCGCCTGTTGCGCGTCGATCAAAAACCGGACGCCCCGCGAAATCGCGGTCCAGTTCGGATCGTCCGCCTCGAGGAGCGCGATCAACGCCCAGGCCGTCTGGATGACCTGACTTTCCTCATGCGGAACGTATTGGCCAGTCAGGCAGCCGGTGTGGCGCTCGCCCCACCCCCCGTCCGCCAACTGACGGTCCAGAAGCCAGCGGCAGGCCAATCGAATCGACGGATCGCCTGGGCGAGCCCCGGCAGCCAACAGGCCCCGGATCCCGAAAAGGGCGCCGTATATGAACTGCACGCCCCATACGCCGCGCCACGACCCGTCGCTTGCCTGGGCCCGACGAAGCCAGGCTTCGCCCCTTGCCATGGCGTTCGCCGCCGCCGGGTCCGCAACCTGCGGAAAATGTTTCTTGTACGCAGCGAGCGCCGCAAGGCAGGAAGCGGTGCATTCTACCCAGGAATGCTCGGTCATCGACTCGCCAAACATCTCGGCTGGATTCAACCACTCAAGGCCGAACGCCGCGCGGCGCGCTTCGTAACTGCCGAAACCGCCGTCGCGGTTCTGGCCGCGCAGCATGAACCGGACCGCATCCCCGACGGCCTCGGCGGATATGGCCTTCGGATTGGCCGCCAGAATGCCCAGCAGCGCCTCTGCGGTACAGTCGGTCACCGGCCAGCCATGCCATTTCCCCGGGAAACACCAACCGCCCTTCGGGTCGGTCCGATACGCCTCGCGGAATCCTTCGAAGCGGGCGTCGATTTGTTGTCGGCGCAGGAAAGCGGCTCCCCGCTGGAGGGCGTTGCGGACCCCGTCGGACGGGGGCGCCAGCGCCAGCGCCTGCAAGGAAAATCCGGTGTCCCACGAAGAACTTCGGGCGCCCGTTACGCGCGCGCCAAGCGCCTCGTCCTCCCATATCCAGTCCTCCAGCTTGTCGAACGCCTTGCGGCAATCGGCGTCGTCCGGATCGCGCAGCCACAAGGCAAGGATGTTCAGAAAACCGCTGACCGGAGAAATGCTCGTATGGCTGGTGGTTCGCAGTTCCCATTTGACGCGGCGGATTAACGCTTCCATGCATCGGGCGCGCAGGCGTTTGCCATGGAACCGTTCGAATATCCGCGCAAATCCATATCCGGCCCGAAGCCACGCGCCGGGGCGGGCATACAGGTCGGCGTCCCGCAAACGATTGCGTCCCGAGGCAAAATCGACGCGGGCGAACCCTTCGGGATACAACTCCTCCCGGAGCGATGCAATCAGGGGCGTGAGCGGCGCCTGGAACCGATGCGGATAAATCGCCGCCATCGCCATGTAGATGAGCCGGGTATGGCAATACCAGTTCGACGGATGCAGCGGAATCCAGCGCGGCAAGCGCCACAGTTCCGGCAGCATCACGCGCACGCCGCGCCAGTCGTAGAGATTGAGGAGCGCCAGCCAGAATTTGCCCCAACTCGGAATATTGAGAACCTGCTCCGCGCGCAGGAAGCGGCGAGCCGGTTCTATCAACGGATCGCCTCGCTCGACGCCCAGCGTTCTCGCCGCGACATAAACCAGCGTGGTGACGAACAGATTGGGCCGGGCCTGCTCGTGCAAACCCCACAAGCCTCCTTCGAGGCGGGTCTGTTCGAAGGAGCGGAGCAGGCGACGGCGGCGTTCGGGCGCAATCGGGCGCGCCATAATGTAGTGCAACAGCGCATATTGCGCGGTGAGCATGGAACACCAGGTCATTTCGCCTTCCCAGGCGCCCTCTTCGCTCTGGAGGCGCAGCAAGCGCTCGGCGGCGCTGCGCAACGCCGGCGCGGCGTCTGGCGACGCGACGTCCTTCGGGCGGACGGGCGGGGGCGCGCTAAAACTCGACGGCAAGGAGATCAGAAGCGCGCGGGCGAAGGGGTACGGGACTGAATCGCCCTTGTTTTCGCCCTTTTGTTCGCCCGCGCTTTGCGCTTTGCGCAGCTGCCGAACGCCCCGCAGGAGCCACTTCACGCGAAAAGCGAGCGCGTTCGCCACGTCGCGAACCCGGCGCCAGGCGAACCGGTTCAGGGAGCGCGGAATCTCTGAGGCCACCGCCCGGACCACGATCATGAAACCCGACAGCCCCAGACGAGCCGTCGAGATGTCTTCGCAAGCAAGCAGGCGCATGGTCCGATTCCGAAACGCGGAACTTGCCCGCCACCGCCGGTAGACCATACGCCGCACCGCCACGGTCTCGGCCCGATGGTCGGCGAACACTTCGTAGATCTCCATGGCAAGCAGTTCCGGCGTGCGGATCGCCTGGAAGCGTTTGGAGACAAAGCCGCGGAAATCCCCGTTTTCGGCGAGTGCAAGCGCATCGCCGAAACCCAGCGTCATCCCCACGGCCGTCAGGGGGTGGTAATACCCGGCCGCATCGCCAATAAGCACGCGTTCCGGGCTTCCGTACGTAACGCGCGGACTCAGCGCATTGGCCGCCGCGTGGAATTCGCCCGACCGCAGCGCTTCCACGAACGCCGACCTGAGCGTTTCCGGCAAAAAACCGACCGCGTCCGAGAGGAAACCAACCCGGTCCCCCGGCGCCCAGTATTCCAGCGGGATATCGACGATAACCCGAATGCGATGCGGCCCCAGGCGGTATATGAAAATGGGGCCCGGCCCGCCGCAAACCAGATGCCCATACCCCTCCACCGGCAACGTTGCATCCCGCACCGTAACCCCCACCATCCGGGAGCAGGTCATCTCTTTGGGGTTTATCGACAAGCCCAACGATCTGCGCACGATGGAGGCCCGCCCGTCCGCCCCGACAATCCGGTCGGCCGTCACGGATTTCATGGCGCCCTCATGGGCGAAATCAACCCGTTTGTCTGCGACCGCGCGCACCCGGGCATAGGAAATAAAGTCGATATCCGACTCGTTCCGGACGGCGTCGCGCAAAGCCGAAATAATCGCTGTATGCTCGCACGCCAAACCGTGAGACCCGTTCGGGTAAGGAAGCACGATCGGGGCCGAGTTGTCTTCCGGCAACACGACGAACCCCATGCCCGCGGCGCTATGCGGCTGCGCATCGAGCGCGACCCCCATGTCTTGCAATATCCGCACGGCAGGCGGATGGAGCCATTCCCCCGCCATTTTCCTGGTGGAATTGGGGCTTGCTTCGAACAAGGCGACCCGCGCGCCCTTTCGCGCGTGCGCGAGCGCGCACAGGCTGCCCACCGGACCCGCGCCAACGATGGCTACGTCATAGTGCGGCAATGCGGCGTCGCTCATTGGAACAGGCTCCCTTCCGGGCGGCGGCGATAACGGACTCGGCATGGCGCCCTGGGGCCCGTCACCCAACTACCGTAATTCGGGGCGGGAATCGCGGCGTCCAAGCGGAAATCGAAGCGATCCAGCAACAGGGTCCAGATTGCTTTCAATTGCATGTAGGCAAAATGTTTTCCCATGCATCGGTGCTTGCCGCCGCCAAATCCAATCAGGGCGTAGTGGTGTTGCTTGTCTTCGGCGGCGGGGGGCGCGAAACGATCCGGCGCAAACCGCTCCGGGTTCGCGAAAACATGGGGCAACCGGTGGGAAACGGCGGGCGACACCATAGCCAACGCGCCGGCGGGCACGACATGCCCCCCGTATCGCATGGGTTTGAGCACCTTGCGGATTAACAAAATAAGCGGCGGGTGCAACCGTTCGTTCTCCCGTATGGCGCGTTCGAGGGCCGCCTGTCGTTTGAGCGTCTCGAAATTCATGGTTGCGCCCGGCGCGCGGTAAACGTCTTGCATCTCGTCTCGCACCTGCGCCAGAGAGGCGGGCGCATTCAGCAGTTCCAGCCCGGTCCAGGTTGCAAGCACCGCGCTGGTATGCTGGCCTGCGAACAGCACCGTCAGCAGGATCCCGGTAATCTCGTCGTCGCTCAAGGCGCGACCGTCCTTGTACCGCGCGCGCAGGAGCGTCTGCATGAAATCGTCGGGCTCGGCTCCGGAAAGCCGGCGTCCAGCCATGATGCGGCTAAAGAGTTCGGCCACCTTGCGGCGGGCCCGGTCGCGGCTTCGGTGCGACGGGACGGGGAGTCTGGGGAGAAAAAATCCCAGCGCGTTGATGCCCTTCTGCAGATCGCGATAGGCCTCGGCGAAGCCCGCGTCCAGCTGATCCCGGATTTCTTTGCCAATCAGGCAATGGCTGGCGATATTGACGGTCAACGCGTTCATCGCCGCGGGCAGATCGATTTCTCCCTCTTCGCCAAGGGCGTCGGCGAACTGCTTCGTCTCTTCGAACATGATTCGGGCAAACCGGTGCATCGCGGTTTCCCGCAGCGCCGGGACAAGAAACCCCAACTGCTCGGACATGATTTCGGGAGCGACGTCGTAGGCCACGCCGCGACCGAAAATGGGAACCGTAAACTGATAGACGGCTTTGGCGTCCAGTTGATCCTCGGGCGCTCTGAAGTACGCGTCGTGGGCTTCCGGCCCCGTGAAAAGAACGCACTCGCGGGGACCGAGCCGGAACCGGACCAGTTCGCCTTGCTCTCGCCATCCCCGACGCATCATGGAGACAGGGTCCTTGCGGAAATCCAGCAGGTGCCCGATCAACGGCCATCCGCCCGCAAGCTCGGGAACGGCGTTTGGCGCCCGCCGCGGTCGCTGCGCGGAAAGCGGGGTTCCTTCATGCAAAGCTGTATGCGCCACCGCGTATTCTCAATAGATGAATGGCAACATGTAATAAGGCACGCGCTGCGTATATCGTTCCCACAACGCGCCGTACTTGGCCCGGCACCGGCGTTCGTCGCGCCGCGAACGATGCCACAACAAGCCCGCCAGCCACGCAGGCAGCAGGTAGGGCGCCCAGGACGCGAACCCGGTGGTAAGCGCGAACGCCAGATAGACGCATATCTCGCCGGTATAGTTCAGATGGCGGGCAATGCCCCAAAATCCGGAAAGCAGCAAGCGGCCTTCGAGGGACTCGGCGGGTTTGCCCCAAATCGCAACGCGGGGATCGCGCTTGAAACGATGCTTTTGCTGGTTGGCGCCGCGAAAAACCCAGAAGCCGAGCACAAACAGCAGCGCGATCATGGCGGCGGCGAAAGGAGACAACGAAGGCGATGCATGGACCAGCCACCAGCCGGGGAGACAATAGAAAAAGGGCACCAGCACGTAGTCTCCCCAAACCAGCATCCACCCGAAGCGCTCGCTAACCATGTCCCAGGTGTACGCCATCCCGTGTTCGAACTGGAAATAGTTCAACGCATACAAAAAGACGAATCCCTGATAAAGCGCCATAGCGAGGGTCAATCGCCCGTATAACTCGTACTGCGCAACCGCAAACGACGCATTGAACAACGCCAGGCCAATAAGGGAAGGGCGGTAGCTGAAAATCTTCAAATCCACGCCGAGCAACGTCGGATTGAATTCCGATCCAAAGAAGAAACGTCGCCACCCCCCCGACGAGGCCTCCCGAACCGCTGTTTTGCGAAAATACAACCAGGCGGAAAAGGCGAAAGCGAAAACATTGGCTGCCACAAACAGCGCGGCGAAATGCGTATACAGCGCGGAAAGAGAAAACAGGCCGAATGCCTGGGCCAGACACACGCCGACCGCTGTCATAAGAAAGAGGGCAAGGCCGTTGAATGTATAGGTCCGCGACCGTCCCCCTATTTCCGGCCCTGCAAGACGACGTCCGGGAACCGCCTTCGAACCCAGAAACAAAACGCCGACAAACGCCAGCGTCATGGCCGCCGCCGCAAGCAGGCCGCCGGGCGACAGCGAAGACCACAGGAAGTGCGGTTCAACCGCTGGCAT
>jk18x11bins.34:k141_1457093:10386-16252
TCAAGCAATCGCGGCCTGCGCGGCCTGTTCCGCCTTGCCGCCCGGGGTCTGCCCCGCTGAGGGTTCCACCCGCAGTTGCCGGGCGCGGCGGCGGCGCTCGAAAAGGCCGAGCGCGTGAAGCGGGAAATACTGCCGGTACAACTCGTAATCGAGTAGTGCGGTGCGAAAGAAAACCCCCGCCATATCCTGCTTTGGCCAACTGCCGTCGGCTCGCTGGGCATCGATCAGGAATCGTGCGCCCCGGGAGATTGCGGTCCAGTGTGAATCGCCGGCTTCCAGCAGGGCGAGCAATGCCCAGGCGGTCTGGATGATCTGGCTTTCCCCGTGTTCGACATAGGCGCCGCCGAGACAGCCACTGGCATGTTCGCCCCAGCCGCCGTCGCTGCGCTGGCGGTCCAGCAGCCAGCGGCAGGCCAACCTGAGCGCCGGGTCGCCGGGACGGGCGCCGCCCGCCACCAGCCCCTTGACGCCAAACATCGTGCCGTAGATGTACTGCACGCCCCAAACGCCCCGCCATGAGCCATCCCCGGCCTGATTGCGCCGCAGCCAGTCATCGGCGCGGACCATGGCCTTGTCCACATCGGGTTCCGCGGCAAGAGCGCTATCCCGGCGGCGGGCCGCAAGCGCGGCCAGGCACGAAGCCGTGCATTCCACATAGGAATGTTCGGTCATGCACTCGCCGAACATCTCCGCCGGCATGAGCCATTCCAGGCCGATGCGGGAGCGTCTGGACTCGTAGCTGCCGAAGCCGCCGTCCCGGCACTGGCTTCGCAGCAGGAAGCGGATTCCCCGCGCCAGGGCTTCCCGGTCCTCCGTTTGCCCGCCTGCGGCAAGCATGCCGAGCATGGCCTCGGCGGCGCAGTCGCTTACCGGCCAGCCATGCCAGACGCCGGCAAAGCACCAGCCGCCTTCAGGGTCGTTGCGAAAGGCTTCGCGAGAGCCCGGGAAGCTGCGGGGGATTTGCTGGCTGCGAAGAAAGTCCGCTCCCCGCTGGAGACTGGCTTCCACTGCATCGCTTCGGTCCGCGGCAGCCAATGCCTGCAGGGCGAAGCCGGTGTCCCAGGTAGCGCTGCGCGCTCCGGTGATGCGGGTTCCGCCGGTTTCGTCTTCCCAGATCCAGTCCTCGAGTTTCGCCACGGCCCGGGCGCAGTCCGCATCATCCGGGTCCTGCAGCCACAGGGCCAGAATGTTGAGCATGCCGCTCACCGGGGAGATGCTGGTATGGCTCGAGCTTTGCAACTCCCAGCGGATGCGCTCGATCAACTCACGCCGGCAGCGGGCGCGCAGGCCTTTGCCGTGATGGCATTCATAGGTTCGGGCCAGCGCGTATCCGACCCGCAGCCAGAGGCTGGGACGGGCGAACAATTCGGCGTCCCGCAGCCGGTTGCGCCCGGTGCTGAAATCCACCGAGCCATAGCCTTCCGGATACAATTCTTGCCGCAGGGTTTCAGCGAGGCGATTTTCCGGCAAGGCATCGCGGTGGGCATAAACCGCCGCCATCGCCATGTAGATGAGGCGGGTATGACAATACCAATTTGCCGGATGCAGGGGCAGCCAGCGCGGCAGGCGCCAGAGTTCCGGCAGCGGCACATGCATCCCCCGCCAGTCATAGAGACCGAGCAGCGCCAGCCAGAATTTTCCCCAACTCGGAATACTCAACACGCCTTCCCGGTGGATAAACTCCCGGGCGGGGGCGATGAGCGGGTCGCCGGGTTCCACATCAAGCACCCGCGCCGCGACATACACCAGGGTCGTGACATACAGGTAAGCCCCGGAATGATCGTGCAGTCCCCATAGCCCATCGCCAAGCCGGGTTTGCTCGAACTGCCGCAGCAGCAAGCGGCGACGCTCCGGAGCGACCGGCTTGCCCATGATGTGATGCAGCAGCGCATATTGGGCGGCAAGCATGGGGCACCACCGCATTTCGCCTTCCCAGGCGCCGTCTTCCCGCTGCAGCGCCAGCAGGCGCTTGCTTGCATTTTCCAGGGCGGCGGCGCCATTGGACGGCGCGGGCGGCGGGTCCGGGCGCGCGCTGTGGGTGTATCCCCGCATGGAAGTCAGGAAGGCTCCGGACATCTTGTCCAGCACAATCTTTTCATTGGCGCCGGTCAGGCTGCGCGCCCTGCGCATTTCCCCCACGGCGCCCAGCAGCGCGCGGATTCGCCTGGTAATCGCGCGGAATTCCCGAGAAGCCTGGCGCCAGGCGATCCGGTGTCCTGGTCGAAACAAGCTGTTCCCAACGCCAGCCAATACGGTTGCGGTGAATGCCAGACTGAGCATGCCCACCGACCGGCTTTCACAGGCAAGCAGCAGCATGGTCTGCCGGCGAATGAGTCTGCTGAGACGCCAGTTGCCATAGATGGCCTGCCGCAGGGCCGCAGACTCCGGAGCATGGTCGCTGAAAACCTCATACAGCCCCATGGCGAGAAGCTGGGGCATCCGGGTGTCCTTCAGCCGCCGATGGGAAAAATCCCTGAAGTTGTTGCTTTCGGCAAGGGCGAGGGCGTCTCCGAAACCGAGGGTCATGCCGGCGGCGGTCATGGGGTGGTAATGTCCGGCGGCATCGCCGATGAGCGTCCGCCGACTGTTTCCGTAGGTAAGCCGGGGACGCAATTCATTGGCGGCGGCCTGGAAGTTTCCCGCCTGCAATTCGGCAAGGAAGGCCGGGCCAAGGCCGTTCGGAAGCAGGCCGGCATAGGATTCCGCAAGCACATGGATCCGATCTTTTGGCGTCCAGTGGTCCAGCGGCATGTCGGCAATGACCCGCACCCGGCCTTCGCCGAGCGGCACGGTGAGCATGGGCCCCGGGGCGCCGAGCACCACATAGCCATAGCCCTCATGGGCCAGTTCCGCGTTTTCCACCACCACGCCCACCATGCGCGAGCAGGTCATGCGCTCCGTGGGCAGCCCGAGCGATTGCCGCACGACGGAAGCGCGCCCATCGGCGCCGACGATGCGCCCGGCGCGCAGCAAGCGCTCCTCGCCGCCCTGACTGAAGCGAATGGCGTCGTCCTCGATGGCCCGGGCCCGGGCGCGCCGGAAAACATCGATGGCCGGCGCTTCCCCGATCGCTTCATGCAGGGCGGCCACCAGGGCGGCATGTTCGAACACCAGGCCGCCGGCGCCATCGGCATAGGGCAATACCACAGGCTCTGAGCCGTCTTCGGGAAACACCACGAACCCCTTGCCGGGAGAGAATCCCGGGCGGCCGTCAAGATCAATGCCCACACTTCGCAACATCCGCACAGCGGGCGGGTGCAGCCATTCTCCCGCCAGCCGGTCCGCGGCCTTGGGATTGGCTTCGAGCAGGGCTACCCTGGCGCCTTTGCGGGCATGGGCGAGGGCGCAGAGGCTGCCCACCGGCCCGGCGCCGACAATGGCGATGTCGTAGCTGCCTAGTACTTCAGGCTGGTCCGGGAGCGGCGTTGATAGCGAATGCGACATGGCAGTCTGGGGCCGGTGACCCAGCTTCCGTAATTCGGCGCGGGGAACGGCGTGGCGAGTTGAAAATCGAAGCGGTCCAGCAAAACGGTCCAGATCGCCTTGATCTGCATGATGGCAAAATTCTTGCCCATGCAGCGGTGCTTGCCGCCGCCAAAGCCGATCAGGGCGTAGGGATGCTGCTTTTCCTCACTGGAAGGCTGGGCAAAGCGGTCCGGGTTGAAGGATTCCGGCTCGGCGAATACTTCGGGCAAACGATGGGAAACCGCCGGTGAAATCGCCGCCAGGGTTCCTGCCGGAACGGTGTAACCGCCGTAGCGCAGGGACCTGAGCGCCTTGCGGAAGAGAATAATCAGGGGCGGATGCAGGCGCTCGCATTCGCGCACGGTGTTTTCCATGGTCTGCTGTTGCTTCAGGCCGGCATGGCTCAGCTTTGCCTCGTCCTGGTACACCGCCCGGATCTCTTCCCGCAGCCGGTCGGGAAAAGGCGCATGGCGGTGCATTTCGAGTGCGGCCCAGGTGGCGAGCACGGCGCTGGTGTGCTGGCCGGCAAACAGCACCGTGAGCAGGATGCCGGTGATTTCGTCCTCGCTCAGGCTGCGGCCGTCCTTGTAGTTCGCCTGCATCAGGGTCTGCATGAAATCGGTGGATTCCGCGCCGCCGCGGCGGCGCTCATTCATGATGCGGATGAAGATTTCGGTGATTCTGCGCCGCGCCCGGTCCCGGCTCCGATGGGCGGGAGTCGGCAGCCGGGGAAAGAAAAAGCCCAGGGTATTGATGCCGTTTTGCAGGTCGTGGTAGGCCTCGGCAAAGCCGGAATCGACTTCATTGCGAATTTCCTCGCCGAGAAAGCAGCGGCTGGCGATATGGATGGTGAGTTCGTTCATCGCCACCGGCAGGTCGATTTCGCCCTGTTCGCCAAGCGAGTCGGCAAAGCGGCCGGTTTCCTCGTGCATGATGTCCACATAGCGCTTCATGGCGGACTCGCGCAATGCGGGAAACAGAAAGCCGAGCTGTTCGGTCATCATTTCGGAGGAAACGTCGTAGGCTACGCCGCGGCCGAAGATGGGCACGGTGAACTGATACACCGATTTGGCGTCCAGGGTTTCTTGCGGAGCCTTGAAGTAGGCGTTGTGGGCGTCAAGGCCGGAAAACAATACGAACTTGCGCGGCCCGAGACGAAACTCGAACAACTCCCCCTGCTCCCGGCGGCCCCGGCTGAGCATGGCAACGGGGTCGCGCTGGAACTCCCGCAAATGGCCAAGCAGAGGCCAGCCGCCGGAAACTTCGGGCGGAGGTCGTCCGGTTTCCAGTATGGCTTCGGCGCTTTGTGAACCCGGCGTCATCGCGGCCCTCAATAGACAAAAGGCAGCATGGCGAACCGCGCCCGCCGGGTGTAACGCTCCCAGAGTTCGCCGTACTTGGCGCGGCAGCGGCGCTCATCGCGCAGGCAACGGTGGGAAAGTAATGCCGCCAGCCATGCCGGCAGCAGCAGGGGCGCAAGCGAGGCGAATCCGGCGGTGAGGGTAAAGGCGAGATATACGCAGATTTCGCCGGTGTAGTTCAGATGCCTGCCAATGCCCCAGAATCCCGAAACCAGCAGGCGCCCGTCGAGCGATTCGGCGGGCTTGCCCCAGATACGGGTGGCCGGGTCCTGCCTGAAGCGGTGCTTTTGCCCGTTGGCGCCGCGAAACAGCCAGAAGCCGAACAGGAACAGCAGCACAAGTCCGACAGCGGCGGGAGTTGGCAGGGCGGGCCCCGCGGTGTCCACCAGCCACCAGCCAGTGATGCAGTAGAGGAAGGGCACGAGCACGTAATCACCCCAGACAAGCATCCAGCCGAAACGTTCGGCGACGATGTCCCAAGTGTGAATCATGCCGTGCTCGAACTGGAAGTAATTGAAAACATAGAGAAAAGTGAAAAGCTGATAGAGGACCATGGCCAGGCTGAGTTCGCCATGGGTTTCGTATTGCACCACGGCGAAAGAGGCATTGAACAGCGCCAGCCCGATCAGCGAGGGGCGATAGCTGAACATTTTCAGATCAATGCCCAGGCACGAGGGGTTCAGTTCCCTGCCGAAAAAATAGCCGCGCCAGAATCCCGCCGGCGCCCCCGGAGCCTCTGCGCCGCGCCAATACAGCCAGCCGGCAAAGGCAAAGGCGAAAACATTGGCCATCACGAACAGCGCCGGGAAATGGCTGTGCAGCGCAGCCAGCGAGAACCAGCCGAAGTATCCCCCAAGGCCGGCCAGGGCGAAGCTCAGCAGGAACAGGTGCAGGCCATTGAGCTTGCAGGGCCGGCTTGCGCCATCGGCGTCGCGCAGCATGACTTCGCGCCCCGGCAATAGCCGGGAACCGGCAAAGAGGAAGGCGATGAAGCCAAGCAGCATCAGCGCGGCTTGCAGCAGGGTCGCCGCCGACAACAT
>jk18x11bins.48:k141_268402:21804-27754
CTAGAGATGTAGATGCAGACCTGGGAGTTTGGGAATCACACCATTGGACGCGTGGGAAGGCTTTAACTTCAGACGGTCCCGATGCCGCTCGGCATAGAGCCCCAGTGCATGCAGCGGGAAGTACTGCCGGTATAAAGTATAATCCAATAATGCCGTACGGAAAAAGACCCCTGCCATGTCCTGCTTCGGCCAGGTTCCATCCTCGTTCTGCATATCCATTAAAAACTGGATCCCCCGCGTAATTGCAGTCCAGTTTGAGTCATATGCCTCAAGAAGTGCAATGAGCGCCCATGCCGTGTGAATGACCTGACTCTCCGGATGCGGTACATATTTTCCTGGCAGGCTGCCACTGTAATGCTCCCCCCATCCGCCATCTGATCGCTGCTGTTCCAAAAGCCACTGACAGGACAGCCGAACCGCTGAATCACCAGGGGCAGAACCGGCGGCGAGAAGGCCTCTGACCCCGAACAAGGTGCCATAAATGTACTGGATCCCCCATACCCCCCGCCATCTTCCATCCATCATCTGGACAAAGCGAAGCCAATTCTCCCCTCTTAAGATCGCTCTGTCCACCTCCCTGCCCACAACCTGCGGGAAGTGCGTCCTGCACGCGGCAAGGGCCGCAAGGCACGATGCCGTGCATTCAACATAGGAATGCTCCGTCATGGACTCCCCAAACATTTCTGCGGGATTTAACCATTCGAGGCCCACCCTGGATCGCCTGGGTTCATAGCTGCCAAAGCCGCCATCACGATTCTGTCGAAGCAGAATGAACCGGACTGCGTCACGGACTGCCGATGCACGGATTGCATTGGGGTCCGCGGCAAGAATCCCCAGAAGCGCTTCCGCCGTACAGTCAGATACCGGCCAGCCATGCCATGCTCCGGGGAAACACCAGCCACCTTGGGGATCCGTCCGAAACGCCTCCTCAAATCCCTCAAAACTCTCCGAAATCTGCTGCTCTACCAGAAAGTTGGCCCCACGCTGAAGCGAGCGCCTGACACCATCCATCTCACGCACAGTCGCCAGCGCCTGCAAAGAAAAACCCGTGTCCCATGAGGAACTCCTGGCCCCCGTCACGCGAACACCATGCTCCTCGTCTTCCCAGATCCAATCCTCCAGCCTTTCAAATGCCTTCCGGCAATCTTCATCCTCCGGATCATGGAGCCATAAGGCAAGAATATTCAGAAAACCACTGACTGGAGAAATATTTGTATGGTTGGTCGTCCGCAATTCCCAGCGGATACGCCGAAGCATATCTTCCAGACAGCGTGCGCGTAATTTTTTGCTGTGAAACCGTTCAATCATCCGCGCCAACTCGTACCCGCCCCGCAGCCAAAGGCTCGGCGGCGCAAAAAGATCCTTCTGCCGCAAACGATTGCGCCCCGCAGAAAAATTCACACGATCATACCCCTCAGGAAATAATTCTTCCCGCAGAGATGCGATCACCGGCTTTACCGGAACCTGATGCCGATGCTCATAAACCGAGGCGACTCCCATGTAAATAAGCCGGGTATGACAATACCAGTTTGCGGGATGCAATGGAACCCGGCGGGGCAGGATCCACAGTTCGGGGAGCATTGCATTGACCCCTTTCCAACTGTACAGGTTCAGAATTGCCAGCCAGAATTTGCCCCATGTCGGAATATTGATGACTCCCTCGGTTTGCAGAAACTCTCTGGCCGGACGGATCAGTGGATCCTCCCGGTCTACACCAAGCAGTCGGGCTGCAACATACACCAGTGTGGTCACAAAGAGATGAGACTCGGAATGCGCATGCATCCCCCATGCACCCCCTGAAAGCCGGGTGTGTGCAAAGGAGCGAAGAATACGGCGGCAGCGGTCAGCGTCTATCGGACGGCCCAGAACATAATGGAGCAGCACATACTGCGCGGTAAGCATTGGACACCAGACCATCTCCCCCTCCCATTCCCCCTTTTCTCCCTGAAGACGCATCAGACAGTTCCCCGCACGATCCAGCGCCGCGCTCACCTCCAGAGATGCCGGTTTGCCAGAACCGTTCCGGTTTGCCTTATTCACACCGGATGGCATCGAGACCAGAAGCGCACGGGAAAGGGAATCCCAAATCCGACCCTCATCACGATACTGATCCGCGTTTTTGAGTTTATTGAGTCTCCAGACTCCACGGGCGAGCCAGTTCAGCCGAACTGCAAGCGAGTGAATCACCCCCCATGTCCGGCACCAGGCAAACCGGTTGAACGACCGGGGCAACTCAGATCCCAAAGTCCGAAACACAATCCCCCCCCCCTCAAACGCCATCAGGGTTGACGACTTTGCCTCACAGGCAAGTAAGCGCATCGTATTGTCGCGGAACGAAGCACTTGCACGCCAACGACGATAAACCGCGTGGCGGACAGAAGCCGCCTCCGTCCGGTAGTCTGCAAATACCTCGTAGATCTCCATTGCAAGGATTTCCGGCGTTCGCACCTCCTTGAATCGCCTGGTGACAAAGTCACGAAAGTCATCTGCCTCTGCAAGAGCTAATGCATCCCCAAACCCAAGGGTCATTCCCACGGCAGTCAGAGGATGATAATGCCCCGCTGCATCACCAATGATGACATGATCCGATGTGCCATAGGTAATACGCGGACTCAATGCGTTTGCGGCGCTGTGAAATTCTCCCTCACGGATGGATGCATCAAATGCCTCCCGAATGGATTCCGGCAAAAACCGGGCAGATACATCGAACAGAAAACCAACCCGGTCCTTGGGGTTCCAGTAATGAAGCGGGATGTCAACAATAACCCGAATCTGCTCCTCTCCCAAACGGTACATAAAAATCGGACCGGGGGCTCCGCACAACAGATGTCCGTAACCTTCCTCGGGCAGGGCGGCCCCCTTCACGGTAACCCCTACCATTCGGGAAGAACTCGTTTGCTTTATTTTTACCGGTAGTCCCAATGATCGACGTACGACTGAACCCCGCCCGTCAGCACCCACAATACGATCCGCAACCAGAGAATACATATCGCCATCCCGGGAGTATTCAACACGATGATCGGCAACGGACCGGACCCGGGCCGTGATAAAATCAATTCCCGATTCTTCCTGTACGGCGGCCCGCATCGCTGTGACAATCTCAGCATGTTCACATGCCAATCCGCAGCCTCCGTTCGCGTAAGGAAGGACGATGGAATCTGACCTGTCTTCCGGTAACACCACAAATCCCCTGCCCCGGGAGCTGTGCGGCTGTGCGTCAAGTTGAATGCCCAGATCTTGTAAAATTTTCACTGCCGGGGGATGAAGCCATTCCCCGGCCATCCGTTTGGTAGATCCAGGATTGGCTTCAAGCAGTGCAACACGCGCACCTCTGCGTGCATGAGCAATCGCACACAGGCTGCCTACGGGCCCGGCACCAACGATTGCGATATCATAGTGAGGGGCAGCCATGGAACTCACGGGAAGATTACCGGCTCTGATCGGCGTTTGTACGCAAGTGTGCAGGGCAGTTCAGGGCCGGTTACCCAACTTCCGTAGTGCGGGGCGGGAACCCCGTTCGTCTGAAAATCAAACCGATCAATGAACACCGTCCAGATCGCCTTGAGCTGTAAGTATGCAAAATGCTTTCCCATGCACCGATGCTTTCCCCCCCCAAACCCGATGAGTGCATAATGATGTTGCCTGTGCTGGTTACGGGGCGGCAAAAACCGCTCCGGTAAAAATTCATCCGGGCGGTCAAAAAATTCGGCTAACCGATGCGACACCGCAGGCGAAACCATCGCAAGCGAGCCTGGACGGATTTCCTGATTCTGATAGCAGATGGGCTGAAGGACTTTGCGGATCAGCAGGATTAACGGCGGATGCATTCGTTCATTTTCCCGAACAACACTCTCCAGAATCACCTGTTTTTTGAGCGTTTCAAAGCCAACGGTCGAATCCGGGTCACGGTAGATCTGCTGCATTTCGTTGCGCACCTGCTGAAGATGGGAGGGAGAATTGAGCAGTTCCAATCCCATCCAGGTTGCCAGGACCGCACTGGTATGCTGACCCGCAAAAAGCAGTGTCAGCAGAATTCCTGCAATCTCCTGATCGGTCAGTGCCCGCCCCTCTTTATAACGAACATGCATCAATTTCTGCATAAAGTCATCCGGGTTCGCACCGGACTTTCTGCGTCCCTCCATGATCCGGTTAAAAATACGGGAGATCCTGCGGCGGGCACGATCCCGCTTGCGGTGGGCTTTGGTTGGGAGTTTGGGAAGAAAAAATCCAAGAAGGTTGATTCCATTCTCCAGATCATGATACGCCTCGGCGAACCCTTCATCAACCTGCGCACGTACTTCCTCACCAATAAGACAGTGGCTGGCGATCCTGACGGTGAGTTCATTCATCGCCTTCGGCAGATCCAGCACCCCCTCATCCCCAAGTTCATCTGCAAACTGATTTGCCTCCTGATACATGATTTTCGCAAATCGGTGCATGGCGGCCTCTCGTAGCAGCGGCACCAGAAACCCCAGTTGCTCGGACATAATCTCCGGCTCCACATCATAGGCAACTCCCTTGCCAAAGATCGGAACGGTGAACCGGTACACAGATCTGGCATCCAGATACTGATCGGATGCCTTAAAGTACACATCATGGGCATCCGGGCCGGAAAAAAGGACACATTCCTTGGGACCCAGACGAAATCGGGTCAGATCGCCATGTTCACGCCAGCCGCGTCCCATGGTTAAAACGGGATCCTTTATAAACTCCATAAGATGCCCAAGCACCGGCCTTCCGCCTGCAAGTTCCGGCACCGATATGGAGGTGCCTCCATTTACAGATTCATTCGCCATAGTTCCACTTAATAGATGAACGGGATCATAGAAAACCGTGCACGCTGCTTGTACTGCTCCCACAATGCCCCATACTTCGCACTGCACCGGCGCTCATCACGCCATGAGCGGTGCAATAACAGCCCCACCAGCCATGCAGTCAAAAGAAACGGCACCCACGAGGTAAAGCCAGTCGTGAGCACAAAAGCAAAATAGACGCAAATTTCGCCGGTATAATTCAAATGCCGCCCAATCCCCCAAAATCCCGACACCAGTAAGCGTCCCTGAATGGTCTGGGCGGGTTTTCCCCAGATTGAGATCTGCGGATCACGCTTGAAGCGATGTTTTTGCTGGTTCGCCCCCCGAAAAAGCCAGAATCCAAACACAAATAACAGAACGAGTGCAACCGCGGCGGGAGTGGACAGCGGGGGGGGGGATGAATGGAGCAGCCACCACCCCGATATACAATAAAAGAATGGCACCAGCACATAATCCCCCCAGATCAGCATCCAGCCAAAACGCTCACTCACCAGATCCCAGGTATGAATCATTCCATACTCAAACTGGAAATAATTGAACACATACAGAAAGGTAAACCCCTGATACAGTATCATCGCCAGGGTGAGCTGCCCACTGGCCTCATACTGGGTCACTGCGAAGGAGACATTAAACAGTGCCAGTGCAATGAGCGATGGGCGGTAACTGAAGAGTTTTAGATTGACTCCAAACCAGACCGGACTATGCTCCACCCCAAAGAAATATCCCCCGAAAAATCCCTGGGGAGAATCCTCCGTACGGGTTCCTCGCCAATAAAGCCAACCCGCAAGCAGGAAGGCAAACAGATTGGTCACCACAAACAGCGCAGCAAAATGGGTCTGCAGCGTGGACATCGAAAACAGCCCCGTGAACTGCGCAAGCCCTGCCAGCAGCATGGTGAGTACGAACGATAAAAGTCCGTTCAGTTTGTAGGTGGGAACCTGCCCATTCACTGCCGGCCCCTCAAGGACACGCCCCGGCAGCACCATGGAGCCCAGAAACAGAAGCAGAATGAAACCGCTCATCATCGCCGCCGCCTCCATCAAAGAGGTGGTGGATAATTGAGCGGCTATGGACGGAAACGCAGGCACAGCACTTACCCCTTTTTCTCCTTTTCGCGTTCCAGATACTCTCTCCAC
>jk18x11bins.53:k141_1181153:941-6923
CTATTTGGAAAGAGGCATAGCCGCGGCTGCCCCCGGAAGTACAGCCCGGCCCCTGTGGTGCTCCGTGGAATCTTCCTCCCTTGGGTATTTCGTGCCGGCGTCCGCAATGGCGGGAGTCGTCAGTTCCAGCCTGGCCCGGCGACGCCGCTCATAGAGACCGAGCGCATGCAGGGGGAAGTACTGCCGGTACAGCACATAATCCAGCAGGGCCGTGCGAAAGAAGACTCCGGCCATGTCCTGCCTTGGCCAGGATCCGTCCGCATTCTGTGCGCCGAGCAAAAACCGCGCACCCTTCGAAATCGCGTTCCAGTTCGAGTCCCCCGCCTCCAGGAGCGCGATCATGGCCCACGCCGTCTGGATGATCTGGCTTTCCCCGTGGGCGACGTACCGGCCGGACAGGCAGCCGCTGTGATGCTCGCCCCATCCGCCATCGCCGAGCTGGCGATCAAGCAGCCACCGGCAGGCCATGCGCAATGCCGGGTCACCGGGACGGGCTCCGGCGGCAAGCAGGCCCCGGATCCCGAAAAACGTGCCATAGATGAACTGGACGCCCCACACGCCGCGCCAGGACCCGTCGCATGCCTGGGACCGGCGAAGCCAGTCGTCCGCACGCGTGATCGCCTTGGTAACCGACTGATCGGCGATATCCGGGAAATGCCGCCGGCAGGCGGCGAAGGCCGCCAGGCAGGAGGCGGTGCACTCGACATAGGAATTCTCGGTCATCGAGTCGCCAAACATTTCGGCCGGGTTCAGCCATTCGAGGCCGAGCACGGAGCGCCGCGCCTCGTAGCTGCCAAAACCGCCATCACGGTTTTGACCACGCAACATGAATCGAACCGCATCGCCGAGCATCGCGGCATCCGCGTCCTCGCCCTGGACCGCGGTCAACCCGAGCACCGCTTCCGCGGTACAGTCCGTCACGGGCCAGCCATGCCAACCCCCGGCAAAACACCAGCCGCCCTTGGGGTCGTTCCGATACGCTTCGCGAAACCCTTCGAAGCTTGTACGGATCTGCTGCCGGCGAAGGAAGTCGGCTCCGGCTGACATGGCGCTTTCCACGCCATCGATTTCGGGTACGGCAGCCAGCGCCTGAAGGGCGAAGCCCGTATCCCACGAGGCGCTTCTCGCACCGGTGACCCGCGCTCCTTCTTCCTCGTCTTCCCAGATCCAGCCATCCAGCCGCTCCAGCGCCCGGCGGCAGTCGGCATCGACCGGATCACGTAACCACAGGGCAAGGATATTGAGGATTCCGCTGACCGGGGAGATGCTCGTGTGGTCGGTGGTCTGCAACTCCCATTTGATTAGCCGGTTGATCGAATCCAGACACCGGTTACGCAGGCGTTTGCCGTGGTACCGTTCATACACCCTTGCAAACCCGTATCCGGCCCGCAGCCACATGCCGGGACGAGCGTAGAGGTCACCGCCCCGCAAGCGGCTGCCGGCCGCGGAGAAAACGACTTTCGCATATCCCTGGGGGAAGAGCTCCTCCCTCAACGACGCGATCACGGGGGTCACGGGTGCCTGGAACCGTTGCGGATAGATCGCCGACATCGCCATGTAGATGAGCCGGGTATGGCAGTACCAGTTCGAGGGATGGATCGCGACCCATCGCGGCAATGCCCACAACTCTGGAAGTATGGCGTTGACACCGCGCCAGTCATAAAGGTTGAGCAGCGCCAGCCAGAACTTTCCCCAACTCGGAATTCCGAGAACCCCCTCTGCCTGCAGGAATCGAAGAGCCGGCCCAAGCATCGGATCGTTTCGCCGGATTCCGAGCAGTCTGGCCGCGACGTAAACCAGCGTGGTGACGAACAGATGGGGTTGCGAGTGTTCATGCATGCCCCACACGCCGCTCTCAAGGCGGGTTTGTTCGAATGAGCGCAGCACGCGCCGTCGCCGATCTGGCTCAAGCGGCCTTTCGATGATGTGGTGCAGCAGCACGTATTGCGCCGTGAGCATGGGACACCAGACCATCTCCCCTTCCCAGTCCCCGTCCTCACGCTGCAGATCCAGCAGGCGCGCGGTTGCACTCCGTAATGCCGGACAGGCATCAATTGAGGCACTCTCCTTCGGGCGGCCTGGTTGGGCTCCACGGACTTTCGGTGGCATGGAGATCTGGAACACGCCAGCCAATGAACCCCAGGTTCGACCGTCTAATTCCCCGGTCCCGTTTCTCGCCCTGTACAGTTGCCAAATACTGCGCAAGAGCCATCCGATACGGACAGCAAGCGCATGATTGATGTCCCGGGCCCTGCGCCAGGCAAGCCGGTCAGCGGATCGCGGAATCTGGGCGGAAACCGCGCGGGCCACCGTCCCGAAGAATGCGATGCCCATACGGACCGCGGAGGTGTCTTCACAGGCGAGCAACCGCACGGTCCGGTCGCGGTATGCGGAATTTGCCCGGGCGCTGCGGTAAATCGCGTGCCTGATCGCCACCGCCTCGAGCCGATGATCGGCAAAGACCTCGTAGAGGCCCATGGCGAGAAACGCCGACGTCCGGGTCGCCCGGAATCGACTGGTGGTAAATTCGTGAAAATTCCCGCTCTCGGCCAGCGAAAGCGCATCGCCGAAGCCGAAGGTCATGCCCATCGCCGTCATCGGATGATAGTGCCCGGCAGCATCGCCAATCAGCACTCGATGCGGACTCCCGTAGGTGACATGCGGCCTCAACTTGTTTGCCGCAACCTGGAATTGCCTCACCCGCAGGGCCTCCACGAATGCGGGTTGAAGCGTATCCGGCAACAAATCGGTGTACGAGTCCAGCAAAAAGCCGATCCGGTCCCTGGGCGTTGTGTGGTCCAGCGGCACATCGACGATCAGCCGGACATGGTGTTCTCCCAGGCGGTAGATCAGAATCGGACCCGGACCGCCGAGCAGCACATGGCCATAGCCTTCGAGCGGCAGCCTCACCCCGTTCAGCACGACCCCAACCGTCTGCGAGCAGATTACCGGGCTGATCGACAGCCCCAGCGATTTGCGGACGACGGAAGCCTGGCCGTCGGCACCGATGATCCGGGGGGCTGTCAGGGTTTCATCACTGCCGCTGCGTGAATAAACGACCTGCCCGTCTTCGACCGTGTGCACACGGGCCTGAAGAAGCAGTTCAACATCGGGTTCGTTCCTGACGGCCTCGCGCAGGCTGGAGACGAGAGCGACGTGCTCGCAGGTCAAGCCGCGGGATCCGCCCGGATAGGGAAAGACGATCGGTTCCGTGCGGTCTTCCGGAAATACCGCAAATCCCCTGCCCATGGGATCCCGGGTCTGCACATCAATTTCAATCCCGAGGTCGCGCAATATTCTCACGGCGGGCGGATGCAGCCATTCACCCGCCAGTCTCTGGGCGGCCTTGGGGTTCGCTTCCAGCAAGGCCACCCTGGCGCCCTTTCGCGCATGGGCAAGCGCACACAAACTGCCGACCGGCCCCGCTCCGACAATGGCAACGTCGTAGCTCCGGGTCATGAGGCCGTTCTTCGAAAAACGCCTGTTGGCGAGCGCTGGCGGTACCGGAGTCTGCACGGTTCCTTTGGGCCGGTCACCCAGCTACCGTAGTTCGGGGCGGGAAATGCGGTGTCGATCTGAAAATCGAACCGGTCGAGCAGCACGGTCCAGATCGCCTTCAGCTGCAGATAGGCAAAATTTTTCCCCATGCACCGGTGTTTGCCGCCGCCGAATCCGATCAGGGCATAGTGGTGCTGCTTGTCCTCGCTGGCGGGTGGAGCGAACCGTTCCGGATTGAACCGTTCCGGGTCGTCGAATATGTGCGGCAACCGGTGGGAGACCGCAGGCGATACCATGGCCAGGGCCCCGGCCGGCACCGTATAGCCTCCGTATTCCAAGGGTTTGAGCACCTTGCGGATCAGCATGATCAGCGGTGGGTGCAGCCGCTCGCACTCGCGTACGGCGTGTTCCAGAGCCACTTGCCGCTTGAGGCTCGCCAGGCTCATGGAGTCTGTTTCGGAATAGACTTCCCCGATCTCGTCCCTTACCCGTGCCAGGTATGCGGGTTCCCTGAACAGTTCCAGTGCGGTCCAGGTTGCGAGCACAGCACTCGTGTGCTGGCCTGCGAACAGCACCGTCAGCAGGATGCCGGTGATCTCATCGTCGCTCAACGCCCTGCCGTCCTTGTAGCGGGCGTGCATGAGGGTCTGCATGAAGTCATCGGCCTCGGATCCGGAGCGCCGGCGTTCGGCCATTACCCCGCTGAAGAGTTCGGCCACTTTCTGCCGGGCCCGGTCACGGGAACGGTGCGCGGGGGTTGGCAGCCTGGGGAGAAAGAAACCCAGTGTGTTGATGCCGTTTTGCAGTTCGTGATAGGCATCGGCAAAATCCGAGTCCACCCGTTCCCGGACTTCCTCTCCGATGAGGCACCGGCTGGCGATCTTGACGGTGAGTTCATTCATCGCGCTCGGCAGATCGACAACGCCGTGTTCACCCAGGTTGTCGGCGAACCGGGCGCTCTCCTCGAACATGATCCGGGCAAACCTGCGCATTGCGGATTCGCGCAGCGCCGGATACAGGAAACCCAGTTGCTCGGCCATGAGTTCTGGAGTGACGTCGTAAGCCACGCCGCGCCCAAAGATGGGGACCGTAAACTGGTAGACGTCCTTGGCGTTCAGCTGATCCTCGGGTGCCCTGAAATAGCAGTCGTGGGCTTCGGGACCGGTGAACAGGACAAAATCGCGGGGACCGATCCGAAACCGGAACAGTTCTCCCTGTTCCTGCCAGCCACGACCCAGAAGAGAGACCGGATCTTTCAGAAAATCCGGCAGATGGCCGATCAGCGGCCAGCCACCCGCGAGCTCAGGAACAGTATTTCCCGGCTGTGGCGGGAGTCCTGTCGAACCCGGTGCTGTCACGGTGTGAGATTGCTGTGCCACCCCCTTGACCCTAATAGATGAAAGGCAACATCGAATAACGAACCTTTTGTGTGTAACGTTCCCACAGTTCGCCGTATTTTGCGCGGCAACGTCGATCATCCCGCCTGGAGCGATGCCACAGCAGGCTCGCCAGCCACGCGGGCAGCACATAGGGTACCCAGGATGCAAACCCGGTCGTCAGGGCAAACGAAAGGTATACGCAGATCTCTCCGGTGTAGTTGAGGTGCCGTCCCACGCCCCAAAAGCCGGAGACCAGCAAGCGCCCGTCCAGGGTTTGGGGGGGCCGCCCCCAGATCGTTGCGCCGGGGTCACTCTTGAAACGGTGTTTTTGCTGGTTGGCGCCGCGAAAGAGCCAGAATCCGAAAACAAACAGCAGGACAATCAGTGCGGCGGCAACTGCGGACAGCGGCTCCGTTGCATGGACAAGCCACCATCCGGGCAGGCAATAGAAAAATGGCACCAGCACATAGTCTCCCCAAACCAGCATCCAACCGAAGCGCTCGCTGACGATGTCCCAGGTGTGGATCATCCCGTCTTCGAACTGGAAATAGTTGAGCACGTACAGGAACGTGAATATCTGGTAGAGCGTCATGGCCAGTGTCAGCTCGCCATAGGCTTCGTACTGGACTACGGCGAATGACGCATTGAACAGCGCCAGACCGATCAGGGAGGGGCGGTAGCTGAAAAACTTCAGATCCACCCCGAGCAAGGACGGATTGAGCTCCACGCCGAAGAAGTAGCCCCGCAATATTCCCCCGGGAACGCCCCGGGTCCGGACGCCTCGCCAGCAAAGCCACCCGGAAAACACGAACGCGAACACGTTCGCCACCACGAACAGTTCGGCAAAGTGCGTGTACAGCGCCGAAAGGGAAAACCAGCCGAAGACCTGGGCGATCAATCCGATGGCCGCGGTCAGCAGGAACAGGGCCAGTCCATTGAGCTTGTAGGTGATTGACTTCCCTTCCAGTATCGACCCTTCCACCCGGCGTCCCGTCAGGAGAATCGAACCCGCGAACAATACGCCAACAAACACCAGCAGCATGACTGCGGCCTCGAGCAGGCCGGCGCCCGACAGCGTGAATTGTGACCCGGAGGACGACATCAC
>jk18x1bzbins.11:k141_728604:63840-69748
GTGACCCTGCTTGACGCCATCCCGCCGTCGGCGCTCTCCACCGCCGCCCTGCTCGAAGCCGCGGCCCTGCTGCTGGCGTTCGTCGTGGCCCTGTTCGTCGGCTCGATGGTGGTCCCCGGACGCCGGCTGACGCCGACCGGTCCCGCGGGGGCGCAGCGCACGAAGCTCAACGGACTGGCCCTGTTCGCGATCGTCGTGGCCGCGGCCGCGATCGGACAGGTCGCCGGCTGGTTCTCCCTCGCCACGCTGCATACGCGTTTCGCGGCCCTGTTCGTCGCCGCGAACGTCTTCGCCTTCGGCCTTGCCGGCTGGCTCTACTGGCGCGCCGCCCGTGAGCGCGACGCGCCCGCCGGTTTCTGGCGCGGCTTCTTTCTCGGCCGGGAACTCAGTCCCGCCTGGTTCGGCGTGGACCTCAAGCTCTTCAGCTACCGGCCGTCGCTCATGGGCCTCGCGCTCCTCAACGCCTCGTTCGCGGTCGCGCAGTACGAAACGCATGGTGAGCTGACTCTGGCAATGACGGTCTACCAGGTCTTCGCGTTCCTGTACGTGCTGAACTACTTCCAGTTCGAGTACGGCATGGTCCATACCTGGGACATCGTGAGCGAACGTTTCGGCTGGATGCTGATCTGGGGCGACTACGTCCTGGTGCCCTTCTTCTACTGCATCGCCGGCTGGTGGCTGGTGGACGCCGCCGGACCGCCGCTGTCTCCCTGGGCGGCCGCCGCGATCGTCGCGCTGTTCGTGTTCGGCTTCGTGCTGTTCCGCGGCGCGAACGGGCAGAAGCACCGCTTCCGGCAGGACCCCGACACCAGGATCTGGGGGAGGACCGCCGAATCGCTGGACGGACGCCTGCTGGTCTCCGGGTTCTGGGGGGTCGGGCGGCACCTGAACTACACCGGCGAGATCTGCGTCTACGTGGCCTTCGCGCTGACCACGGGTTTCGCCTCCTTCGTCCCGTACCTCTTGCCGGCATGGCTGACGGTCCTGCTGGTGCACCGGGCCCGGCGCGACGAGCGCCGCTGCCGCGCGAAGTACGGCGCCCTCTGGGAGCGCTACACCGAGCGCGCCCGGTTCTCCATGCTGCCGTACGTCTACTAGCGCCTGCCACCGCCGATGCCGACCCCAGCCCACAGCGTCGAACTCCCGCGCGCGCGACCAGGATCTCCGCGTACGGCGAAACCCGTTCCGGAGCTCTCGGGCGGACGGCCGCTGGTCGGCCATCTCCCCGAGTTCCAGAAGGACCCGGTCGCGATGCTGACCCGCGGCCAGCGGGAGTGCGGCGACCTGTTCCGCTTCCGTCTCGGACCACGTCCGTTCGTGCTGTTCGCCGGACCGGAGGCCCACGACGCTTACTTCCGGGCGCCGGACGAGCAGTTGGACGCGAAGTCCGTCTACCGGTTCACGGTGCCCATCTTCGGCCGCGGCGTGGCCTACGACGTCTCGCCCCAGCTCATGACCGAGCAGTTGGGCTTCCTGTTCCCGGCCCTGCGCGAGTCATCCATGCGCAGGTTCGCGCGCATCATGTTCGAGGAGACGAGCAGCTACGCCGACGCCCTCCCCGACGAGGGCGAACTCGACCTGCCAACCGCGATGAACGAGCTGACCGTCAACATCGCGAGCCGCTGCTTCCTCGGCGAGGAGGTGCGCAGCGAGGTGGACGCCGGCTTCGCCGAGGCGTACCACGACCTCCAGAAGGGCATCAACACGCTTGGGTTCTTCCTGCCGCGGCTGCCCACGCCAGGACACCGCAGCCGCGACCGAGCCCGGCGGACCGTGACGGCGCTGTTCTCCCGGATCATGCGCGAGCGCCGGCGTTCGAGCGCCGAGTCCGAGGACTTCATGCAGACGCTCATGCGGGCGCGCTACAAGGACGGCCGCGCCCTCAGCGACGACGAGATCACCGGAATCCTGCTCGCGGCGCTGTTCGCCGGGCAGCACACGAGCGCCGTGCTCGCGAGCTGGACTGGCCTCGAACTGCAGCGAGACCCGGCGTACCTCGCGCGCGTGAAAGCCGAGATGCGGGACGTCTACGGTGGAGCGGGCGACCTGACGTTCGCGGGTCTCAAGCGACAGGCAACGCTCGAGAACGCCGTGCGCGAGTGCGAGCGCCTGCACCCGCCGCTGATCATCCTGGTGCGCAAGGCGCTCCAGCGGATGGTGTATCGCGACCAGGTCATACCCGCCGGCACCCTGGCGATGGTGTCCCCGGCGGTTTCCCATCGCCTGCCGGACGTGTTCTCCGATCCCGAGCGGTTTCTGCCCGACCGCTTCGCGCCCCCGGCGCACGAGGACAAGCAGCACCAGTACACGTTGATCGGGTTCGGCGGCGGCAAGCACCGATGCATGGGCAAGCACTTCGCGATCCTGCAGATCAAGGCGATCTGGACCGTCCTCCTCGACCGCTTCGACTTCCGCCTGGACGGCGCGTTTCCCGCGCCGAACTACGGAAGCTGGGTGACGGGACCCAAGACACCCTGCCTGCTCCGCTACCGCCGTCGCCCGGAGGCGGGCGTCTTCGGCTGAGGCCGTGGCCGTTTCGCCCGAGTATGACGTCGCCGTCGTCGGAGGCGGCCCGGTAGGCGCCTTCTGCGCCCTCGCGCATGCCCGGGCGGGCGCGCGGGTCGCCCTGCTCGAGGCGAATCCGAAAGCGTCCACGCGACTGGCCGGCGAGTGGCTGCACCCTCCCGCCGTGCGGATGCTGCGCGAGGTCGGGCTGAACCTCGACACCGAGCGTCGCAGTGCCCCGGGCAAGGGATTCGTGGTCCTGCCGGAGGACGGTTCGGAGCCGATCGTGCTTCCCTATCCGGCGGGCATGGTCGGCGTCGCCTGCGAGCACGCGGCGCTCGTCTCGGGCCTGCACGAGGCGCTTCGGAACCAGCCCGGCGTCGACTGCCACGCCAACGCGCGGGTGCGCTCCGTCGAAGACCGGCGCGTCGTCTTCACGCGCGCGGGCAGGGAACGCTCGCTCCGGGCGGCAAGGATCGTCGGCGCGGACGGCCGCGTCTCGATCGTGCGCCGGTCGCTCGGCCTGTCAACGCGGCGGCTGACCTGTTCGCGCATGATCGGGGTCGCCGTCGAGGACGCGACCCTGCCGTTCGAGGGCTACGGGCACGTGCTGCTCGGGGGGCCGGGGCCGGTTCTCATCTTCCGCCTCGACGAGGGCCGCGTGCGCCTCGTCGTCGACGTCCCCCTCGACCACTGGACGCAGGACCGGACCGCGCTCCTGGAAGAGACCTACGCCGACCTGCTCCCCGAGTCGCTCAGGCACGGGTTCGTCCAGGCGCTGCGGGAAGGCAGGTTCAAGGCCGCCAACAACGAACTGAGGCCCCGCACCACCTACGGCACGTCGCGGCGCGCGCTCGTCGGCGACGCGGCAGGGCACTATCACCCGCTCACGGCGGTGGGCCTGACCCTGGGATTCGGCGACGCCCTCGCCCTGGCCGAGGAGCGCAGTTTCGACGATTTCGCAACCACGCGCCTGGCCGCCACCCGCGGCCCGGAGCTGCTCGCGATGTCGCTCTACGAGGTCTTCGCCGACCATCGAACCGAAGCGGCGTCGCTCCGGCAGGCCGTGTATCGGAGATGGCGCGCGAACGGGAGCGTACGGGAGCGGACCATGGGCCTGCTCGCCTGCGAGGACACGTCGGTCGCCCGTCTCGGCCTTGCGTTCTACGGGATGGTGGCCGGGGCCGTTGCGGCCGCACTGCCCCGATCCGTCGACCGGCGCGCATGGCGTCGGACGCGCGACACGGTTCACGCGCTCGCCGTCCGCATCGGTCACTGCCAGCGCGGCTTTCGCGAGCTGCGCAAGGCTGCCGGCACCGGGGCCGACCCGGAGGGGCGGTCCGGGAACAGCCTGTCGAAAGGACTCCTGGTCTCCATGGGATCGCACCATGGCGACGCCCGCCAGAGTCGCGCAAGCGCCGGCGCATCGGTGGACGCGGGCGCGGCGTTGCGGGGGGCGGCAACGTACCTGCTGGACCTCCAGGGCGAGGACGGGGGCTGGGAAGGCGAGATGACCTGGTGTCCGATGCTCGCCGCGCAGTACGTGCTCCTGCATCACCTCGTCGGGCAGCCGCTCGCGCCGGCCCGGCAGCGCCTCATCCTCCGCCACTTCGCCGACACCCGCCTGCCGGACGGTACGTGGGGCCTGCACGAGCACTCGCAGCCTTACCTCTTCGTGACGACCCTGGTCTACGTGGCCGCGCGGCTGATGGGGGTCGAGCGCGACGCTGCGCTGATCGAGCGGGCCGGGCGGTTCGTGCGCCGCGAGGGAGTGCTCGCGATACCCACCTGGGGCAAGTTCTGGCTCGCGCTGCTCGGTCTGTACGACTGGCGGGGCGTGCACGCCATGCTGCCCGAACTCTGGCGGTTGCCGCGGTGGTTGCCCGTGCATCCCGCCAAGTGGTACTGCCACACCCGGCAAATATACATGGCGATGGCGGCGGTCTATGCCCATCGCTATCGCGCGCCCGTGACGCCGTCGATCGCGGCGCTGCGCGAGGAACTCTTTCCGGAGGGGTTCGCCAACGTCAACTTCCCCGCCGGTCGCAGCCGCTTGCGGGAGGCGGACCTCTACGCCAGGCCGACCGTCCTGTGCCGGGCCGCACAGGGCGCGGCGCTGGTGTTCGACCGGTTCCACGGCAAGCGCCTGCGCCGGGACTGCCGGGACGACCTGGTCCGGCGGATCCGTTGGGAGCTTTCGAGCTCGGGGCACACGAGCATCTCCCCCGTAAGCGGCTTCCTCAACATCCTCGCACTGTGGCTCGAGGACCCGGACGACCCCGACTGCCACGCAGCGCTACGGCGGCTGGACGACTGGATCTGGGAAGACGAGGCGGGCGGGGCCCGCGTCACGGGGGCGCGGAGCGCTTCCTGGGACACGGGATTCGCCCTGCAGGCGCTGGCCGCGGCGCCGGAACCCGGCGGATGGCCGGACGCGCTCCGCAGGGGCGTCGACTTCCTCCGCCGGCAACAGATTCGCACGAGTTTCGACGGATTCCGCGAGGCGGCGCGGGCCGACCCCAGCGGCGGGTGGTGCTTCGCCGGCGTGTGGCATGGCTGGCCGGTGACGGATTGCACCGCGGAGGCGGTCCTCGGCATGCTCGCGAGCGATCCCAAGGGCGTGGACGAGGGCGCGCTCGGGGACGCGGTCGGATTCATGCTGCGTGGGCAGAACCGCGACGGCGGCTTCGGGAGCTACGAGGCGCGGCGCTCCGTGATCGGCCTCGAGTGGCTCAACCCGGCCGAGATGTTCGGCGACTCGATGACCGAGCACTCCTACGTCGAGTGCACGGCCTCGTGCATGTCGGCCATCGCCGCCGCCCGTCGGCACTCCCCGCGTATCGTCGGCCCCGACGCCGTGGAGGCCATGACGCGCGCCGACACGTGGCTGCGCAGGACGCAGGCGAGCGATGGGTCGTGGCGCGGCGTGTGGGGCGTGCAGTTCATCTACGGCACGTTCTTCGGCGTCAGGGGTCTGCTCGCCGGCGGGGCCCGGCCGGGCGACCCGGCGGTGCGGCTGGCCTGCCGATGGCTGCTCGACCGGCAGCGCAGCGACGGCGGATGGGGCGAGCATCACAGCGGGTGTCTCGCCGGCCGGTACGTGCCGCACGAGGAAAGCCAGGTCATCCAGACCGCCTGGGCCCTGATCGCGCTACTCGAGGCGGGGGACTCGAACTGGACCGCGATTTCCCGGGGCGCGGAGTTCCTCTGCAACGCGCAGCAGCCCGGCGGGACGTGGCCGAGGCAGGACATGGCGGGGGTCTTCTTCCGCACCGCGCTTCTGGACTACGCGCTGTACCGCCAGTACTTTCCCCTCCATGCGCTCGCTCTGTACGAAGCGCGGCGGCGGGCTCGGACCTTTTGTCCGGCACCCGTCGACAGCCCCGCGAGAGCGGCTGGCTGA
>jk18x1bzbins.41:k141_709338:14877-20749
ATGCCTGAGATCCCTTCGGCCTGGACGACGTTCTCCGGCCAGCACCTGCTCGAGGCGGCGGCGATCTTCCTGCTGTTTGTCGGCGTCCTGCTGGTCGGTTCGCGGTGGCTGCCGGGACGCAACGTAGCGGGCAGGCCCGACGTCAATGGCGTCAGCCGTACCTACAAGCTCAACGGTCTCGCGCTGTTTCTGATCGTCATGCTCGTGGCCGTGCTCGCCGATGTCTTCGACCTGATCTCGCTATCGGTGCTGCATACGCACTTCGCCGAGCTCTTCGTTGTGGCGAACATCTTCGCCTGGGCTCTGTCGGGCGTTTTGTACTGGCAGGCCTCGCGCGGCCAGAGCGAGTCACCGGGACTCTGGCGAGGGGTGTTCTTTGGCCGTCAACTCAACCCCACCTGGTTTGGAGTCGACCTGAAGCTGTTCAGCTACCGACCCTCTCTCATCGCGCTCGCGCTGTTTAACGTGTCGTTTGCGGTGGTGCAGTACGACACTCACGGCGGACTCACGCTGCAGATGATTCTCTACCAGGCGTTCACGCTTTTGTATGTGTTGAACTACTTCCAGTTCGAGTACGGCATGATTTACACGTGGGACATCGTCTCGGAGCGGTTCGGCTGGATGTTGGCGTGGGGGGACTATGTCCTGGTGCCGTTCTTCTACTGTCTGGCGGGCTGGTGGTTGATAGACACAACAGACTCCTGGCCGGCCGTGGCTGCGGCCGCGATCTGCGTGCTGTTTGTCGTCGGATTCTGTATGTTCCGCGGGGCCAACGAGCAGAAGCACCGCTTCAAGCAAAACACGGAGACGTCTATCTGGGGACGGCCGGCCGAGTCGCTCGACGGGCGACTACTCGTGTCGGGGTTCTGGGGCGTGGGGCGGCATCTGAACTACTCGGGCGAGATCTGCGTGTATTTCTCGTTTGCGCTGACGACCGCGTTCTCATCGTGGATCCCGTATGCCTTGCCGGTATGGCTGACGGCGCTGTTGTGGCATCGTTCACGGCGCGATGATCGGCGTTGTCGAGCCAAATATGGCGACCTGTGGGAACGCTACACGCGGCGGGTGCCCCACGCGTTGATTCCGCGTGTCTACTAGACTCGCTATCTTGGCCTCCAGTAGGAACAGAGATGACTGAACTGCCGGGCGTACTGACAACGTCGGAGGAGCATCGGGCCATTCCCGAGCTGGGCGGCGGGCTGCCGCTGCTCGGACACCTGTTGCAGTTCCAGCGTGACCCGGTGGCCATGCTAAGCCGAGGCTGGCGCGAACTGGGCGACCTGTACCGGTTCCGATTGGGCCCGCGTCAGTTTGTGCTGTTCAGCGGACCCGAGGCCCACGACGCATTCTTCAGCGCGCCGGAGGACCAACTCAACGCGAAGGCCGTCTATCAGTTCACGGTACCAATCTTCGGCCGCGGGGTTGCGTACGATGTCGCCCCGTCAATCATGGACGAGCAACTCGGTTTTCTCTATCCGGCGCTCCGGGACGCGGCGATGCAACGCTTTGCCCGGATCATGTTTGATGAGACTTCGCAGTTGGCCGACTCGCTTGGCGAAGAAGGTGAGCTTGATCTGCCCACCGCGATGAACGAGCTGACGGTCAAGATCGCCAGTCGCAGTCTGATCGGGCAGGAGGTTCGGGATCAGGTGGACGCGGGGTTCGCCGACGCGTATCACGATCTGCAGAAGGGCATCAACACTCTGGGCTTCTTCATGCCCCGCTTGCCCACTCCCGCGCATCGCAGCCGCGACCGCGCACGCGTGCAAGTGGCCGAGCTGTTCAGCCGGATCATGACGGCGCGCCGTCGCGCCGACGATTGTCCCGACGACTTCATGCAGTCGCTCATGGACGCCAGCTACAGCGACGGCCGCGCGTTGAGTGATGACGAGATCACCGGGATTCTGCTGACCGTGCTGTTCGCCGGTCAACACACGAGCGCCGTGCTCGCGACCTGGACAGGTCTCGAACTCTTGCGGGCGTCCCCCTACCTGGCCCGGGTGAGGGACGAGACGAGGGCCGTCTACGGCGAGGCGGGGAGTATGAGCCTCGAGGGTCTGAAGCAACAGGTGACCATGGAACACGCCGTACGTGAGTGCGAGCGGCTCCACCCGCCATTAATCCTGCTGATCCGCAAGGTGCTCAACCCGATGCGCTATGGCGACTACGTCGTGCCCTCCGGCAGCCTGGCCATGGTGTCGCCGGCGGTCTCGCACCGCCTGCCGCATCTGTTCGCCGACCCGGACCGGTTCGACCCGGATCGCTTTGCCCCGCCCGCGCGTGAGGACAAACAGCACCACTACAGCTTGATCGGTTTCGGCGGCGGAAAGCACCGTTGCATGGGAAAGCACTTCGCCGAGATGCAGGTCAAAGCGATCTGGACCGTGCTGCTGGATCGGTTCGATTTCAGCCTCGAGACCGACTTCCCGACACCCAACTACGGAAGTTGGGTGACCGGTCCTGTGACGCCCTGCCGGCTCCGTTACCGGCGCCGTTCGCAGGGGAGAGTCTTCGGGTGACGGACACCGACATCGGCCGCTACGACGTGGCGATCGTTGGCGCGGGACCGGTCGGCAGCGTGTGCGCGATTGCCCACGCGCGCAAAGGCTATCGGGTCGCTCTGTTCGAGGCAAATCCTTCGGCGTCGAAACGACTCGCCGGCGAGTGGTTGCACCCCCCGGCGGTGCAAGTCCTGAATGAACTGGGCATATCCGTCGAAGGGGAAGTGCCGAGCAACTCGGGCGAAGGCTTCGCCGTGTTCCCGGAGGACGGTCACGACCCAATCGTCCTTCCGTACTCCAAGGGCTCCCGCAGCCTCGTGTGCGAACACTCGACGCTCGTCTCGCACCTCCGCCAGGTGGCGGCGAACGAGCCTGGGATTGACCTGAGACTCCACGCCCGCGTGCGTACCGTCGAAGACGGCCGGATCACGTTCACCCAGGACGATGTCAGTCATACAGCGCTGGCTGAGCGAATTGTCGGCGCCGATGGCCGATCCTCCGTGGTCCGGCGTTCGTTGGGCTTGGAGACGCGATCGAGAACCTGTTCGAGAATGATTGGGCTGACGCTGAAGGGGGTCGAACTGCCCTTCGAGGGTTACGGGCACGTCGTCAGCGGCGCTCCCGGACCGATGCTGATCTACCGCCTGAGCGACGATGATGTCCGGGCAGTCATCGATATCCCACTTGACCATTCTCCTCATGACTGGAAGGACCTGCTCTCGGAATCGTATGCACGCTGGATGCCGGAATCTCTCCGGTCCGCATTCATCGAGGCCTGGTCAGAGGAGCGTTTTCACGCCGCCGCCAATGTCGTCAGCCCGCGCCTCACATACGGAACTTCACGTCGCGTGCTGATTGGCGACGCCGCCGGGCATTACCATCCATTGACCGCCACCGGGATCACCCTTGGCTTCGGCGATGCCTACGCGTTGGCCGAGAGCGAAGAGTTTGGCGATTTCCGAAACGGTCGGTTCGAGGCGACTCGGGTTCCGGAGCTATTGGCGATGGGACTCTACGAGGTCTTCGCCGATCCGCGCGCTGAAGGGGCCGCGCTCCGTCAGGCGATGTACAGTCGCTGGCGCGCGAGCTCCGGGGTGCGCGGCCGCACCATGCGACTGCTGGGCTGCGACGACACCTCGATACGCAGCTTGAGTTGGGAGTTCTCGACGACGGTGCTGTGGGCGCTCAGAGCGACAGTCCCAATGTCACTCAACCGGCTCGCCTGGCGCAGATACCGCGACGTCGCTCGCGGATTGAGCAATCGTCTGGGTTGGCTGCTGCGAGCCGCCTGGCACCTCTACAACGTCAGACGCGCCGGCGGAACGGATGCCGAACGTCCCACCGAGGCCCTTGCGCGAGCGTTCCTGACCTCTATGCCATCAGGGTCGTCCGCTTCGCGACGGGACGACGAGCCCCGCCGGACGGAGGCAGGCTCGCCCGATGCCGGTCCAGCGCTGCAGAGAGCCACTGCGCGCCTGCTCGACCTTCAGGGCGAGGACGGCGGTTGGGAAGGCGAAATGGTCTGGTGCCCGATGATCACCGCGCAGTGGGTACTGCTGCAGCACATCATCGGTCGGCCGATCGAGCCCGAGCGGCGTCGCCGCTTGCTGCGTTACTTCGAGCAATCGCGGTTGCCGGAAGGACTCTGGGGCCTGCATGATCACTCGACGCCGCATCTGTTCGTCACCACCTTGGTCTACGTCGCTGCACGGTTACTCGGCGTCGAGCGCGACGATCGGCTGATCGAGCCGGCGCGCCGATTCATGCAAGAGGACGGAACGCTCGGCATCCCAAGCTGGGGCAAGTTCTGGCTGGCGTTGCTCAATCTTTACGACTGGAGTGGACTGCACCCCGTCCTGCCTGAACTGTGGGGCCTCCCGCGCCGGCTGCCGCTGCATCCCTCTAACTGGTACTGCCACACGCGGCTGATCTACATGGCCATGGCCGCGATCTACGCGCGCCGATTTCAAACGCCCGTCACACCGCTGATCGCGTCCTTGCGCGAAGAGCTGTTCCCGCAGGGGTTCGAGAGTATCGATTTCCCCGCCAATCGCAGTCGCTTGCGCCAGGCCGATCTGTTCGCAGAACCGACGCGGTGGTTGCGAGGGCTGTATCGCGGAGCGCAACTCGTCGAACGGTTCCATAGCAAGCGCCTACGGGCCAAGTCGGTCGACGCAATGACCAAGCAGATCAAATGGGAACTGAACACGACAGACCATACGAGCATCTCTCCGGTCAGCGGCCTGCTCAACATCCTCGCCCTGTGGCTGCATGATCCCAAAGACGCAGACTGCCAGCGAGCGATCGAGCAGGCCGACCTCTGGTTCTGGGAAGACGACGAGCGCGGCGCACGCATGACCGGCGCCCGAAGCGCCTCGTGGGACACGGGATTCGCGCTGCAGGCGCTGTCGACGGCCCCACAACTCGACGGAGTATCGGACGCGCTGCGTCGCGGGACCGCCTACCTTCAGGAGCAGCAGATCGACGCCAGCTTCCCCGGCTTTCGCGAGGCCTACCGCAACGACCCGAAGGGCGGCTGGTGCTTCGCGGCGCAATGGCACGGCTGGCCGGTGTCCGACTGCACAGCCGAAGCCGCGCTTGGGATCATCGCTGCGGATCCCACATCGGTCAGTCCGACTGCGCTGCGAGACGCGGTGCGCTTCATGTTGCGAGCTCAGAATCGCGACGGCGGGTTCGGCAGCTATGAGTCGCAGCGATCGCGATTCGACCTCGAACGAATCAACCCGGCCGAGATGTTCGGCGAGTCGATGACCGAGAACTCTTATGTCGAGTGCACGGCTTCGTGCCTGGCGGCGCTCGCCGCCTGTCGGGAGCACTCGCCCGAGGTGATTGATCGCATGGCGGAGCGCGCCATGGAGCGGGCAGACGCCTCGCTTCGCCGGACGCAGGCAACGGACGGATCGTGGCGCGGCGTCTGGGGCGTGCAGTACATCTACGGCACGTTCTTCGGGATCAGAGGCCTGATCGCCGGAGGGGCTGAGCCGAGCGATCCGGCGCTACGTTCGGCCTGCCAGTGGTTGCTGGATCGCCAGCGCGATGATGGCGGCTGGGGCGAGCATCATAGCGGCTGCATGACCGGGCAGTACGTAGCCCACGACGAGAGCCAGGTCATCCAGACCGCCTGGGCATTGATCGCCCTGCTTGAGGCGGGGGACGCCGACTGGACAGCGATCTCGCGGGGCATTCGCTTCCTCATCGACCGGCAGTGCGCGGATGGGACGTGGTCCCGGCAAGACATGGCAGGCGTCTTCTTCCGCACGGCGCTGCTGGACTACGTCCTCTACCGCCAGTACTTCCCCCTGCACGCGCTCGGACTCTACGAAGAGCGACGCCGGATCCGCGGCGCCTGA
>jk18x1bzbins.57:k141_970324:34639-40544
ATGCCGGGACCTGAGCGGAATTTCCTGTTATCCGCACTGTCGGGCGGCAACCTGCTTGAGGCGGCGGTCATGGTATTGGGGTTTGTCGGCGCGTTGTTTCTGGGTTCAATGCTCCTGCCCGGACGGCGGGTGACGGGACCGGACGTCGAAGGCCCCTCACCTACCTACACGCTCAACGGCCTCGCCCTGTTCCTGATGACCATGATTGTCGCCGGTCTTGCCCAAGTCTCCGGCTGGGTTTCTCTTTCAGTACTGCATACGCACTTTGCCGCTTTATTCGTGGTGGCCAACGGGTTCGCATTCGCGCTCTCCGGTTGGCTGTATTGGCAGGGAGCCAAGGCCCGGGATGCGCCAGCGGGACCGTGGCGGGGGTTTTTCTTTGGAGTGGAGTTCAATCCATCCTGGTTCGGGGTGGATTTGAAGCTCTTCAGTTACCGTCCTTCCCTCATTGGCCTGGCGTTGCTCAACGCCTCGTTTGCCGTCGTGCAGTATGAAACCTACGGCGGGCTAACTTTGTCGATGGCGCTCTATCAGATCTTCACCTTCCTGTACGTGTTCAATTACTTCCAGTTCGAACATGGAATGATCCACACCTGGGATCTGGTCAGTGAGCGATTCGGATGGATGTTGATTTGGGGAGACTACGTGCTGGTGCCGTTTTTCTACTGCATCGCCGGCTGGTGGCTGATTCACTCATCGGAACCGCTGTCTCCTATCGCCGTGGCCGCGGTCGTCCTGTTGTTCGTCCTCGGTTTTTGGCTTTTCCGCGGTGCCAACGAGCAGAAGCACCGGTTTAAGCGTGATCCGGGCATCAGGATTTGGGGGCAACCCGCCCGGTCCTTGGATGGTCGCCTGCTGGTCTCCGGATTCTGGGGTATTGGACGACATCTCAACTATACCGGGGAGATTTGCGTCTACCTTGCGTTTACCCTGACCACGGGATTCGCATCCTGGGTGCCCTACCTGCTACCCCTGTGGCTGACGGGTTTGTTGTGGCATCGCTCGAGACGTGATGAGCGTCGTTGCCACGCCAAGTATGGGAAGCTGTGGGGCCGGTATACACAACAGGTGCGTTTTTCGATGCTGCCGTTTGTCTATTGAGGAGGGCAAGGGTGGAAGATCGGTCTCACGGTGTGGCAATCTTGCGTTCGGCACAGCCGTCGCCGGCGGCGGCAAAAGCCGTTCCCGAACTTGCGGGCGGGTGGCCGTTGATCGGTCATCTGTTGGCTTTTCTCAAGAATCCGATCTCGATGTTGAGCCGCGGCTGGCGCGAGCAGGGTGAACTCGTCCGGTTCCGGCTCGGTCCCCGCGAGTTTGTTCTCTTCACCGGACCCGAAGCTCACGACTGTTACTTCAGAGCGCCGGAGGATCAGCTAAGCGCCAAAGCCGTGTATCAGTTCACGGTCCCCATCTTCGGTCGTGGCGTGGCTTACGACGCCTCCCCCGAGATCATGGACGAGCAGCTTGGGTTTTTGTTTCCGGCCCTGCGCGAAGCCGCGATGCGCAGATATGCCCGCGTCATGTTCGAGGAGACGATGCAGTTGGTCGACGAACTCGGCGAGGAGGGGGGCATCGATCTGTCACACGCACTGAACGAGCTTACCGTCAAAATCGCCAGTCGTTGTCTCATTGGAGAGGAAGTTCGGGAGCAAGTGGACTCGGGTTTCGCCGAGGCGTATCACGATCTGCAGAACGGCATCAACGTCCTGGGATTTTTTCTCCCCAGGCTGCCTATTCCGGCGCATCGGAGTCGAGACCGGGCCCGGCGCAAAGTCGCCGAGATCTTTGGCCGGATCATGGCGGCACGCCGGCTTTCCGGGGTTGCGCCCGATGATTTCTTGCAGGCGCTCATGCAGGCCCGCTACAAGGACGGCCGCGCTTTGAGTGACGACGAGATAACCGGGATCCTGCTGACGGCGTTATTCGCGGGGCAACATACCAGTGCGGTGCTCGCAACATGGACCGGTCTGGAGTTGCTGAGGGCGCCCTCCTACTTGGCGCAGATAAGAGACGAGATGCAGGACGTCTACCGCGAGACGGGAACCGTGAGCCTCGAAGGTCTCAAGAGCCAAGTGGCGCTGGAAAACGCCGTACGTGAGAACGAGCGGCTGCACCCGCCGTTGATCATCCTGATCCGCAAGGTACTCAAACCCTTGCGCTACAGAGACCATGTCGTGCCCGCCGGCACCCTGGCCGTGGTGTCGCCGGCGGTCGCTCACCGGTTGTCTCACGTGTTCGCCGACCCTGAGCAGTTTGCCCCGGAACGTTTTGCCTCCCCCGCATGCGAGCACAAACAACACCACTACGCCTTGATCGGTTTTGGCGGCGGCAAACACCGATGCATGGGGGAACATTTCGCGTACCTGCAAATCAAGGCGATCTGGACCGTGCTGCTTGACCGCTTCGACTTTCATCTCGACTCCGCGTTCCCTGCCCCGAATTACAGTAGCTGGGTGACGGGTCCCAAGACCCCATGCCGGCTCCGTTATCACCGCCGCTCACAGCCGAGCGTATTCCGGTGAGCGACGCGACTTTCGGTCATTACGACGTCGTCATCGTCGGTGCGGGTCCGACAGGTAGCTTGTGTGCGCTCGCTCACGCACGGAAAGGCGTCCGGGTCGCTCTGCTCGAAGCCAATCCCAACGCTTCCAAACGAATGGCGGGCGAATGGTTGCATCCGCCTGCCGTCCGAATGTTGCACGACGTCGGGATCAGGCTCGACACACAGGCCCGCAGCACCACCGGCAAGGGATTCGTGGTGTTCCCGGAAGACCGCTCGGAGCCGATTGTCCTTCCTTATCGTGATGGGTTTCACGGTTTGGCGTGCGAGCATGCGACGATCGTTTCGAAGCTGCGTGAAGCGATCGCGCGCAATCCGAACGTCGACTATATTCCTCACGCGCGGGTACGTTCGGTCGAAGACGAGATGGTCACCTTTAGCCGTAACGGCACAGCGGAAACCGTCAGTGCCGTGCGGATTGTGGGTGCCGACGGACGGGCCTCGGTCGTGCGTCGTTCGTTGGGTTTGTCGATAAAACCGAGGACCTGCTCGCGGATGGTGGGGGTCACGATAAGTGGGGTGGACTTGCCGCTGGAAGGTTATGGGCACGTGCTGTGTGGCGGGCCGGGTCTCATTCTCATGTATCGGCTAGGAGAGCAATGCGTCCGGGTCATTGTCGATGTCCCATCGGACGGCTGGACACCCGGAGACCGGATTGGCTTCCTGTCGGACTCGTATACCGGTTTGTTGCCGGAAACACTCAGATCTGCATTTGTGGAAGCGCTGCAGACCGGGCAATTTCACTCCGCGGCCAATGAACTGAGCCCTCGCGTCACGTACGGAAGCCCGCGTCGAGTGCTGATCGGCGATGCGGCCGGGCACTACCATCCCATGACGGCCGTGGGCATGACGCTCGGTTTCGGCGATGCGCTGACGCTGGCTGAGAGCAAGGACTTTCACGACTTCGTCTCGAAGCGTTTCCAGGCAACCCATACACCGGAGCTTCTCGCCATGGAGCTCTACGAGGTCTTTGCCGATCACCGGCCCGAGGCAGTGGCGATCAGACGTGCCATCTACCGGCGTTGGAGGACAAGTGCCGCGTTCCGCAACCGAACCATGAGTTTGCTCGTCTGTGAAGACATATCGGTAATCCGTATGAGTTTCGCGGGTGGCGCGATGGTGTTCCAGGCGTTTGCCGGGATGATTCCGCGATCCTGCAACCAGTTCGCTTGGCGCCGGGCCCGCGACGTCGTTCATGCACTCACCGTTCGTCTCCTGTGGCTGCTGCGCGGCGTCATGCATCTACACAAGGCGAAAGGCGAGGGCGGAGAAAAAGGCGATCAAACGCGGGATATCTTGGCTCGCGCGCTTCTGGTCTCCATACCATCGGGCGTGGGTGACTCCCCGCACGTCCGCCCAAAGGAGGTGACTTCACCGGATGCCGGTCCGGCGTTGAGGAGCGCAAGTGCCCGCCTGTTGAAGCTCCAGGGTGAGGATGGCGCCTGGGAAGGCGAGATGGTGTGGTGTCCCATGCTCACCGCGCAATACGTGTTGTTGCATCACATTATGGGGCGGCGGCTCGACCCCGACCGGCGACGTCGTGTGCTGCGCTCCTTTGAGCACACACGTCTCGAAGGAGGCCTATGGAGTCTGCACGAGCAACCGCCACCCAACCTGTTTGTCACCACCCTGGTTTACGTCGTGGCAAGATTACTCGGTATTGAACGGGATGATCCGTTAATCGAGCCGGCCGGCCGATTCCTGCAGGCAGAAGAGGTTCTCGGTATCCCGAGTTGGGGGAAATTCTGGCTGGCACTCCTCAATCTCTACGACTGGCGCGGGGTCAACGCCATTCTCCCGGAACTGTGGGGCTTGCCGCGCCGGATACCGTTACATCCCTCAAATTGGTACTGCCATACCAGGCTCATCTACATGGCGATGGCGGCGATTTACCCGCACCGGTTTCAAACGCCCGTCACGTCCGTGATCGCATCGTTGCGAGAGGAACTGTTCCCCCAGGGGTTTGCCAACGTCGATTTTTCCGCGTCCCGCAATCGCTTGCGGGATGCGGACCTCTACGCGCGTCCCGGTACGTGGCTCCGAGCCGGATATGGATTGGCGCGGTTGTTTGAACGGTCCCACTCCACGCGCCTGCGCGCCCGGTGCCTGGACGCAATCATCAAGCAGATTAAATGGGAGCTGCAAACCACCAACCATACGAGCATCTCGCCGGTCAGCGGGTTTCTCAACATCCTGGCCTTATGGCTGCGTGATCCAAACGATGCCGACTGCCGTCAGGCGCTTGAGCAGTTGGATGGCTGGATTTGGGAGGACGAGGAGCGTGGCGCGCGAGTCACCGGCGCGAGAAGCAGTTCGTGGGATACCGGCTTCTCCCTGCAAGCCTTGGCAACGGTGCCCGAATTCGACGGGGCTCAATATGCTCTCCGACAAGGAGCCGGCTTCCTGTGCCGGGAACAGATCGGCACCAGCTTCGAAGGGTTCCGCGAGGCGTATCGGGCCGATCCTAAAGGCGGCTGGTGTTTCCCCGGGGGCTGGCACGGCTGGCCGGTGAGTGACTGCACCGCGGAAGCGGTGCTGGGGGTCCTTGCCGTCGACCCCAAGGCCATCAGCGAGACAGCGATTAGCGATGCGATTCAATTCATGCTGCGTAGCCAGAACCGCGATGGCGGTTTTGGCAGCTATGAGGTGCAACGCTCCGCGGTCAGCCTCGAGTGGTTGAATCCGGCCGAGATGTTTGGCGGCTCGATGACCGAGCATTCCTATGTCGAGTGCACCACGTCTTGCCTCGCGGCGCTCGCCGCTTGCCGGATGCACTTCCCGCACGTCACGAATCGGGCGGTGCCGGATGCGATCTTGAGGGCTGAAGCCTGGCTTCGACGGACCCAATCCAGCGATGGGTCGTGGCGCGGCGTCTGGGGCGTTCAGTTCATCTATGGCACCTTCTTTGGCGTCAGGGGGCTGGTTGCCGCCGGGGCCCGTCCCGTCGATCCGGCGTTGCGTTTGGCTTGCCGATGGCTGCTGGATCGTCAGCAGAAAGACGGGGGATGGGGCGAACACCACAGCGGGTGTTTGACCGGCCGATACGTTGCGCATGATGAAAGTCAGGTCATCCAGACCGCGTGGGCGTTGATTGCGCTCCTCGAAGCGGGCGATCCGAATTGGGCCGCGATTTCGCAGGGCGCCCGGTTTTTGCTCAACACGCAGGACGCGGATGGAACATGGCCCAAGCAGGACATGGCCGGGGTCTTTTTTCGCACGGCGTTGTTGGATTACGTCCTGTATCGACAGTATTTCCCCTTGCACGCGCTCGGTCTCTACGAGCGGCGTCGCCGGGCCAGGCTGAACCTGTCAGGTCAAACGAAAACGGATAGGCTCCAGGGATGA
>jk18x1bzbins.61:k141_1020486:13558-19453
TCATTTGATTACTATACCAGAGACGCCGGCTCCCTGCCGTTCCCGGCGCCGCTGCTCGTACAGGCCCAGCGCGTGCAGGGGAAAATACTGCCGGTACAGGACGTAGTCCAACAGCGCGGTGCGGAAAAATACCCCGGCCATGTCCTGCCTGGGCCATGAGCCGTCGGATTGCTGGGCATCCATCAGGAACCGGGCGCCGCGGGTCAGCGCGCTCGAGTCCGATTCGCCCGCCTCCAGCAATGCAATCAATGCCCACGCGGTCTGGATCACCTGGCTTTCCTCGTGTTCCACGTAGCGCCCGGTGAGGCAGCCGCGGTGATGCTCGCCCCAGCCCCCGTCCCCGCGCTGGCGCTCCAGCAGCCACCGGCAGGCGAGGCGCAGCGCCGGATCGCCGGGACGGGCGCCGGCCGCGCGCAGGCCCCGGATGCCGAACAAGGTGCCGTAGATGAACTGCACGCCCCATACGCCGCGCCACGACCCGTCGCGTTCCTGGACGCGGCGCAGCCAGGCCTCTGCCCGCGCGACAGCATCCGTCAAGGCCTGGTTCGTCATGTGCGGGAAACGCTCCCCGCACGCGGCAAAGGCCGCGAGGCAGGACGCGGTGCACTCGACATAGGAATGCTCGGTCATCGAATCGCCGAACATTTCGGCCGGGTTCAGCCATTCGAGATCAAACGCGCTGCGGCGCGCCTCGTAGCTGCCGAAACCGCCGTCACGGTTCTGGGCGCGCAACATGAATTGAACTGCATCGCCGAGCGCCTGCTCGTCCGCAGCGCCGGGATCGGCGGCGAGTATGCCCAGTACCGCTTCCGCGGTGCAGTCGCTCACCGGCCAGCCATGCCATGCCCCGGGGAAACACCAGCCGCCTTTGGGATCGGTCCGGTACGCCTCGCGAAACCCTTCAAAGCTCGCGCCGATCTGCTGCCCGCGCAAAAAGGCGGCCCCTTTCCGGAGCGCGTCTTCCACCCCGTCCAGACCGGGGATCGCTGCCAGCGCCTGCAGGGAGAAGCCCGTGTCCCAGGAACTGCTCCTGGCGCCGGTGACCCGCGCGCCGCGCTCTTCGTCCTCCCAGATCCATCCATCCAGTTGCGCGAGCGCCTGCAGGCAGTCGCTGTCACCGGGATCGCGCAGCCACAGGGCCAGGATATTGAGGAAGCCGCTGACCGGGGAGATGCTGTTATGGTTGGTGCTTTGCAGCTCCCATCTTATCTGCCGGACCAGCGCTTCCATGCAGCGGGCGCGCAGGCGCTTGTTGTGAAACCGTTCGTACAGCCGCGCAAATCCGAATCCGGCCCGCAGCCATACACCGGGCCGGGCGTACAGGTCGGCCTCCCGCAAGCGGTTACGCCCCCTGGAAAAATCAACCTCGTCATACCCCTCGGGGAACAGTTCCTCCCGCAACGATGCGATCAGGGGCGTGACCGGCGCCTGGAACCGGTGCGGGTAAACCGCCGCCATCCCCAGGTAGATAAGCCGGGTATGGCAATACCAGTTCGAGGGGTGTAATACCAGCCGGTTCGGCAGGCTCCATAACTCCGGCAGAATGGTGTTTACCCCGCGCCAGTCGTAGAGGTTGAGGAGCGCCAGCCAGAACTTTCCCCAGCTCGGGATGCCGAGCACCCCTTCCTGCTGCAGGAAGCGCCGGGCCGGTTCGATTAACGGATCATCCCTTTCAACACCGAGCAGTCTCGCCGCGACGTAAACCAGGGTGGTGACGAACAGGTTGGGCGGCGGGTGTTCGTGCAGGCTCCACAGACCTTCCCCGAGACGGGTGCATTCAAAGGAGCGCAGCACGCGCCGGCGCCGGCCGGGGTCGAGCGGGCGGCCGATAATGTGGTGCAGCAGCACGTATTGCGCGGTGAGCATGGGACACCAGACCATCTCGCCCTCCCAGGCGCCATCCTCACCCTGAAGGCTTGACAGGTGTGCGCTTGCGCGCCACAATGCCGGACCGGCGTCGGGCAGATCATCCTTTTTCGATTGCGCATGCCGGGAGTTGCCGGCATTCGGCGCCATGGAGGTCAGGAACGCGCGGGACATCGTATCCCGGACCCGGTTATCTTTTTCCACGCCCGCCCTTCTCGCCCAGTACAGTCTCTGAACGCCATTCACGAGCCACCAGAGACGAACGGCGATCCCATGAACGATGTCGCGCACCCGGCGCCAGGCAACCTGGTCCCAGGATCGCGGGACCGCACCGGCAACTGCCCGGAGCACCACCGCGGTGAATGCGAAACCGAGGCGAGTCGGCGATGTGTCTTCACAGCCGAGTAACCGTATGGTGCGGTCGCGGGTCACCGAACTCATCCGCCATCCCTGGTACATCGCGTGTCTCAGCGCCACTATCTCAGCCCGGTGGTCGGCAAACACCTCGTAGATCCCCATGGCCAGGAACTCCGGGGTGTGGGTCGCGTGGATACGCCCGGTTTTGAAGTCGTGAAAGTCCTTGCTCCCGGCCAGCGCCAGCGCATCGCCGAAACCGAGGGTCATCCCCACCGCGGTCATGGGATGGTAGTGCCCGGCCGCGTCGCCGATAAGCACCCGCTGCGGGCTCCCGTAGGTGACGCGCTGCCTCAGTTCATTGGCCGCGGCGTTGAATTTCCCCGCCTGCAGCGCCTCGACAAACGCCGGCCTGAGTGTCTCCGGCAACAAACCGGCATAGGAACCTGCCAGCAAGCCGACCCTGTCCCTGGGCGTCCACCGGTCAAGCGGGACATCGGCCACTATCCGGACACTATGCTCCCCGACATGATAAATCAGGAGCGGGCCCGGCGCCCCCAGCACCACGTGGCCGTAGCCCTTCAGGGGCAGGTCCACGCCTTCCAGCATGACCCCCACCATGCGCGAGCAGGGCATTGGTTTTACCGACAGGCCCAGGGATTGGCGCACGACCGAGGCGCGGCCGTCGGCGCCGACGATGCGCGCCGCGTTCAGGGATTGACCGGCGCCGTTGCGGCTGTAAGCGAGCCGGCCGTCGCTGACCTCGCGTACCCGCGCATGCAGAAAAAAGTCGATGCCCGGCTCGTCCTCAATCGCTTCATGCAGGCACGAGACGAGTTCCGCATGCTCACATGCCAGGCCGTGAGAGCCGTCCGGGTACGGCAGCATTATCGGTTCCGAACCGTCTTCCGGGAACACCGCAAACCCTTTGCCCGTGACGCTGTGGGGCTGCGTATCGAGCGTTATGCCCACATCCTGCAACATGCGCACGGCAGGCGGATGCAGCCATTCCCCCGCCAGCCGCTTGGCCGCCTTGGGATTGGCTTCCAGCAACGCCACCCGGGCGCCTTTGCGTGCGTGCGCAAGCGCGCACACACTGCCTACAGGTCCCGCGCCGACAATGGCTATGTCGTAACGGTCCAAAACAATGCACTCACCGGAAAACGCTGGTTTGCGAACGGCGCCGGTAGCGGACCCGGCAAGGCGTCCTGGGACCCGTTACCCAGCTACCATAATTCGGAGCGGGAAACCCGGTGTCCAGGTGAAAATCGAAGCGGTCCAGCAGCACGGTCCAGATCGCCTTCAACTGCAGGTAGGCAAAATGTTCCCCCATGCAGCGGTGTTTACCGCCGCCAAAGCCGATCAAGGCGTAGTGGTGTTGCTTGTGCTCGCTCGCGGGGGGAGCAAAACGCTCCGGGGCGAACCGCTCCGGGTCGGCAAACAGGTGGGGCAGGCGGTGTGAGACCGCCGGCGACACCATTGCCAGGGCGCCGGCGGGAACAACATAATCTCCGTAATACAACGGCTTGAGTGCCTTGCGGATCAGCAGTATCAAAGGCGGGTGCAGCCGCTCGCATTCGCGTACAACGTGTTCCAGCGTCACCTGTTGTTTGAGACTTGCAAGGCTCATGACTCCTTCTGCCCGGTAGATGTCCTGCATCTCGTCTCTTACCTGCGCCAGGCAGGAGGTCGCCCGCAGCAGTTCCAGGCCGATCCAGGTTGCCAGCACCGCGCTGGTGTGCTGGCCCGCGAACAATACCGTCAACAGGATCCCGGTAATCTCTTCGTCGCTCAACGCCCGGCCATCCTTGTAACGGGCGTCCATAAGTGTCTGCATGAAATCGTCGGGACGGGTCCCGCTACGCCGGCGCTCCGCCATGACTCCGCTGAAGATCCCGGCAATTCTGCGGCGCGCCCGGTCACGACTCCGGTGCGCCGGGACAGGCAGCCTGGGGAGGAAAAATCCCAGCACATTGATGCCGTTCTGCAGGTCGTGATAAGCCTCGGCAAAACCCGAATCCACCTGCTCCCGGACCTCCTCTCCAATGAGGCAACGGCTGGCGATCCTGACGGTCAACTCGTTCAGCGCGTGGGGCAGGTCGATTGTTCCACTCTCACCGAGCGCGTCGGCGAACTGCCTGGTCTCCTCAAACATGATACGGGCATAATTGCGCATCGCGGCGTCGCGCAGGGCCGGGTACAGGAACCCGAGCTGCTCGCTCATGATGTCGGGCGAGACGTCGTACGCTACCCCGCGTCCGAAGATGGGCACCGTGAACTGGTACACGGCCCTGGCTTCCAGCTGATCCTCCGGCGCCCTGAAATAAAAGTCATGGGCTTCGGGACCGGTGAAGAGATAGAACTCGCGGGGACCGAGCCGGAAGCGCACCAGGTCGCCGTGTTCGCGCCAGCCCCGCCCGAGCATCGACACCGGGTCCTTGTGAAATTCGCGCAGGTGGCCGAGCAACGGCCACCCTCCCGAGAGTTCGGGAACAGGTTTCACGGCCGGCGGCGTGGGCTGGTCCGATGGCAGGGTTGCGATGCTGTCCGGGCGGGATGCCATGCCTGCCCTCAATAGACGTACGGCAGCATTGAATAAGGCACGCGCTGCTTGTAGCGCCACCACAGTTCGCCGTACTTGGCGCGGCAGCGGCGCTCATCGCGCCTCGAACGATGCCACAACAGACACGCCAGCCACGCGGGCAGCAGCCAGGGTACCCAGGAGGCGAACCCGGTGGTCGCCGCGAACGAGAGGTAGATACAGATCTCGCCGGTATAGTTGAGGTGCCGCCCGATGCCCCAGAACCCGGAGACCAGCAGGCGCCCGTCCAGGGACCTGGCGGGTTGCCCCCAGATCGTGACTCCGGGGTCGCGCTTGAAGCGGTGCTTTTGCTCATTGGCGCCGCGGAACAGCCAGAAACCGAAACTGAACAGCAGGACGATCGCTCCGGCCGCCATGGGGGACAGCGGCTGTCCCGGCGCGTCGACCAGCCACCAGCCGGCGAGGCAATAGAAGAACGGCACCAGCACGTAGTCTCCCCAGACCAGCATCCAGCCGAAGCGCTCGCTGATCAGGTCCCAGGTATGGACCATGCCGTATTCGAACTGGAAATAATTGAGCACGTACAGGAAGGTGAACACCTGGTACAGCGCCATGGCCAGGGTCAGTTCGCCGTAGGTCTCGTACTGCGCTACGGCAAACGATGCGTTGAACAGCGCCAGGCCGATGAGCGAAGGGCGGTAGCTGAACATTTTCAAGTCCACTCCGCACCAGGCCGGGCTGAGCTCCCGCCCGTAGAAAAAACCCTCCCAGAATCCCGGCGCGGCCTCCTGCGCGCCGGCGCCGCGCCGGTACAGCAGGCCGGAAAGCGCAAATGAGAACACATTCGCCGCCACGAACAAGGCGAAAAACCGGTCATGCAGCGCTGAAAGGGAGAACCAGCCGTAAACCTGGGCGAGAAACACCACGATCACGGTCGCCAGGAACAGGGCGAGACCGTTGAGCTTGTAGGCGCGTGATTTTCCATCAACCTGGGGGCCTTCGATGCGGGTCCCCGGCAGTACGAGTGACCCCAGGAACAGGGCGCCGGCAAACACCAGCAGCAGCGCTGCCGCCTCCACCAGGGCGCCGGCCGACAGCGCGGTTGAAATGAGGCGCTCCTCAGACAGCGGCAT
>jk18x1bzbins.75:k141_772177:7550-13479
TCAGGCGGCAGCCGCTTCGGGCGGGGGCGGCGACGTGTCGGCGGCACACGGAGCGTGGTCGCCGAGACCCAGCCGCTGGCGGCGGCGCTGCTCGTAGAGGGCGAGCGCGTGCAGCGGGAAATACTGTCGATACAGCACGTAATCCAGGAGCGCCGTGCGGAAGAAGACGCCCGCCATGTCCTGCTTGGGCCATGTCCCGTCCGCGTCCTGTGCGTCGAGCAGGAAGCGGGCGCCCCGCGAAATCGCGGTCCAGTTCGATTCGCCGGCCTCGAGGAGCGCGATCAACGCCCACGCGGTCTGGATGACCTGGCTTTCGTCGTGCGGGACATACCGGCCGGTCAGGCATCCGCTGTGGTGCTCGCCCCATCCGCCGTCTTCCCGCTGGCGCTCCAGCAGCCAGCGGCAAGCCGAGCGAAGCGCCGGATCGCCGGGGCCGGCCCCGGCGGCAAGAAGACCCCTGACCCCGAAGAGGGTGCCGTAAATGAATTGAACTCCCCATACGCCGCGCCACGACCCGTCACTTGCCTGGGTCCGGCGGAGCCAGGCACCGGCCCTGGACATGGCGCCCGTCACCGCTCCGTTCGCGATTTGCGGAACGTCCTCCATGCAGGCGGCGAGCGCCGCGAGGCAGGACGCGGTGCACTCGACATAGGATTGCTCGGTCATCGAATCGCCGAACATCTCGGCCGGATTCATCCACTCCAGACCGAAAGCCGAGCGTCGCGCCTCGTAGCTGCCGAAGCCGCCATCGCGGTTCTGGCAGCGCAGCATGAACCCGACCGCATCACGCAACGCGCTTGCGTGCGCAGCACCGCGACCGGCAGCGTGAAGTCCGAGCACCGCTTCCGCAGTGCAGTCGCTCACCGGCCAGCCATGCCATCCCCCGGCAAAGCACCAGCCGCCCCTGGGGTCGGTTCGATAGGCCTCGCGAAACCCTTCGAAGCTAGCGGCAATCTGTTCTCCGAGCAGGAAGTCGGCGCCGCGCTGCAGCGCGTCCCCTACCCCGTCGAACGCGGGCACCGCCGCCAGCGCCTGCAACGCGAAGCCGCTGTCCCACGAGGCGCTTCTCGCGCCGACGACACGCGCACCCTCTTCCTCGTCTTCCCAGATCCAGTCGTCCAGCTTCGCGAGCGCCTGGCGCAGATCGGCGTCGTCCGGATCGCGCAGCCACAGGGCAAGCATGTTGAGAAGGCCGCTCACCGGAGAGATGCTCGTATGGCTGGTGGTCTGCAGCTCCCATCTGATCTGCCGGACGATCGCCTCCGTGCATCTGGCACGCAGGCGTTTGCCGTGGAGCCGATTGAACACGCGCGCAATCTTGTATCCAACCTTGAGCCACACGCTCGGCCGCGCGTAGAGGTCGGCCTCCCGCAGGCGATTGCGGGCGGCGGAGAAATCGACCTCGGCAAAGCCATGGGGGTACAGCTCCTCCCTCAACGACGCGATCGCTGGCGTGACGGGCGCCTGGAAGCGATGCGGGTAGATCGCCGCCATCGCCATGTAGATGAGCCGGGTATGGCAGTACCAATTCGAGGGGTGCAGGGGTAAGCGGCGCGGCAGGCTCCACAGTTCCGGCAGAACGGCGTTGACTCCACGCCAGTCGTAGAGGTTCAGCAGCGCCAGCCAGAACTTTCCCCAGCTCGGAATACCGAGAATCCCCTCAGCCTGGATGAAGCGCCGGGCCGGCTCGACCAGCGGATCGTCGCGCTCGACCCCGAGCAGCCTGGCCGCGACGTAGACCAGGGAGGTGACGAAGAGGTGGGGCGTCGAATGCTCGTGCAGACCCCATGCGCCCCCGTCGAGACGGGTCCGTTCGAACGAGCGCAGCACGCGCCGGCGCCGGCCGGGCTCGAGCGGCTGCCCGATGATGTGGTGCAGCAGCACATATTGCGCGGTGAGCATGGGGCACCAGACCATCTCGCCCTCCCAGCCGCCATCCTCGCCCTGGAGGCTCAGGAGGTGCGCGGTCGCGCTCCTCAATGCTGGACCGGCATCGGCCGATTCAGAGTCGTTCGGCCGGCCGGACCCGGAAGCGTGGGGCCGCGGCGGCATGGAGTGCAAAAGTGCGCGGGCCAGGCTGTCCAGGGCTCGCTCGTCATTCCGCCCGCCCTGGCGTCTCGACTGGCGCAGCTGCAGAGCCCAGCGCAGGAGCCACAAGAGACGAACGGTGAGCGCCCCGAAGATCTTCAGGCCCCGACGCGGAGCGAACCGGCGCAAGGAGAGCGGAATCTCCACGGCCGCCGCCCGGGCCGCCGTTGCGAAAAACGCGAGACCCATCTCGAGCGCGGATCGGTCTTCGCAGGCGAGTATCCGCGTGGTCCGGTCCCGGTAATAGGAGTTTGTCCGCAATCCTCGGTAGACCGCGTGTCTCATCGCCACCGCCTCGGCCCGATGATCGGCAAAGACCTCGTAGAGCCCCATGGCGAGCAGCTCCGGCACTTGGGTGGCCCGGAAACGCCCGGCGGCGAACTCGCGAAAGCTGCCGCTCTCGGCGAGGGCAAGCGCGTCGCCGAAACCGAGGGTCATGCCGACCGCCGTCATGGGATGGTAGTGCCCGGCCGCGTCGCCGATCAGCACGCGACGCGGGGTACCGTATGTGACTCGCGGCCGCAGCTGATTGGCCGCAACGTGGAATTGCCCCGCCCGCACCGCTTCGACGAACCCCGGCCTGAGAGCCTCCGGCAGCAGAACGGCATAGGACTCGGTCAGGAAGCCGATCCGGTCCTGGCGTGTCCAGCGGTCCAGCGGAACGTCGACGATGATCCGGACGCAACCCTTTGCTAAACCGTATGCGAGAATCGGCCCCGGCCCGCCCAGCAGCACATGCCCGTGACCCTCGAAGGGCAGGCTCACGTCGCTCACCGTGATCCCCAGCATCCGCGAGCAGAGCATCGGGTCTGTCGACAGGCCCAGGGATTGGCGCACGATCGACGCCCGGCCGTCGGCGCCGATAATCCGCGCGGCGTCGAGGGTGTGAACCGTGCCGTTGTTGCTGTAGGCCAGCCGCTCGTCTTCGACCGCATTCACCCGCGCATGGGTGAAGAAATCCACATCCGCCTCCTTCTCGACGGCTTCCCGCAGCGTCGAGACGAGCAAGGCGTGTTCGCAAGCCAGACCCTGCGAGCCATTCGTGTAGGGAAGGACGATCGGCTCCGAGCCGTCTTCCGGGAACACCACGAAACCCCTGCCCGTGGCGCTGCGGGGTAGGGTGTCGAGCCCGATCCCGAAGTCCTGCAGTATCCGTACCCCAGGTGGATGCAGCCATTCGCCCGCCAGGCGCTCTGACCCCTTGGGATTCGCTTCGAGCAGAGCCACCCGGGCGCCCTTCCGCGCGTGAGCGAGCGCGCACAGGCTCCCGACCGGCCCCGCGCCGACAATGGCCACGTCGTAACGCCGCGACGCGGCGCCGCTCATCGGAAGACGCTCGGCTGCGCGCGGCGACGGTAGCGGACCCGGCACGGTCTCTCGGGTCCCGTCACCCAGCTGCCGTAGTTCGGACGCGGAAACGCGCCGCTGGGAGTGAAGTCGAAACGATCGAGCAGAACGGTCCAGATCGCCTTGAGCTGCATGTAGGCGAAGTTCTTACCCATGCACGCGTGCTTGCCGCCGCCGAAGCCGATCAGGGCGTAGCGGTGTTGCCTGTCCTCGCTGGCGGGAGGCGCGAAACGGTCGGGGAAGAAGCGCTCCGGGTCGGCGAATATGTGGGGCAAGCGGTGAGAGACCGCCGGCGACACCATGGCCATGGAGCCGGCGGGCACGACACGGCCTCCGTAGCGCAGGGGTTCGAGCACCTTGCGGATCAGCAATATCAGCGGCGGGTGCAGCCGCTCGCACTCGCGGACGGCGTTCTCCAGGGTCGGCTGGCGTTGGAGACTGTCGATGCTCATGGTCTCCGCTTCGCGGTAGACGTCCTGCACCTCGTCTCTTACCCGCGCCAGGTACGATGGCGCCCGGAGCAGCTCCAGACCAGTCCAGGTCGCGAGCACCGCGCTGGTGTGCTGGCCCGCGAACAGCACCGTCAGCAGGATCCCCGTGATCTCGTCGTCGCTCAGAGCGCGGCCACTCTTGTAGCGGGCGTTCATGAGCGTCTGCATGAAGTCGTCGGGGCTGGCCCCCGCATTCCGGCGCGCCGCCATGATCCCGCCGAAGAGCTCCGCCACCCGTCGCCGGGCCCTGTCGCGCTTTCGATGCGACGCAACGGGAAGCCTGGGAAGAAAAAATCCCAGCGTGTTAATGCCCTTCTGCAGGTCGTGGTAGGTCTCGGCGAAGCCGGTGTCCACCCGATCCCGGACTTCCTGTCCGATCAGGCAGCGGCTAGCGATCTTGACCGTAAGCTCGTTCATCGCGTGCGGCAGATCGATTTCCCCATCCTCGCCCAGGGCGTCGGCGAACTGCCGCGCTTCCTCGAACATGACGAGGGCGAACCTGCGCATCGCCGCCTCGCGGAGCGCCGGAAAGAGAAAGCCCAGCTGCTCCGCCATGATGTCGGGGGAGGTGTCGTAGGCAACGCCGCGTCCGAAGATGGGTACGGTGAAGCGGTAGACGGCCTTGGCGTTCAGCTGTTCCTCGGGCGTCCTGAAATAAAAGTCGTGGGCTTGGGGCCCGGTGAAGAGAACGAAAGCACGGGTACCGAGCCGGAAGCGGAAGAGCTCACCGTGCTCGCGCCAGCCGCGGCTCAACATGGCGACCGGATCTCTTTGGAACTCCGGCAAATGGCCGATCAGCGGCCGGCTGCCGGTTAGCTCGGGAAGGGGCTCGTCTGCCCGCGGCGGCAGATTCGCCGTAGGCAGGGTCGCCATGCTGTTGGATCGGTTAGCCATCTCCGCTCTCAATGGATGAAGGGCAGCATCGCGAAGCGCGCATGCTGCGTGTAGCGCTCCCACAGCTCGCCGTACTTGGCACGGCAGCGGCGCTCGTCGCGTCTCGAACGGTGCCACAGCAAGCCCGCGAGCCACGCCGGCAACAGGAAGGGAGCCCAGGACGTAAACCCGGTGGTCAGGGCGAAGGAGAGGTAGACGCAGATCTCGCCGGTGTAGTTGAGGTGCCGCCCGATGCCCCAGAACCCGGAGACCAGGAGGCGGCCTTCCAGGGTCCGGGCGGGCTTGCCCCAGATCCTGACGTTGGAATCGCGCTTGAAGCGGTGCTTCTGCTGGTTAGACCCGCGGAAGAGCCAGAAGCCGAAAACGAAGAGCACAACGATCCCGGCGGCGGCGGCCGGAGACAAGGGCTCCGGTGCGTGAACCAGCCACCAGCCGGGGAGACAGTAGAAGAAGGGCACCAGCACGTAATCGCCCCAGACCAGCATCCATCCGAAGCGCTCGCGGACGATGTCCCAGGTATGGATCATCCCCTGTTCGAACTGGAAGTAGTTGAGTACGTAGAGGAAGGTGAAGGTCTGATAGAGCATCATCGCCAGGGTCAACTCGCCGTAAGTCTCATACTGCACGGCGGCAAACGATGCGTTGAAGAGGGCCAGGCCGATGAGGGAGGGGCAGTAGCTGAAGAGCTTCAGATCGAGCCCGAACCAGGCCGGAGCGGCGTCCACACCGAAGAAGAAACCCCGCCATGATCCGGGCGATGCATGAGGCTTCCGTACCCCGCGCAGGTAGAGCCAGCCGGAGAGGGCGAACGCGAATCCGTTCGCCACGACGAACAGGGCGAGAAGGTGGGTATGCAGCACCGAGAGGGAGAGCACACCGGAGGCTTGCGCGCCACACGCCGCAATCATGACGATCAGATAGAGAGAGAGGCCGTTGAGCTTGTAGGCGCGCTCGTTTCCGTCGGCATCCGGGCCCGTGATCCGGCGACCCGGCAGCAGCAGCGAAGCCACGAAGAGGAGGGCGATGAACCCCAGCACCATCGCCGCCGCCTCGAGCAGGGTCTCGCCCGACAGCGCCGATGAGAGGTTGAGCGCTTCAGGCGGCGGCAT
>jk18x1bzbins.81:k141_87023:880-6752
TCAGCCCGCTGCCACGGCGGCGGCGGGCGGCTTCACGGCGGGCTGCCGGGCGAGGCGCCGCCGCTCGTAGAGGCCGAGCGCGTGCAGGGGGAAGTACTGCCGATACAGGGCGTAGTCCAGGAGCGCGGTGCGGAAAAACACGCCGGCCATGTCCTGCCGGGACCATGTTCCATCGGCGCTTTGGGTGTCAGTCAAAAACTGGGCACCACGGGAAATCGCCGTCCAGTTGGGGTCGCCCGCTTCCAGGAGCGCGATCAGCGCCCACGCCGTATGGATGACTTGGCTTTCCTCGTGCGCGACGTAACGGCCAGCCACGCATCCGCTGTGGTGCTCACCCCATCCCCCGTCGCTGTGCTGGCGGTCCAGCAGCCATTGACTGGCCAAGCGCACCGCGGGGTCGCTCAGGCTGGCTTCGGCGGCGATCAGGCCCTTGATGCCGAAGAAAGTGCCGTATATGAACTGCACGCCCCAGGCGCCGCGCCAGGAGCCATCGCTGGCTTGTGTTCGGCGCAGCCAAGCGTTGGCCCTGGCAATGGCGCCCGTCGTCGTTTGGTCCACGACATCGGGAAAGTGCGCTTTGCAGGCGGCAAGCGCCGCAAGGCAGGAGGCGGTGCACTCGACGTAGGAGTGCTCGGTCATCGAATCAGCAAACATCTCGGCGGGATTGAGCCACTCCAGGCTCACTCGGGAGCGTTTCGACTCGTAGCTTCCAAAGCCGCCGTTCGCGTTCTGGCCCCGCAGCATGAACTGAACCGCATCGCGCAGTGCGCCACTGTCCACCGCCTCCCGGTTGGCTGAGACCATCCCGAGCACGGCCTCCGCCGTGCAGTCCGACACTGGCCAACCATGCCAGGCGCCAGGGAAGCACCAGCCGCCCTTGGGGTCGGCCCGATAAGCTTCGCGAAAGCCGGCGAAGCGGTCGGTGATCTGTTGGCGGCGCAGGAAGTCAGCGCCCCGTCGGAGCGCGTTCTGCACACCGGCAAGATCAGGCGCCGTTGCCAATGCCTGCAGGGCGAACCCCGTATCCCAAGTGACGCTTCGGGCCCCCGTGACTCGGGTGCCCTGCGCCTCGTCCTCCCAGATCCAACCTTCAAGCTGCGCCAGCGCGGCCTCGCAATCGGCGTCATTCGGATCATGCAGCCATAGGGCTAGGATGTTGAGGAAGCCGCTGACGGGCGAAATGCTCGCGTGGTTGGAATGGCGCAGTTCCCATCGAATGTGCCGGATGAGCGCCTCGACGCATCGCCCACGCAAACCCTTTAGGCCAATCCGCTCGAAGGCGCGCGCCATCGCGTACCCGGCCCGCAGCCAAATGCTGGGTTTGGCGTAGAGGTCGCCCTCCCGCAAGCGGTTGCGGCTGGCGGGGAAATTGACGTTGGCAAACCCCTCTGGAAACAGTTCTCCTCGCAACGCGTCGATCAACGGCGTAACGGGCATCTGGAAGCGATTCGAGTAGACCGCAGCCATCGCCGCGTAGATGAGGCGAGTGTGGCAATACCAGTTCGAAGGATGCAGCGGCAGCCAGCGCGGCAGGCGCCATAGTTCCGGCACAACGGGATTCACCCCTCGCCAGTCCCAAAGATTGAGCAGGGCCAGCCAGAACTTTCCCCAGCTTGGTATGGACGATACCCGCTCGGCCCGCATGAACCGTCCGGCCCGTTGGATGAGCGCGTCGTCCGGCTCAACGCCGAGCAGTCGCGCGGCAACGTAAACCAAGGTGGTGACGAAGAGGTAGGGCGATGAGTGCGCGTGCAAACCCCAGAGGCCGCCTTCCAGCCGGGTCCGCTCGAACTGGCGCAGCACCAGCCGGCGCCGCTCCGCTGGGAGTGGCCGGTCGATGATGTGGTGCAATAGGACGTATTGCGCGGTGAGCATGGGGCACCAAACCATTTCGCCTTCCCAAGCCCCGTCCGCGTCTTGCAGAGACAGCAGGTGTTGGGTTGCCCGCTGCAGGGCGGTGTCAGCGGCGACTGGCGCACCGTCAGAAGGGCGCGACGGCCGGGGAACGGGAACTTGCGATGGCATGGTGGTCAGAAACGCTCGGGCCAGGTTGTCTTGGGCCCGCTGAGCCCTTTCATTGCTCGCGTCGGCCCTGTTGCGCAATTCCCGGACGCCGCGCAGAAAATGCCCGACGCGCACCGCTAGGGACCGAACGATGTCGCGGGCTTGGTGCCACGCAATCGCATGGTAGGACCGCAAGATCGTCCCGACAACGGTGCGGACGACGATCGTGTAGAACGTGAGACCCAGCCTGGAGAGTGAGGTGTCTTCACAGGCGAGCAGGTTCATGGCCTGGTCCCGGAGCTTGGGATTGGCCCGCCAGTTCCGGTAAATCGTTTGCCTAAGTGCCGACGCTTCCATCCGGTGATCGGCGAAGACCTCGTACAAGCCCATGGCGAGGATCTCGGGAGCGCGGATTTCCAGCGAACGCTGGGCAACGAACTCGTCAAAGCTCTCTGCGTCAGCCAGCGTGAGCGCATCGCCGAAACCCAGGGTCATGCCCACCGCGGTCAACGGGTGGTAATGCCCTGCGGCGTCGCCGATAAGGACTCGACGCGAGTTTCCGTAGGTCATGCGAGGTCTCAGCTCATTGGCGGCGGCTTGGTACTTCCCCTCCCGCAGGGCTTCAACAAACCCGGAACGAACCGACTCGGGGATCAGGCTGGCGTAGGACTCCGAGAGCATGCTCACCCGGTCTCGAGGGTTCCAGTGGTTCAACGGGACGTCGGCGATGATGCGGACGCGGTGCGCGCCCAAGCGAAACATGAAAATCGGCCCCGGCCCGCCCAGCACCACGTGCCCGTATCCCTCGTAGGGCAGAGTCGCCCCTTCCGCCACAAGGCCGACCATCCGGGAACAGGTCATGCGCTTGGTGTTCAGGCCCAGCGACTGACGGACGACCGAGGCGCGGCCGTCGGCTCCGACAATCCGTGCGGCCGGCAAGGAATGCATGGTGCCATTCAACGCAAATGTGAGCTGGCCGTCTTCGACTGACCGCACCCGCGCGCCTAGGTAGAAGTCCACTCCGGGTTCGTTCTCGACCGCGGCGTGCAGTTTCGAGATGAGCGCCTCATGCTCGTACGCCAAACCGAGCGTTCCGTCTGGATAAGGGAGCACGATCGGTTCCGAATGATCTTCCGGAAACACCACGAATCCCTTGCCCGTGTTGTCGTTGGGCCGGGTGTCAAAGTCGATCGCGAGATTGCGCAACATGCGCAGGGCGGTTGGGTGGAGCCACTCGCCGGCCAAGCGACGAGCCCCCTTGGGATTGGCTTCGAGCAGAGCGACCCGGGCACCCTTGCGGGCGTGGGCGAGTGCGCAAACGCTGCCCACCGGACCGGCGCCGACGACGGCAATGTCGTAGCGCGCCTCCGCTAACGCAGCGCCGTTCAACGAAAAACGCTCGCTTGCGAGCGACGGCGGTAGCGGATTCGGCACGGCGTGCGAGGCCCGGTCACCCAGCTCCCGTAGTTCGGCCCGGGAAATGCGCTGTCGAGAAAAAAGTCGAAGCGTTCCGATAGCACCGTCCAGATGGCCTTGATCTGCATGATGGCGAAGTGCTTGCCCATGCACCGGTGCCGTCCGCCGCCAAAACCGATCAAGGCGTATTGATGTTGCTTTTCTTCGGAGTCAGGCCCAGCGAAACGATCCGGGAGGAATCGCTCGGGGTCGGCGAACACCTCAGGCAGCCGGTGGGAGACCGCCGGCGACACCATCGCCAAGGTGCCGGCGGGCACTAGGCAGTCCCGGTACTGCAGGGGCCTGAGCACCTTGCGGATGAGCAGGATCAGCGGCGGGTGCAGCCGTTCGCACTCGCGCACGGCGTTCTCCATCTGCAGTTGCTGCTTCAGGCCCTCAAAGCTCATGGCGCCCGCTTCGCCATACACCGACCGCACCTCCTCCCGGACTCGTTCTAGGTAGGCGGTTGCCCTGAACAGCTCCAATCCGGTCCAAGTGGCGAGTACCGCGCTGGTGTGTTGGCCGGCGAACAACGCCGACAGCAGGATTCCGGTCACCTCATCGTCGGTCAACGCCCGGCCGTCCTTGTAGCGGGCTTGCATGAGCGTCTGCATGAAGTCGTGGGACTGCGCGCCGGAAAGCCGCCGCTCCCGCATGATGCGGCTGAAGATGTCGGTCACCTTGCGCCGCGCCCGGTCGCGCTTTCGATGTGCCGGGATGGGCAGCCTGGGGAGAAAGAAACCCAGCGTGTTGATGCCGTATTGAAGGTCGTGATAGGCCTGGGCGAAACCGGCGTCCACCTCATTCCTGACTTCCTCGCCGAGGAAGCAGCGGCTGGCGATGTTGACCGTGAGTTGATTCATCGCCACCGGAAGATCCAGCTCCCCTTCCTCGTCCAGGGAGTCGGCGAACAGGTTCGACTCCTCGAACATGATGCGCGCGAACCTTTCCATCGCCGATTCGCGCAACGCCGGAAAAAGGAATCCGATTTGCTCGCTCATGAGTTCCGGTGAGACGTCGTAAGCCACGCCGCGGCCAAAGATCGGCACGGTGAACTGATAGACGGATTTGGCGTCCAGTTGATCGTCAGGCGCCTTGAAATAGGCGGTTTGGGCGTCGGGCCCGGCGAACAGAACGAAGTTCTGGGGACCGAGCCGGAACCGGTAAAGGTCACCGAGCTCGCGCGAGCCGCGTGCCAGCATCGAGACTGGGTTCCTCTGGAACTCGCCTAGATGGCCGAGCAGCGGCCAGCCCCCGGACAGCTCTGGAACGGTGGTGGCCGCCTGCCCTGAACGCGGGGTTGCGGTTCCGTTGGATCCGTACACCATCGCCGCCCTCAGTAAATGTAAGGCAGCATCGAAAAACGCGCCCGCTGCCGGTACTGTTCCCAGAGTGCCCCGTACTTGGCGTGGCAGCGCCGGTCGTCGCGCCGGGAGCGATGCCACAGCAGTCCCGTGAGCCAGAGGGGCAGCAGCCAAGGCACCCAGGATTCGAACCCGGTGGTCAGCATGAAGGCGACGTAGATGCAGATCTCGCCGGTGTAGTTGAGGTGGCGTCCGATGCCCCAAAATCCGGACACCAGGAGCCGCCCGCCAAGGGTCTCGGCCGGCCGCCCCCAGATGCTGACATTGGGATTCTGTCTGAAGCGGTGTTTCTGCTCGTTAGCGCCCCGGAACAGCCAGAAGCCGAATGCAAACAACGCCGCCAGCAGGGTGGCGGCGGTGGGTGAAAGCGTATCCGGGGCGTGAACCAGCCACCAGCCCGCGATGCAATAGAAGAACGGCACGAGTACGAAGTTTCCCCATGTGAGCATCCACCCGAAACGCTCGCTGACGATGTCCCACGTGTGGATCATTCCGTATTCGAACTGGAAGTAGTTGAGCACGTAGAGGAAGGTGAAAATCTGGTAGAGCGTCATCGCCAACGTCAGCTCGCCGTAGGTTTCGTATTGGACGGCGGCAAACGACAGGTTGAACAGCGCCAGGCCAATGAGGGATGGACGGTAGCTGTAGAACTTCAAATCCATGCCGAGCCAAGTGGGGTTGAGGGTCCGGCCGAAGAAGAAGCCGCGCCAGAATCCCGCCGGCGCGCCCTGGGTGCCGGTGCCTTGCCAATAGAGCCAACCGGAGAGCGCGAAGGCGAATACGTTGGCCACGACCAACAGGGGGACGAAGTACGCATGCAGCACGGACAGGGAGAACCAACCCGCAAACTGGGCGAGGCCGGCTGCGGCCAAGGTGGCGAGGAACAGGGCGAGGCCGTTGAGCTTGCAGGTACGCGACGCGTTGTCGCCATCGGTCAATTCAAACCGCCGTCCGGGCAGCACCAAGGAACCGATGAACAGCACGGCGACGAACGCCAGCAGCATGGCCGCCGCCCCGAGGAGAGCGCCAGCGGACAGCGGGGACAGCAT
>jk18x22bins.18:k141_782728:9093-14909
TCAGTTCTCCTGCGGTTCGTGAAGTCTGTCTGCATGCCTGCGGGCAGCGTCGGCGGCAGGTTGATCGCGGGCCTGTCTTCGCTGTTCGTACAGGCCAAGTGCATGCAGGGGGAAATACTGTCGGTAGAGGACATAGTCCAGAAGTGCGGTGCGGAAGAATACTCCGGCCATGTCCTGTTTCGGCCACGTTCCGTCTGTGTGCTGCTTGTCGATCAGATGGCGGGCTCCCCGGGAGATTGCGGACCAGTTCGGGTCCCCTGCCACCAGCAGGGCAATCAGCGCCCATGCGGTCTGGATGACCTGGCTTTTCTCATGTGCAACGTATCTGCCCGTCAGGCAGCCGCTGTGGTGTTCTCCCCACCCCCCGTCCTCCCGCTGGTGGTCCAGCAGCCATCGGCAAGCCAGGCGTAGTGCAGGGTCACCCGGGCGGGCTCCGGCCGCAATCAGGCCCCTGATTCCGAAATAGGTGCCGTAGATGTACTGGACACCCCATGTTCCGCGCCAGGAACCATCGCCTGCCTGGGTCCGGCGAAGCCAGGCATCGGATCGGCGCATGGCGTTGATTGCCGCATTATCCGTGACCTGTGGAAAGTGTTTCCTGCATGCGGCAAGCGCCTCGAGGCAGGAAGCGGTGCACTCGACATGCGAGTGTTCGGTCATCGAGTCGCCGAACATCTCGGCCGGATTCAGCCATTCCAGGCCGATTATGGTGCGCCGCGCCTCGTAGCTGCCGAAACCGCCATCGCGATTCTGGCCGCGCAGCATGAATCGTACCGCATTGCCGAGCAATTCCATGTTCACGTCATCAGGCCGGGCCTTGATGATTCCGAGTACCGCCTCGGCCGTGCAGTCGGTTACCGGCCAGCCATGCCAGCCCCCGGCAAAGCACCAGCCACCCCTTGGGTCGGTTCGGTAGGCCTCCCTGTATCCCTCGAAACTGATGTCGATCTGCTGTCTGCAGAGGAAATCGGCTCCGTTGCGCAACGCATTCCTAACCCCATCGAATTCGGAAACCGTCGCCAGCGCCTGCAGGGAGAATCCGGTATCCCATGAAGTGCTTCTGGCTCCGGTAATGCGCGTTCCCTGCTCCTCGTCTTCCCAGATCCAGCCATCAAGTTGGGCGATGGCCTGTCGGCAGTCCGTGTCATCCGGATCGCGGAGCCACAGGGCGATGATGTTGAGGATGCCGCTGACCGGGGAGATGCTGGCATGACTGGTGGTTTGCAGTTCCCACTTGATATGCCGGGTTATGGCATCCATGCACCGGGCCCGCAGACGCTTGCTGTGAAGCCGTTCGTATGTGCGTGCAAGTCCATATCCGATCCGGAGCCAGACGCTTGGCCGCATGTAGAGATCAGCAGTTCGCAGACGATTCCGGCTTGACGGGAAATCGACCCCGGAAAATCCCTGGGGAAACAGTTCTTCGCGTAAAGACTCGATCAGGGGGGTTGCCGGCACCTGGAATCGATGGGGAAAAATGGCGGTCATCGCCATGTAGATGAGTCGAGTATGGCAGTACCAGTTGGCGGGGTGCAGCACCATCCAGCGGGGCAGGCTCCACAGTTCCGGCAGAACGGCATTTACCCCGCGCCACTCGTAGAGACTGAGGAGCGCCAGCCAGAATTTCCCCCAGCTCGGTATCCCGGACACTCCCTCGGCTTGCAGGAACTGCCGGGCGGGTTCGATTGATGGATCGTTTCGCTCGGTGCCGAGCAATCTCATCGCCACGTAAACCAGGGTGGTGACAAAGAGGTGTGGCCTGGAGTGTTCGTGCAGACCCCACATGCCATCCGCGAGACGGGTGGATTCGAATTGACGAAGCAACCGTCTCTGTCGACCGGGCCTGATCGGATGTTCGATAATGTGATGCAGCAGCACATATTGTGCGGCAAGCATGGGACACCAGACCATCTCTCCTTCCCACGCCCCATCCTCGTTCTGAAGACTCATCAGGCGCCTGACGGCTTTCCCGATTGCCGGTCCGGCATCGTGTGACGCAAACTCCTTCAGATGAGTGGTCTTGGGGTCTGGTATGGAGGTCAGAAATGCACGTGCCAGAGCGTCAAAAGCCGACTCATCCTTTCCCCCTCCTGTCGTTTTCGACCTGTACCGCCGATTGATGCCACGCAGCAGCCATCCGAGACGGACCAGGATCGCGTGGACCATATCGCGGAACCGCCGCCATGTGTGCAGGTCGCAGGACCGTGGAATTTCCTTGACTATCGCGCTTGTCACCGTTGCCAGAAAATCGAGCCCCAGATGGATTGTCGATATGTCCTCGCAGGAGATCAGGCGAATGGTCCGGCTACGGTACCGCGGATTGGACCGGCAACTCCGATAGATCGCGTTTCTGAGTGCCACCGATTCGGTCCGGTGATCGGCAAAGATCTCGTAGAGCCCCATGCCGAGGAGGTCCGGAGTGCGGGCTGACCGATAACGCCTGGTGGCAAAGGCATGAAAGTCTTCGCTCTCGGCAAGCGTAAGGGCGTCCTCGAAGCCGAGAGTCATCCCGACTGCCGTCATTGGATGAAAGTGTCCGACTGCATCGCCTATGAGTACCCGACGGGAGTTTCCGTAGGAAAGACGCAACCTCAATTCATTGACAGCGACATCGAATCGCCCCGCTTGTAACGCTTCTACAAATGCAGGCCTGAGTGTATCGGGTAACAGGCCGGCATACGAATCCGACAGGAACCTGATCCGGTCCTGCGGTATCCAGTGGTCCACCGGAACGTCAACAATCACCCGGACACAATCTTCATTCAGGTGATACATGAGAACCGGTCCCGGTCCGCCGCAGAGCACATATCCATAACCTTCCAGCGGCAATCTCACGCCATTCAGCTTGACGCCCACCATCCTTGAACAGACTCTCCGGGTGGCCGAAAGGCCCAGCGACTTCCTCACGATGGACCCCCGGCCGTCCGCACCGACGATCCGGCCAGCGGTCACGAATTCCTCGGTACGCTTGCGGGTAAAGGCTACCCGCCCATCCTCGACAGCATGCACCCGGGCGTAGGGCATGAAGTCCACATCCGGATCGTTCCCGACCGCTTCTCGCAGGGTTGAGACAATTACTGCATGATCGCATGTCAGGCCGTCGGACCCGTTCGAGTAAGGGAGTACTATCGGATCGGACCTGTCTTCGGGAAGCAGTACGAACCCCTTGCCACTGATGCTGCACGACTTCGTGTCAAGACATATTCCGAGATCGCGCAAAATCCGTACTGCAGGCGGATGCAGCCATTCACCCGCCATTCGTCTGGACGATTTCGGGTTGCCTTCAAGCAGGGCGACACGGAATCCTTTCCTTGCGTGTGCGAGCGCGCACAAGCTGCCGACCGGCCCCGCTCCCACGATGGCAATGTCATAGTCACGGGAGGCCGGCCCGCTCATCGGAAAATGCTTGCTTGCGAGCGAAGGCGATAGCGGATCCGACATGGCGCCCTGGGTCCCGTCACCCAACTGCCGTAGTCCGGGGTGGGAAACGCAGTGTCCAGGCAAAGGTCGAAGCGATCAAGCAGCACGGTCCAGATCGCCTTCAGCTGCAGATAGGCAAAGTTCTTCCCCATGCATCTGTGCCTGCCGCCACCAAAACCGATCAGGGCGTAGTGATGCTGCTTGTCTTCGCTGGCCGGAGGGGAAAAGCGCTCCGGATGAAACTGCTCCGGGTCGGAAAACACATGGGGCAATCGGTGGGAGACGGCAGGCGACACCATGGCCAGGGTGCCGGCAGGTACGATGTGGTCCTTGTAGCGCATGGGTTTCAATACCTTGCGGATCAGGACTATCAATGGCGGGTGGAGCCGCTCTCCTTCGCGTACGGCACGCTCCAGAACCACCTGCTGTTTCAGTCCCGAGAGTTCCATGATTCCTGTCTCGCGGTAGGTGTCCTGTGCCTCGTCCCTGATCCGTTCCAGGTATGAGGGGGCCCTGAGCAGTTCCAGCCCGATCCAGGTCGCGAGTACCGCGCTTGTATGCTGGCCTGCAAACAGTACCGTCAGCAGGATTCCCGTGATTTCCTCGTCGTCCAGAACGCGACCATCCTTGTAGCGGGCCTGCATGAGCGTCTGCATGAAATCATCCGGCTGAATCCCGCCGAGGCGGCGCTCTGCCATGATCCGGCTGAAGAGCTGCGCTACCTTGCGGCGTGCCTGATCACGGCTCCGGTGCGCCGTGACAGGCAGTCTGGGAAGAAAGAATCCCAGGGTATTGATGCCTTTCTGCAGGTCGTGATAGGCCTCTGCAAACCCGGAATCCACCTGATCCCGGACCTCCTGCCCGATCAGGCAGCGACTGGCTATCTTCACAGTCAGTTCGTTCATTGCGTGTGGCAGGTCAACCACTCCATCCTTGCCAAGGGTGTCGGCAAACTCGCTCGCTTCCTCGAACATGATGCGGACGAACCTGCGCATTGCGGTCTCGCGGAGCGCCGGAAACAGGAAGCCCAGCTGCTCGGTCATGATTTCGGGGGAGACGTCATAAGCCACGCCACGTCCGAAGATGGGTACCGTGAACTGATAGACGGCCTTGGCGTTCAGTTGATCTTCGGGGGCCCTGAAGTAGAAATCGTGGGCTTCAGGGCCGGTGAACAGCACGAACTCGCGTGGGCCGAGTCGGAAACGCACGAGTTCGCCTTTCTCGCGCCAGCCGCGGCTCAGCATGGAAACCGGGTCCTTCTGGAAATCCAGCAGATGGCCGATCAATGGCCATCCGCCCGAAATCTCCGGAACGGTTTTCGGTTCCTGCAGGGTATCCTCGTTGTTGAGCGGTTTTCTCAACGCAGTTTCTTAGTAGACGTACGGCAGCATCGAGAACCGCACCTGCTTCCTGTAGCGCTCCCATAATTCGCCATACTTGGCATGACAGCGGCGCTCGTCACGTCTTGAGCGATGCGACAGCAGGATTACCAGCCATGCGGGCAGCAGGTAAGGCAGCCAGGAACCGAAACCGGTGGTAAGGGCGAATGCAAGGTAAATGCAGATTTCACCGGTATAGTTCAGATGTCGTCCAATCCCCCAGAATCCGGATACCAGCAGGCGGCCTTCCAGAGAGCGGGCCGGCCGTCCCCAGATCGTGATTTCCGGATTGCGCCTGAATCGGTGCTTCTGCTCGTTGGCGCCCCTGAAGAGCCAGAATCCGAAAACGAACAGCAGGATGATCGCGATAGCCGCAGCAGGATTCAGGGGTTCCGGTGCGTGGACAAGCCACCAGCCGGGGAGACAGTAGAAAAACGGCACCAGTACATAGTCTCCCCAGATCAGCATCCATCCGAACCGCTCGCTGACCATGTCCCAGGTGTGGATCATCCCGTACTCGAACTGGAAGTAGTTGAGGACATACAGGAAGGTAAACGACTGATAGAGCACCATTGCCGGGGTCAGCCCACCGTAGGTCTCGTACTGCACCATGGCGAATGACGCGTTGAACAGGGCCAGACCGATGAGCGAAGGGTGATAGCTGAACAGCTTCAGGTCGACCCCGAACAGTCCGGGATTGGATTCCCTGCCGAAGAAGAAGTTCCGCCAGGTTCCCGGCGCCGTTGCCCGGGTCCTCCGGCAATGCAGCCAGCCGGAAAGGGCGAATGAAAATATGGTCGACGCTGCGAACAGTTCGGCAAAATAGGCATGCAACACCGAAAGGGAGAACCAGCCGAAACCCTGGGCGAGGGATGCCACAACGACGCAGATCAGGAACAGCATCAGGCCATTCAGCTTGTAAGTACATGATTTTCCATTAATTTCCGGCCCGGTGATCCGGGTGCCGGGCAGGAACTTCGAACCCAGGAACAGGACTCCGACAAATATCAGCACCAT
>jk18x22bins.30:k141_14565:27219-33124
TCAGCCCGTGCGGGCCGCCGCGCGGACAACAGGCGCCGTCAGGTGCAGCCGGGCCTGGCGCTGCCGCTCGTAGAGGCCGAGCGCGTGCAGCGGGAAGTACTGCCGGTACAGGACGTAGTCCAGCAGCGCCGTACGGAAAAAGACGCCGGACATGTCTTGCCTGGGCCATCCTCCATCGGCGTCCTGCGCGTGGATGAGAAACCTCGCGCCGCGTGAAATCGCGGGCCAGTTCGAATCGCCCGCCTCGAGCAGCGCGATCAGCGCCCACGACGTCTGGATGACCTGACTTTCCTCGTGGGCGACGTACTCGCCCGTCATGCAGCCGCTGTAGTGCTCGCCCCAGCCGCCGTCGCTGCGCTGGCGCTCGAGCAGCCATCGGCACGCCAGGCGCAGCGCGGGATCGCCGGGCCTGGCCCCTGAGGCTACCAGCCCCCTGATGCCGAAAAAGGTCCCGTAGATGAACTGCACGCCCCAGACGCCGCGCCATGACCCGTCGCTTGCCTGGGTCCGCCGAAGCCAGGCGGCGCCTCGCGAGATCGCGTTCCCTACCGACGCGCCCGTGACTTGCGGATAGCGCTCCGTACAGGCCGCGAGCGCCGCGATGCAGGACGCCGTGCACTCGACGAAGGAGTGCTCGGTCATGGAGTCGCCGAACATTTCCGCGGGATTGAGCCACTCGAGCCCGAACACCGAGCGCCGTACCTCGTAACTGCCGAAGCCGCCGTCGCGGTTCTGGCCGCGCAACATGAACTGCACCGCATCGCCAAGCGCTGCCGCGTTCGCGGCGTTGCCCTCGGCGGCAATCATGCCGAGCACCGCTTCGGCCGTGCAGTCGGTCACGGGCCACCCATGCCACCCCCCGGCGAAACACCAGCCGCCCCCGGGATCGGTCCGAAAGGCATCCTCGTAACCCTCGAAACTCGTGCCGACCTGTTGCTGGCGCAGGAAGTCCGCTCCGTTTCGAAGCGCCGTCCTTACCCTGCCATCCCCTGGCGCCACCGCGAGCGCCTGCAGCGCGAATCCGGTATCCCACGAGGCGCTTCTGGCTCCCGTGACGCGCGTTCCGCGCTCCTCGTCTTCCCAGATCCAGTCTTCGAGCTTCGCGAGCGCCTTCTCGCAATCGGGGTCGTCCGGATCGCGCAGCCACAAGGCAACGATGTTGAGCAGACCGCTGACGGGAGAGATGCTCGTATGGGTCGTCGTTCGCAACTCCCAGCGGATTCGCCGGGTCAGGTCCTCAAGACATCGATCGCGCAGACGCCTGCCGTGGAAGCGCTCGAACGCTCGCGCGATCCCGTATCCGGCCCGGAGCCATGCGCTTGGCCGCGCGTAAAGGTCGGCGTCTCGCAAGCGGTTGCGGCTCGCGGCGAAGTCGATGTCGGCGAAGCCCTCGGGAAACAGTTCCTCCCGTAACGATGCGATCAGCGGCGTGACGGGCGTCTGGAACCTGCGCGGGTAAATCGCCGCCATCGCCATGTAGATGAGCCGCGTGTGGCAGTACCACTTCGAGGGATGAAACGTGGTCCAGCGCGGCAGGAGCCAAAGCTCGGGCAGAGCGGCGTTGACCCCGCGCCAGTCGTAGAGATTCAGAAGCGCGAGCCAGAACTTCCCCCAGCTCGGGATGCCGGCCACCCCTTCCGCCTGCAGGAAGCGCCGGGCCGGCTCGATCAGCGGATCGTCGCGCTCGACCCCAAGCAATCTCGAGGCCACGTAAACGAGTGTCGTGACGAACAGGTAGGGTTGCGAGTGCTCGTGCAAGCCCCATGCGCCGCCTTCAAGGCGCGTGCGATCGAAGTTGCGCAATACGAGCCGGCACCGATCCGGATCGAGCGGCCGCCCCATGATGTGATGCAGCAGCACATACTGCGCGGTGAGCATCGGGCACCAGACCATCTCCCCTTCCCATGAGCCATCCTCGCCCTGCAGGCTCAACAGGCGCTTGACCGCGCCGTTCAGCGCAGGGCCCGCATCGAGCGACTCCGCCTCTCTCAGGCGGATGGGTTGGGCGGCCGTGACCGGCGACGGCATGGAGATGAGAAACGCCCGGGACAAGGTGTCGCGAGCTTGCAGATCATCCTCGCCGGCGACGCGTTTCGCCTTCTGCAGTTTCCGGATGCCGCGCAGCAACCACCGGAAACGAACGACCAGCGAGAAAACGATGTCGCGGGCCTGTCGCCAGGCCATCTTGTCGCGGGATCGCGGCACGAGTCCGGCAGCGGCCCGGGCCACTGTCGCGAACATCGCCAGGCCCAGGCGCACGATCGAAATGTCTTCACAGGCGAGCAATCGCACGGTCCGGTCGCGGACCGCCGAATGCACCCGCCAGTTGCGGTAGATCGCGTCCCTGAGCGCCACGGACTCGCGCCGGTGGTCGGCAAAGACCTCGTAAAGGCCCATCGCGAGGAGTTCCGGAGCCCGCGTCGCCTGAAAACGCGCCTTGGTGAACTCGCGAAAGTCAGTGCCTTCGGCGAGCGCAAGCGCGTCTCCGAAACCAAGCGTCATGCCCACCGCGGTCAGGGGATGGTAATGGCCGGCCGCATCGCCGATGAGCACGCGGTCCGGCGTTCCGTACGTGGCGCGCGGCCTGAGTTCATTGGCCGCCGCGTGGAAATTCCCGGCCCTGAGCGCCGCCACGAACGCATCCCTGACCGCTTCCGGCAACAGGCCGGCGTAGGAGTCCACAAGCAGGCCGATCCGGTCCCGGGGCGACCAGAGATCCAGCGGAACATCGACGACGATCCGGATGCGATGCTCGGACAGGTGATAGGCGAGCATCGGTCCCGGCCCGCCGAGTACCACATAGCCGAAACCTCGTCGCGGCAGGCTCACGCCATCTACCGCGACCCCGACCATACGCGAACACGTCATCGGCTGTGTCGACAGTCCCAATGACCGACGCACGATCGAGGCGCGCCCGTCGGCGCCGACGACGCGGGCGGCGGTCAGCCACTCCCGGGAACCGTCACGCGACCAGGCAACCCGACCGTCCTCGACCTCAACGACGCGTGCGCCGAGACGAAAGTCGATAGCCGGTTCGTTCTCGATGGCTTCGTGCAGACGCGACACGAGCGTCGAGTGCTCACACGCCAATCCCTGCGACCCGACACGGTACGGAAGCACGATAGGCTCCGAGCCGTCTTCCGGAAGCACGACGAATCCCTGCCCTTCGCTTCGAGGCTGCGGATCGATGCTGATCCCGACACTGCGCAACATCGCAACCGCGGGCGGATGCAGCCATTCGCCCGCGAGTCGCCTTGAAGCCCTGGGATTGGCTTCGAGCAGAGCCACGTTCGCGCCGTTGCGCGCGTGCGCGAGCGCACACAGGCTGCCTACCGGACCCGCGCCGACGATGATCACGTCATAGCCGGGAGTTTCGTTGCGACTCATCCGAACAGGCTTGCTTCGGAGCGGCGCCGGTAGCCGAGCGTGCTGGGCGGTTTGGGTCCCGTGACCCAGCTACCGTAATTCGGGGCCGGCAAGGCGTTGTCAAGGTGAAAATCGAAACGATCGAGCAGCACCGTCCAGATCGCTTTCAACTGCTGGATTGCGAAGTTCTTTCCCATGCACCGGTGTTTGCTGCCGCCGAAACCGATCAGCGCATAGTGGTGCTGCTTGTCCTCCGAGGCCGGGGGCGCGAACCGCTCGGGAGAGAAACGCTCGGGATCGGCGAACACGTCCGGCAACAGGTGCGAAGCCGCCGGAGACACCATCGCGAGCGTCCCGGCGGGCACGACATGGCCGTTGTAGGTCAGGGGCTTGAGCACCTTGCGGATGAGCAGTATCAATGGCGGGTGCAGCCGCTCGCACTCGCGGACCGTGTGTTCGAGCGCCACCTGCCGTTTGAGGCTCGCGCGGCTCATGGCGCCGGTTTCGCCGTAGACGTCACGCATCTCGTCGCGTACGCGTTCGAGGCTCGACGGCGCGCTCACGAGCTCGAGCCCCATCCAGCTCGAGAGCACGGCGCTCGTGTGCTGGCCCGCGAACAATACGGTCAGCAGGATCCCGGTGATCTCCTCGTCGCTGAGCGCCCGGCCGTCCTTGTAACGGGCGTGCATGAGGGTCTGCATGAAGTCGTCGGGCGCGGCTCCGGAACGCCGCCGATCCGAGATGATCCGCTCGAGGATCTCGGCCACCTTCGTGCGTGCGCGGTCGCGCCGTCGATGCGCTGGAACAGGCAGTCCGGGAAAGAAGAAACCGAGCGCGTTGATGCCTTCCTGCAGATCGTGATAGGCCTCGGCGAAACCCTCGTCCACCTGGTCGCGCACTTCCTGGCCGATCAGGCAGCGGCTCGCGATCCTGACGGTGAGCTCGTTCATCGCGACCGGCAGATCGATTTCCCCCTCCGCGGCCATGCCGTCGGCGAACAGCGTCGTCTCCTCGAACATGATGCGGGCGAACCGGCGCATGGCGGCTTCGCGCAGCGCCGGGAACAGGAATTCGAGTTGCTCGGCGAAGATTTCCGGCGCCACGTCGTAGGCCACGCCGCGTCCGAAAATGGGCACCGTGAACTGATAGACGGCCCGGGCGTCGAGCTGCTCCTCGGGTGCCCTGAAGTAGCAATCGTGGGCTTCGGGCCCGGTGAACAGCACGCACTCGCGGGGGCCGAGCCGAAAGCGGACGAGTTCGCCGTGATCGCGCCAGCAGCGGCTCAGCATGGCCACCGGATCGCGTTGAAACTCCGGCAGGTGCCCGATCAACGGCCAGCCGCCCGAGAGTTCGGGGATCGGTTTCGTCGCGGGCTCGACGGGCTGCCCGGAGCCGAGCATCGCAACATTTTCCGACCGCTGCGCCATTGCGATCCTCAATAGACGAACGGAAGCATCGCGTAGCGCACGCGCTGCGTGTAGCGCTCCCAAAGCTCGCCATACTTCGCGCGGCAGCGGCGCTCATCGCGCCGGGAGCGATGCCCCAGCAGGCTCGCAAGCCACGCCGGCAACAGGAACGGCGCCCAGGATACGAATCCGGTCGTGAGCGCGAACGCGAGGTAGATGCAGATCTCGCCGGTGTAGTTCAGATGCCGGCCGATGCCCCAGAATCCCGAGACCAGGAGGCGCCCGTCCAGGGATTCGGCGGGTTTTCCCCAGATCCGGGTATTCGGATCGCGCTTGAAACGGTGCTTTTGGCCGTTGGCGCCGCGGAAGAGCCAGAAGCCGAAGACGTACAGCGCGGCGATCGCAACCGCTGCGACCGGGCTCAGCGGCGGTCCCGATGCGTCGACCAGCCACCAGCCGGCGATGCAATAGAAGTACGGCACCAGCACGTAGTCGCCCCAGATCAGATTCCAGCCGAAGCGCTCGCTGATGATGTCCCAGGTGTGGATCATGCCGCCTTCGAACTGGAAGTAGTTGAGCACGTAGACGAAGGTGAAGACTTGGTAGAGCATCATCGCCAGGGTCAGCTCGCCGTAGGTTTCGTACTGCGCGACCGCAAAAGACGCGTTGAACAGCGCAAGGCCAATGAGCGACGGACGGTAACTGAACATTTTCAGATCCACGCCGAACAGGGCCGGATTGAGCTCGACACCGTGGAAGTAACCGGCGAGGAACCCGGTCGATGCGTCCCGCCTGCGGCTTTCTCTCCAGTAAAGCCACCCGGAAGCCGCGAACGCGAAGACGTTCGTCACGACGAACAAGGCGAAGAAGTGCGTGTTCAGCACTGCAAGCGAGAACCAGCCGAAGAACTGCGCGGCGCCGGCCGCAAGCGCGGTCAGCAGGAACAGCGCAAGCCCGTTGAGCTTGTAGGTGCTTGCTTTTCCTTCGAGCAGCGGTCCGTCAACCCGGCGTCCGGGCGCCACCATCGAACCGAGAAACAGGAGAGCGACAAATACGGCCAGCATCGCTGCGGCTTCGAGCACCATGCCGCCCGAAAGCGTGAAAAAGGTGACTTGCGCCTCAGTCGCCGGCAT
>jk18x22bins.31:k141_125794:246-6172
TCAGGACGGGGAACCGGCGGAAGCCGCTTCCGGCAAGGGCAGTGCCGACGCGCCGGCGGGGGAGGCGAGGGCCATCCGGCTCCGGCGGCGGCGCTCGTAGAGGCCGAGCGCGTGCAGCGGGAAATACTGCCGGTAGAGCACGTAATCCAGGAGCGCCGTCCGGAAGAACACGCCCGCCATGTCCTGTTTGGGCCATCCCCCGTCGGCGTCCTGCGCGTCGAGCAGGAACCGGGCGCCCCGGGAAATCGCCGCCCAGTCCAAGTCGCCCGCCTCGAGGAGCGCCATCAGGGCCCAGGCGGTCTGGATGATCTGGCTTTTCTCATGTGGGACATAGCAGCCGGTCAGGCAGCCGCTGTGGTGCTCGCCCCAGCCTCCGTCTTCCCGTTGGCGCTTCAGCAGCCAGCGGCAGGCGGAACGCAACGCCGGGTCGCCTGGGCGTGCCCCGGCGGCCAGCAGTCCCCTGATGCCGAACAGCGTGCCGTAGATGAACTGGACGCCCCAGACGCCGCGCCACGAACCGTCGACTTCCTGGGTCCGGCGCAGCCAGGATTCGGCCCGGGAGACGGCGTCCGCCGCCGCCCCGTCCGCGATCTCGGGAACGTGTTCCCTGCACGCGGCAAGCGCCGCGAGGCAGGATGCGGTGCATTCCACGAAGGAATGCTCGGTCATCGAGTCGCCGAACATCTCGGCCGGATTGAGCCACTCCAGACCGAAAGCCGTGCGGCGCGCCTCATAGCTGCCGAAGCCGCCGTCGCGGTTCCGGGTGCGCAACATGAAGGCGGCCGCATCGCCGAGCGCCGCCCTGTCAGTTCCGCCGGCCGCGATAATTCCGAGCACCGCCTCCGCCGTGCAGTCGCTCACCGGCCAGCCATGCCATCCTCCGGCGAAGCACCAGCCGCCCTTCGGGTCGATCCGGTAGGCCTCGCGAAACCCTTCGAAGCTCCTGTCGATCCGTTGCCCGAGCAGGAAGCCGGCCCCGCGCCGAAGGGCCTCGTCGGCCCCGCCGGCGGGCTCGGGCAGCGCCGCCAGCGCCTGCAGCGCGAACCCCGTGTCCCATGAGGCGCTTCTCGCGCCGGTGACGCGTGCGCCGTCTTCCTCGTCTTCCCAAATCCAGTCGTCCAGCTGCGCGAGCGCCTGCGCGCAATCGGCGTCGTCCGGGTCGTGCAGCCACAGCGCGAGAATGTTGAGAAGGCCGCTGACCGGAGAGATGCTCGTGTGGCTCGTGGTCCGCAGTTCCCACCCGATGCGCTCGACAATCGCTTCGATGCATTTTGCCCGCAGGCGTTTGCTATGGAAGCGCTCGTACAGCCGCGCTAATCCGTAGCCGGCCCTGAGCCAGACGCTCGGCCGCGCATAGAGGTCGGCCTCGCGCAGATGGTTGCGGGCGGCCGGGAAATCGGTGCCGGCGAAGCCCTCGGGAAACAGCTCCTCCCGCAGCGAGGCGATCTCCGGCGTGACGGGCATCTGGAACCGGCGGGCGTAAATCGCCGCCATCGCCATGTAGATGAGCCGGGTGTGGCAATACCAGTTCGACGGATGCAGCGGTATCCGGCGCGGCAGGCTCCAGAGTTCCGGCAGAACCGCGTTCACCCCGCGCCAGTCATAGAGGTTGAGGATCGCCAGCCAGAATTTCCCCCAGCTCGGAATGCCGAGAATCCCCTCGGCCTGTATGAACCGCCGGGCCGGCTCGACAAGAGGATCGTCACGCCCGACGCCGAGCAGCCTCGCCGCGGCATAAACGAGCGCGGTGACGAACAGGTGCGGCTCCGAGTGCTCATGCATGCCCCAGGCGCCGCCTTCGAGGCGAGTTCGCTCGAAGGAGCGCAGCACGCGCCGGCGCCGGCCGGGCTCGAGCGGCCGGCCGATAACGCAGTGCAGCAGCGCATATTGCGCGGTGAGCATGGGGCACCAGACCATCTCACCTTCCCAGCCGCCGTCCTCGCGCTGGAGGCCCAGCAGGCGCGCGGCCGCGCTTTTCAAGGCCGGCCCGGCATCGGGCGATTCGATTTCCTTCGGGCGGACGGGTCCCGAGCCTTCTGCCCCGGAAGACATTGAGTGCAGAAAGGCGCGGGCAAGGCTGTCGCGGGCCTGCCTGTCTTCTTCCCGGCCCTTGAGCCTCGCCGTCCGCAGTTGGAGAAAGCCGCGCTGGAGCCACCAGAAGCGGGTGACGAGCCCATTCAGGACGGTCCCGGTCCGATGCAGCGCGAACCGGCGGAAGAAGAACGAAATCTCCCGAATCAGCGCCCGGGCCGCGGTGCCGCAAATTGCCAGACTCATGCCGGTCACCGACCGGTCTTCGCAGGCGAGCAGCCGCATGGTCCGGTTGCGGTACGTCGAATTCGTCCGCCAGCCGTGATAGATCGCGCGTCTGAGAACCACCGCTTCCTCGCGATGATCGGCAAAGACCTCATAAAGCCCCATTGCCAGGAACTCGGGAACCCCGGCCGCCCGGAAACGTTCGGCGGTGAAGTCGTGAAAAACCCCGTTCTCCGCAAGCGCCAGCGCATCGCCGAAGCCGAGCGTCATGCCGACCGCCGTCAGGGGATGGTAGTGCCCGGCCGCGTCGCCGATCAGCACCCGGCGCGTATTTCCATATGTGATGCGCGGACTCAACTGGTTGCCGGCCGCATGGAAGTGCCCGGCCCGCAACGCCTCGACGAAAGCCGGACCGAGCGCCCCCGGCAGCAGCCCGGCGCAGGATTCCGACAGGAAGCCGACGCGGTCCCGGGGGCTCCAGCGGTCCGGCGGAATATCCACGATGACCCGGACGCAGTCGTCCGCCAGCGCGTATATGAGGATCGGACCCGGTCCGCCCAGCACCACATGCCCGTAGCCCTCGAAAGGCAGCTCCGCCTCCCGGATCGTGACCCCCAGCATCCGCGAGTAGAGCACCGGGTTCATGGAGACACCCAGCGACCGGCGCACGATCGAGGCCCGGCCGTCCGCGCCGACGATGCGCTCGGCGGTTATGGCGCGGTCATCGCCGTCGACGGAAAAGGTGAGCCGTCCGTCATCGACCGCCTTGACCCGCGCAGGGGAGATGAAATCGATATCGGCCTCGTTCCCGGTCGCGTCGCGGAGGCTCGAGACGAGCGTTGCATGATCGCATACCAAACCCCTGGATTCGTCCGGGTAGGGAAGCGGAATCGGATCGGAGCCGTCCTCGGGGAACACCACAAAACCCTTGCCCGGGGTGCTGCGGGGCAGCATGTCGATCCCGATTTCGCGCAATATCCTGACGGCCGGCGGATGCAGCCACTCGCCGGCCAGGCGCCTGGATGAATTGGGATTGGCTTCGAGAAGGGCCACGCGGGCGCCCTTGCGCGCATGGGCCAGCGCGCACACGCTCCCGACCGGACCCGCGCCGACAACGGCTAAGTCATAATGCCGCTCAGCGGCGCCGTTCATCGGAAGATGCTCGGCTCCGCGCGACGACGGTAGCCGACCCGGCACGGCTCCTCGGGTCCCGTCACCCAGCTGCCGTAGTTCGGGCGCGGAAACCTTGCGCCGGCAACGAAGTCGAAGCGGTCGAGCAGAACCGTCCAGATTGCCTTGAGCTGCATGTAGGCGAAATTCTTGCCCATGCACGCATGTTTGCCGCCGCCGAAGCCGATCAGGGCGTAGTGATGTTGCCTGTCCTCGCTGGCCGGCGGCGCGAAACGATCGGGGAAGAACCGTTCCGGATCGGCGAAGACATGCGGTAGCCGGTGCGAAACCGCCGGCGACACCATGGCCTTGGTGCCGGCGGGCACGACATGGTCTCCGTATCGCAGGGGTTCGAGCACCTTGCGGACCAACAGGATCAGCGGTGGATGCAACCGCTCGCATTCGCGCACGGCGTTTTCCAGCGCCGGCTGACGCTGGAGGCCGTCGAGGCTCATGGAACCGGTCTCCCGGTAAACCTCCCGTGCCTCTTCCCTCACCCGCGCCAGGTAGGCAGGCGCCCTGAAGAGCTCCAGGCCGGTCCAGGTCGCGAGTACAGCGCTGGTGTGCTGGCCCGCGAACAGCACCGTCAGCAGGATGCCCGTGATCTCGTCGTCGCTCAGGGCGCGTCCGTCCTTGTAACGGGCGTCCATGAGCGTCTGCATGAAGTCGTCGGGGCCGCCCCCGGCTTGCCGGCGCGCGGCCATGATTCCGCTGAAGAGCTCCACGATCTCGCGCCGAGCCCGATCGCGGCTTCGATGCGCCGGGGTAGGCAGGCCGGGCAGGAAGAATCCGAGCGTATTGATGCCCTTCTGCAGGTCATGGTAGGCCTCGGCGAATCCGGTGTCCACCCGGTCGCGAACCTCCTGTCCGATCAGGCAGCGGCTGGCGATCCTGACCGTGAGGTCGTTCATCGCGTGCGGCAGGTCGATGTCCCCCTCCTCGCCGAGGGCGTCCGCGAAGGCGCTGGCCTCCTCGAACATGAGGAGGGCGAATTTCCGCATGGCGGCCTCGCGGAGCGCGGGAAACAGGAAGCCGAGTTGCTCCGCCATGATTTCCGGCGAGGCGTCATAGGCCACGCCGCGCCCGAAGACGGGCACGGTGAAGCGGTAGACCTCTTTGGGGTCCAGTTGGGACTCCGGAGCCTTGAAATAGAAGTCATGGGCATCGGGCCCGGTGAAGAGGACGAAATCGCTGACTCCCAGCCTGAAGCGGAAAAGATCGCCATGCTCGCGCCAGCCGCGGCTCAGCATGGCGACCGGGTCGCGCTGGAACTCACGGAGATGGCCGATCAGCGGCCAACTACCCGCCAGTTCCGGAACGGGTTTCTCCGCCGGTGGCGGGATGTCGGCGGTATGCGCGGTCGTCATGCTGTTGTGCAATTGATTCGCCATTTCCGCCCTCAATGGATGTACGGCAGCATCGAGAAGCGCGCCCGCTGCCTATAACGCTCCCAAAGTTCGCCGTATTTGGCGCGGCAGCGGCGCTCGTCGCGTATCGAGCGGTGCCACAGGAGACCCACCAGCCATGCCGGCAGCAGGTAGGGGACCCAGGATGCGAAGCCGGCGGTCAGCGCGAAGGCGAGATAGATGCAGATCTCACCCGTATAGTTGAGATGCCGCCCGATTCCCCAAAAGCCGGAGACCAGGAGGCGCCCGTCGAGAGTCCGGGCGGGTTGCCCCCAGATCGTGACACCGGGATTGCGCTTGAAGCGATGCTTCTGCTGGTTGGCGCCGCGGAACAGCCAGAAACCGAAAACGAACAACAGGACAAGCGCCGCGGCGGCGGCCGGCGGCAGCGAATCCGGCGCATGAACAAGCCACCAGCCGGGGAGACAGTAGAAGAAGGGCACCAGCACGTAATCGCCCCAGACCAGCATCCATCCGAAGCGCTCGCGGACGATGTCCCAAGTGTGGATCATTCCGTGTTCAAACTGGAAGTAGTTGAGCACGTAGAGGAAAGTGAAGGTCTGGTAGAGCACCATCGCCAGCGTCAGCTCGCCGTAGGTCTCGTACTGCACGGCGGCGAAGGATGCGTTGAAGAGCGCAAGGCCGATGAGGGAGGGGAGGTAGCTGAACAGCTTCAGGTCGAGCCCGAACCAGACCGGTCCGGCATCGACGCCTTGGAAATAGCCCCGCCAGAAGCCCGGCGGAGCATGACGTGCCCGCGCCGCCCGCCAATAAAGCCAGCCGGAGAACGCGAACGCGAATCCGTTCGCCGCGACGAAAAGGGCGAGCAGGTGGGTGTGCAGCACCGAAAGAGAAAACCAGCCGAAACCCTGGGCGAGACCCGCCGCGATCAGGGTAATCAGGAAGAGCGCGAGGCCGTTGAGCTTATAAACGCGCTCGTTTCCGTCGGCATCGGGGCCCGTGACGCGGCGGCCCGGCAGGACCAGCGACGCCACGAAGAGGAGAGCGATGAACCCCAGCACAATCGCCGCCGCCTCGAGCAAAGTCTCGCCCGACAGCGCCGACGAGAGGTCGAGGGCTTCAGGCGGCGGCAT
>jk18x22bins.41:k141_813214:2733-8683
ATGCCGTCGTCTGAGCCCTTCTCGCTGGTCTCCGCGCTCTCGGGCGAGACCCTGCTCGAAGCGGCGGCGATGCTGCTGGCGTTCGTCGCCGTCCTGTTTCTCGGTTCGGCGCTGCTGCCGGGGCGCCGCGTTACCGGGCCCGACGCGGACGGCGACCGGCGCGTCTACAAGCTCAACGGCCTCGTCCTGTTCCTGATCGTCACGGTCGCGGCGGGCCTCGCCCAGGCGTCGGGCCGGTTCTCGCTCTCCGTGCTCCATACCCACTTTGTCGCGTTGTTCGTCGTGGCGAACGTCTTCGCGTTCGCTCTTTCGGGATGGCTTTTTTTCCGGGGCGCGCGGACGCGCAAGGAGGCGCGGGTCTCCTGGCGGGATTTCTTCATGGGCGTGGAGGCCGGCCCGACCTGGTTCGGGCTGGACCTGAAACTCTTCAGCTACTGCCCCTCCCTGATCGGCCTCGCGCTGTTCAACGCGTCCTTCGCCGCCGTGCAGTACGAGACCTACGGCGAACTAACGCTGGGGATGGCGCTCTACCAGATTTTCACGTTCCTCTACGTGCTCAACTATTTCCAGTTCGAGCAGGGGATGATCCACACCTGGGACATCGTCAGCGAGCGCTTCGGATGGAACCTGGTCTGGGGGGATTACGCGCTGGTGCCGTTCTTCTATTGCCTCCCCGGCTGGTGGCTGGTGCACGCGCCGGAACCGCTGTCGCCCGCAGCGACCGTCGCGATCGTCCTGTTGTTCGTTTTCGGCTTCTGGCTGTTCCGCGGCGCCAACCAGCAAAAGCACAGCTTCAAGCGCGATCCCGACGTCAGAATATGGGGCAAGCCGGCCCGGACCCTCGACGGGCGCCTGCTGGTCTCCGGTTTCTGGGGTATCGGGCGGCATCTCAACTATACCGGGGAGATCTGCGTCTATCTCGCTTTCGCCCTGACCACGGGGCTTGCATCCTGATTCCCCTTCCTGTTGCCGGCGTGGCTGGCGGGTCTGTTGTGGCACCGCTCCAGACGCGATGAGCGGCGCTGTCGCGCCAAGTACGGCGAGCTGTGGGATCGCTACACGAAGACGGCGCGTTTTTCGATGCTGCCGTTCATCCATTGAGGGCGGGGATGGCGAACCGGGCTCACGGTGCGGCGACCCTCTCTCCGGCGGAGCTCCCGCCGCGGCCGGAGACGGCCGCTCCGGCGCTCGCGGGCGGGTGGCCGCTGCTCGGCAACCTGCCGGAATTCCAGAGGGATCCGGTCGCCATGTTGAGCCGCGGCTGGCGCGAGCATGGCGAGCTTTTCCGTTTCCGTCTCGGCCCCCGCAAATTCGTTCTCTTCACCGGACCCGAAGCGCACGACTTTTATTTCCGGGCGCCGGAGGATGAGCTGGACGCCAAGCCGGTCTACCGGTTCACGGTGCCCATCTTCGGACGCGGCGTGGCTTACGACACCTCGCCCGAGATCATGGCGGAGCAGCTGGGGTTCCTGTTTCCGGCGCTTCGCGAAGCCGCCATGCGCAAGTTCGCCCTTATCATGTTCGACGAGACGAAGCGGTTCGCCGACGCCCTCGGCGCGGAGGGGGAGATCGATCTGCCGCACGCGATGAACGAGCTCACCGTCAAGATCGCCAGCCGGTGCCTGATCGGACAGGAGGTCCGCGACCGGGTGGATACCGGTTTCGCCGAGGCCTATCACGGGCTGCAAAACGGCATTAACACGCTGGGATTCTTCCTCCCCCGGCTTCCGACCGCGGCCCACCGAAACCGCGACAGGGCACGGCGGAAAGTGGCCGAACTGTTCGGCGGGATCATGGCGGCGCGCCGGCGTTCCGGGGCCGATCCCGACGATTTCATGCAGACGCTCATGCAGGCGCGTTACAAGGACGGCCGCGCGCTGAGCGACGACGAGATCACCGGCATCCTTCTGACGGTGTTGTTCGCCGGCCAGCACACCAGCGCGGTGCTCGCGACCTGGACCGGCCTGGAGCTCCTCCGGGAGCCCTCCTACCTGGCGCGCGTGAGGGACGAGGCGGAGGACGTCTACGGCGAGGCCGGCGCCATGAGCCTCGACAGCCTGCAGCAACAGGTGGCGCTGGACCGCGCGGTGCGCGAATGCGAGAGGCTGCATCCGCCGCTGATATTGCTGATCCGCAAGGTGCTCAAACCGCTGCGCTATGGCGGCCGTCTGGTGCCCGCCGGCACCATGGCCATGGTGTCGCCGGCGGTCTCCCACCGGTTGCCCCATTTGTTCGACGACCCGGAGCGGTTCGTTCCGGACCGCTTCGCCCCGCCGGCTTCCGAGGACAAGCAGCATCACTACGCCCTGATCGGCTTCGGCGGGGGAAAACATGCGTGCATGGGCAAGCATTTCGCCTATCAGCAGCTCAAGGCGATCTGGACCGTGCTGCTCGATCGCTTCGACTTCTTCCTCGACGCGGAGTTTCCGCGTCCGAATTACGGCAGCTGGGTGACCGGTCCCGAAACGCCGTGCCGGGTCCGCTACAGCCGCCGCTCCGGGCCGAGCGTCTTCCGATGAGCGGCGGCGCCTCGAAGCGCTACGACGTAGCCGTCGTGGGCGCGGGTCCGGTCGGCAGCCTGTGCGCGCTCGCCCACGCGCGGAAGGGCGCCCGGGTGGCCCTCCTCGAAGCGAATCCCAGGGCGTCGGGACGGCTGGCGGGCGAATGGCTGCATCCGCCCGCCGTGCGGATATTGCGCGACATCGGGGTCGAGGTCGACACGTTGCCGCGAAGCAGCACGGGCAAGGGGTTCGTCGTTTTTCCGGAAGACGGCTCGGAACCGATCGTCCTTCCCTATCTGGGCGAGTCCCGGGGTCTGGCGTGCGATCATGCGGTGCTCGTCTCGAAGCTGCGCGAAGCCGTCGAGAACCAGACGGGGGTCGACTTCATTCTCCGCGCGCGGGTCAACGGGGTCGAGGACGAGCGGCTCACCTATGCCGTGAACGGGGCCGATCGGTCCCTGGACGCGGCGCGGATTATCGGCGCCGACGGCCGGGCTTCCGTCGTGCGTCAGTCCCTCGGCCTGTCGACCGATCCCATGCTGTGCTCGCGCATGCTGGGGATCACGTTGAACGATGTCGGCCTGCCGTTCGAGGGTTTCGGCCATGTGGTGCTCGGCGGACCGGGTCCGATCCTCGTATACGGTCTGGCCGGCGGTTGCGTCCGGATCATCGTGGATGTCCCGCTCGACCGCTGGTCGCCCCGGGACCGGGTCGGTTTCCTGTCGGAGGCCTATGCCGGCTTGCTGCCGGAGCCCCTCGGACCCGCGTTCGTCGAAGCGCTGCGGGCGGGGGATTTCGAGGTCGCGGCCAATCGGCTGAGGCCGCGCGTCTCGTACGGAAGCTCACGCCGCGTGCTGATCGGCGACGCGGCCGGGCATTATCACCCCATGACGGCGGTCGGAATGACCCTCGGCTTCGGCGACGCGCTCGCGCTCGCCGAGGGGCGGGACTTTCGCGACTTCACCGCCAGGCGGTTCCGGGCGACCAGCAGCCCGGAGTTCCTCGCGATGGGGCTCTACGAGGTGTTCGCCGATCATCGGGCGGAGTCGGTGGCGCTCAGACAGGCGATATACCGGAGTTGGCGGGCGCATCCCGGTTACCGCGATCGGACCACGCGAATACTCGCCTGCGAAGACCGGTCCGCGGTCCAGCTCGGCCTTGCGTTTTGCTCGACGACGGTCCGGGGGATCGTCGGGGGAATTCCGCAATCCCGCCGGTCGTTCGTCTCGCGCCAGACCCGCGACATCTCTCTCGCCCTCGCGGTTCGTCTCTGGTGGCTCCTGCGTGGCGTCCTTCAGCTGCACAAGGCGAAGAGCGCGGGCCGCGAGCAGGACGAGCGTGCCCGCGACACGCTGGCCCGCGCGTTTCTCGCTTCCATGTCGCCGAGAGCCGCCGATCCACGCACCCCCCGCCCGAACGGTATCGAATCTCCCGACGCCGGCCCGGCGTTGAAGAACGCGGCGGTGCGGCTCCTGGGCCTTCAGCGGGAGGACGGCGCCTGGGAAGGTGAGATGGTCTGGTGCCCCATGCTCACCGCGCAATACGTGCTGCTGCATCACATCGTCGGACGGCCGCTTGAGCCCGGCCGGCGCCGGCGCGTGCTGCGATCCTTCGAACGGACCCGACTCGCGGGAGGCGCATGGGGATTGCACGAGCACTCCCCGCCTCACCTGTTCGTCACCGCCCTGGTCTACGTCGCGGCGAGACTGCTCGGCGTCGAGCAGGACGATCCCCTGGTCGAGCCGGCCCGGCGCTTCATACGGGCCGAGGGGATTCTCGGAATTCCGAGTTGGGGAAAGTTCTGGCTGGCGCTCCTCAACCTCTACGACTGGCGCGGGGTGAACGCGGTCCTGCCGGAGCTCTGGTGCCTGCCGCGCCGGATACCCCTGCACCCTTCGAACTGGTACTGCCATACCCGGCTCATCTACATGGCGATGGCGGCGATCTACTCCCATCGGTTCCAGACGCCGGTTACGCCCGCGATCGCATCGCTGAGAGAGGAGCTGTTCCCGGAGGGCTTCGCCGAAGCCGATTTTTCGGCATCCCGGAACCGTTTGCGGGATGCCGACCTGCATGCCCGGCCGAGCGTGTGGCTCAGGGCCGGATACGGTCTGGCGCGGCTGTTCGACAGGGTCCACGGAAAACGCCTGCGCGCCCGGTGTACGGACGCCATCGTCCGGCAAATTCGATGGGAGCTGCGCACCACCAGCCATACGAGCATCTCTCCGGTCAGCGGTCTTCTCAACATCCTGGCCTTGTGGCTGCGCGACCCGGAAGACGCCGACATGCGCCGGGCGCTCGAACGGCTGGACGGCTGGATCTGGGAAGACGAGGAGCAAGGAGCGCGCGTCGCGGGGGCGAGAAGCGCCTCGTGGGATACCGGGTTCGCGCTACAGGCGCTCGCTGCCGCACCCGGGCTCGACGGTGTCAACGACGCCCTCCGACGCGGCGCCGACTTTCTGCTCGCTAATCGGATCGATGCCAGCTTCGAAGGGTTCCGCGAGGCCTACCGATCCGACCCGAAGGGCGGCTGGTGCTTTGCCGGGGGGTGGCATGGCTGGCCGGTGAGCGATTGCACCGCGGAAGCGGTGCTCGGGATCGTCGCCGCCCGGGGCGAAAGCGCGGACACGGCCGCGCTGGCCGATGCCGTCGGGTTCATGCTGCGCGGCCAGAACCGCGACGGCGGTTTCGGCAGCTACGAGGCGCGGCGCTCGGCTTTCGGTCTGGAATGGCTGAATCCGGCCGAGATGTTCGGGGACTCGATGACCGAGCAGTCCTTCGTGGAGTGCACCGCGTCCTGTCTCGCGGCGCTCGCCGCCTGCCGGGACAACTATCCGCTGGTCGCGGATCGGTCGGTGACGAGCGCCATCTCGCGGGCCGATGCCTGGCTGCGCGGGACCCAGGCGAACGACGGGTCGTGGCGCGGCGTCTGGGGCGTTCAGTTCATATACGGCACACTGTTCGGGATCAGGGGCCTTCTCGCCGCCGGCGCCCGTCCCGGCGACCCGGCGCTGCGCGCGGCCTGCGGGTGGCTGCTGGACCGCCAGCGGGAAGACGGGGGATGGGGCGAGCACCACAGCGGTTGCCTCACCGGCCGGTACGTGCCGCACGAGGAAAGCCAGGTCATTCAGACCGCGTGGGCCCAGATCGCGCTTCTCGAGGCGGGCGAGCCGGACTGGACGGCGATTTCCCGGGGTGCCCGGTTCCTGCTGGATGCGCAGGCAACGGACGGGACATGGCCCAGGCAGGACATGGCCGGGGTGTTCTTCCGGACGGCGCTGCTGGATTACGTCCTCTACCGGCAGTATTTCCCGCTGCACGCGCTCGGCCTCTACGAGCGCCGGCGGCGGGACCGGCAGGGTCTCGCCGCTCCCTGTAGCGCCGGGGCAACTCCGTCTAGGTCTTCGGATGTGGAGGTTTGCGGGCGAGGAAGAAAAACATCGGCGTGA
>jk18x22bins.52:k141_262221:14235-20089
CTAGCCGGTTTCAGCCGTTCTGGCGCGCCGCCGCCGCTCGTAGAGGCCGAGGGCGTGCAGGGGAAAATACTGTCGGTACAACTCGTAATCGAGCAGCGCGGTGCGGAAGAAGACGCCGGCCATGTCCTGCTTCGGCCAACCCCCCTCCTCGTCCTGTGCGTCCAGCAGAAACCGCACCCCGCGCGAAATCGCGGTCCAGTGGGAATCTCCCGCCTCAAGCAGGGCGATCAGCGCCCAGGCGGTCTGGATTACCTGGCTTTGCTCATGTGCGACATATGCGCCGCTAAGGCAGCCGCTGTGATGTTCGCCCCAGCCGCCGTCGCTCCGCTGGCGGTCGAGCAGCCAGTGACCGGCAAGGCGCAGGGCCGGGTCACCGGGGCTCGCGCCTCCGGCAAGCAGGCCCCTGATGCCGAACATGACGCCATAGATGAATTGCACGCCCCAGACGCCGCGCCAGCTTCCGTCGTGCGCCTGGGTCCGGCGCAGCCAGGCATTGGCCCGGGACATGGATTCGATCGCTGTTCCGTCCACGACCTGAGGGTAGCGCCGCTTGCACGCCGCCAGCGCCGCGAGACAGGAGGCAGTGCATTCGACATAGGAATGCTCGGTCATCGATTCGCCGAACATTTCCGCCGGATTCAGCCACTCCAGGCTGATTCCCGAGCGCTTCGCTTCATAGCTGCCAAAGCCGCCGTCGCGGTTTTGGCCGCGCAACATGAACCCGATCGCCTCGCCGAGCCTGTTTTCGTCCACTTCGCCCGGGCCCGCGGCGATGAGTCCGGTCACTGCCTCGGCGGTGCAATCCGTTACGGGCCAGCCATGCCATTCGCCGGCAAAACACCATCCGCCCCTGGGGTCGTTGCGGTAGGCATGCCCGAAGCCGTCGAAGCTGACCGGAATCTGTTGGCCGCGAAGAAAGTCCGATCCCTTGCGGAGAGCCTGATGCACGCCGTCACGGTTGGGAACGGTCGCCAGCGCCTGGAGCGCGAATCCGGTATCCCAGGATGCGCTGCGCGCGCCCGTAATCCGCGTTCCGTTTTCCTCGTCTTCCCAGATCCAGCCTTCGAGGCCCTCGACGGCCTTGTGGAAGTCGCGGTCTTCGGGGTCGTGCAGCCACAGGGCGAGAATGTTGAGAAAGCCGCTGACCGGGGAAATACTGGTATGGCTTGAACTCCTCAATTCCCAGCGGATGCGCTCGACCAGTTCTTCCCGGCAGCGGGCGCGCAGGCGCTTGCCGTGGAATCGTTCGTAGATTCGGGTCAGCGCATAGCCGGCGCGCAGCCACCGACCGGGCCGGGCGAACAGGTCGGCCTCGCGCAGGCGATTTCGGCCGGCCGCGAAATCAACCCTGGCGAAACCTTCCGGATACAGTTCATTGCGCAAAGACTCGATCAAGGGGTCTGCCGCAATCTGGAACCGGCGCGAATATACCGTCGCCATCGCCATGTAAATCAACCGGGTATGGCAATACCAGTTCGAAGGATGCAGCGGCAATCGGCGCGGCAGACTCCACAATTCAGGCAGCACGGCGTTCACACCGCGCCAGTCGTAGAGATTCAGCAGCGCCAGCCAGAACTTGCCCCAGCTCGGAATGTTCAAAACGCCTTCTTCCTGCAAGAATTCCCGGCCCGGCTTGACCAGGGAGTCGTCCGGCCCGGCTCCGAGCAGTCTGGCCGCGACGTAAACCAGGGTAGTGACGAACAGGCTGGCCTGGGAGTGTTCGTGCAGGCCCCAGCGACCCCCATCAAGGCGGGTTTGTTCGAACTGCCGCAGCAGCAGCCGGCGACGGCCGGGTTCGATTTGCCGGCCGATCAGGTAATGGAGCAGCACGTATTGCGCGGCAAGCATCGGACACCAGGTCATCTCGCCTTCCCAGGCGCCGTCTTCGCGCTGCAGGTCCACCAGGCGCTTCGCTGCAAGGTCCAGCCCCGAAGCCGCTTCGACGGGAGCTTGATCGTTCGATCGAACGGTTTCCGCAACTTCGGAATGCTCCCGCATGGTAACCAGAAAGGCTCCGGACAGCTTATCCAGGGCGGACAGCTCATCGGCCCCGCCGGAACTGCGCGCACTTTCCAGTTCGCGAACGCCCCGTACCAGCCACACGAGCCGAAGCGCTAGCGTACGAATCATTGCTCGCGCCCGGCGCCAGGTGGGAATGCCGTTTTTCATCCCAAGCTCGCCCACGACCCCGGTCGCCACGGTCGCGCTGAACGCAACGCCGAGTCGCGTAACCGAAGCGTCTTCGCAGGCAAGCAGGCGCATGGTCCGGGTCCGGGCCAGCTTGCTGGCCCGCCAGTTCCGGTAAACGGCCTGCCTTAATACCGACGACTCCAGCCGATGATCGCGGAACACTTCGTACAACCCCATGGCGAGGAGTTGCGGAGCTCTGGTTTCCTTCAGCCGCCGATTCGCGAATTCCGTGAAGTTCTTGCCTTCGGCAAGGGCGAGAGCGTCGCCGAAACCGAGGGTCATCCCGGCAGCGGTCATCGGATGGTAATGACCGGCCGCGTCGCCGATCAGCACGCGGCGCGAGGAACCGTAGGTCATACGCGGCCTTAATTCGTTGGCGGCAGCCTGAAATCTCCCCGACCGGAGCGCATCGACAAACGCGGATCCGAGGTCCTCCGGCAAGTAACCGGCGTAAGATTCCAGCAACACGCCGATCCGGTCCCGCGGCGTCCAGAGTTTCAATGGCATATCGGCGATGATGCGGACGCGGCCCTCGCCCAGCGGCACCGTGAGCATGGGTCCCGGTGCGCCGAGCACGACATAGCCGAATTCTTCGTGCTGCAGCTTCACCCCTTCGGCCACGACCCCGACCATGCGCGAGCAGGTCATGCGCTCGGTCCGCAAACCCAGCGATTGCCGCACGATCGAGGCGCGGCCGTCGGCGCCGACGATCCGCCCGGCCCGCAGCAGGCGTTCGGCGCCATCGAAGCTGAAAACGATTCCTTCCTCTTCGATTGTCCGCGCTCGCGCATGGCGATAGATATCGATTCCGGACTCGTTCTCGACTGCATCGTGCAAACAGGAGACCAGGGCGGAATGTTCGAACACCAGCCCGGCGCCGCCGGCCGGATAGGGCAGTTGGATGGGCTCCGACCGGTCTTCGGGAAACACCACGAATCCCTTGCCGGGGAAAAAGCCCGGCCGGCCTTCCAGGCTGACGCCGATACTTTGCAACATCCGGACGGCCGGCGGATGCAGCCATTCACCGGCCAGCCTTTGGGCCGCCTTGGGATTGGCTTCGAGCAGGGCGACCCTGGCGCCCTTGCGCGCATGGGCCAGCGCGCAAAGGCTGCCTACCGGACCCCCGCCGACGATGGCAATGTCGTAGTGGGGCAGCGCGGAAGCGCCTACTGGAAAACGCCGGCTTGCGAGCGGCGCTTGTAGCGAAGTCGGCATGGCAGCCTGGGCCCTGTCACCCAGCTTCCGTAATTCGGCGCGGGCAACGGATCGTCGAGTCGGAAATCGAAACGGTCGAGCAGCACCGTCCAGATGGCCTTGATCTGCAGGATGGCGAAGTTCTTGCCCATGCAGCGGTGTTTGCCGCCGCCGAAGCCGATCAGGGTGTAGGGGTGCTGCTTCTCTTCGTTGTCGGGCGGGGCGAAGCGGTCGGGATTGAACTTTTCGGGGTTGGCAAACACGTTCGGCAAGAGGTGCGAGAGTCCCGGCGCCACTACCGCCAGGGCGCCTGCGGGCACCGTGTAATCGCCATAGGTCATGGGTCTGAGCGCCTTGCGGATCAGGATGATCAGCGGCGGGTGCAGCCGCTCGCATTCGCGAACCGCGTTTTCCAGCACCTCCTGTTGCTTTAGGCCTGCATAGCTGAGAGCGCCTTCTTCGCTGTAAACCTCGCGCATCTCGTCGCGAACCCGGTCGAGATAGGGGATGTCCCGGTGCAATTCAAGACCGGTCCAGGTCGCGAGCACCGCGCTGGTGTGCTGGCCGGCGAACAAGGCCGTCAGCAACAGTCCCGTAACCTCATTGTCGCTCAGGGGCCGTCCGTCCTTGTAGCGGGCCTCCATCAGCGTCTGCATGAAATCTTCGGACTGGGCCCCGGTGCGCCGCCTTTCGTTCATTATTCCGCTGAATATTTCGGTGATCTTGCGCCGCGCCCGGTCGCGCGTCAGATGCGCGGGAGTGGGCAGCCGCGGAAAAAAGAAACCGAGGGTGTTGATGCCGTTCTGGAGGTCGTGATAGGCCTCGGCGAATCCGGAATCCACCTCGCCGCGGATTTCCTCGCCGAGAAAGCAACGGCTCGCGATATTGACCGTCAATTCGTTCATGACATACGGCAGGTCGAGTTCTCCCTCCTCGCCAAGCGTTCCGGCCAGGCTTTCCGCTTCCTCGAACATGATGCGGACGTAACGGCGCATCGCCGATTCCCGCAGCGCGGGAAACAGGAAGCCGAGTTGCTCGGTCATGACTTCGGACGAAACGTCGTAAGCTACGCCGCGGCCGAAGATCGGCACGGTAAACTGATAGACCGACTTGGGGTCGAGCGTCTCCTCGGGCGCCTTGAAATATGCGTGGTGGGCTTCCGGGCCGGCGAACACGACGAACTTGCGCGGGCCGATGCGGAACTGGAACAACTCGCCGTTCTCGTCCCAGCCGCGATACAAGGTCGCGACAGGGTCGCGCTGGAACTCCCGCAGATGTCCGAGCACGGGCCAGCCCCCGCTCATCTCGGGGATTTTCCTGGTCGCTTCCCTTGATACTTCCGCGCTATGCAGTGTCATCCGGTTCCTCAGTAAACGTATGGCACCATCACGAATCGCGCCCGCTGTGTGTAGCGCTCCCAGAGTTCGCCGTACTTGGCGCGGCAGCGGCGTTCATCGCGGCGCGACCGTTGCACGAGCAATGCCGCCAGCCAGGCCGGCAGCAGGAACGGCGCCCAGGAAACAAAGCCCGTGGTCAGGACGAAGGAGAGATAGACGCAGATCTCGCCGGTGTAATTGAGATGCCGCCCGATGCCCCAGAAACCCGAGACGAGCAGGCGTCCATCGAGCGTTTCGACGGGTTTGCCCCAGATTCTGATTGCAGGGTCCTGCCGGAAGCGGTGCTTTTGCTGGTTGGATCCCCGGAACAGCCAGAAACCGAAGACGAACAGCAACACGATTCCCGCGGCGGCGATGGGTGACAATGCGGGCCCGGATGCGTCGACCAGCCACCAGCCGGCAAGACAATAGAAAAACGGCACGAGCACGTAATCGCCCCAGACGAGCATCCAGCCGAAACGCTCGCTGACGATGTCCCAGGTGTGGATCATGCCTTGTTCGAACTGGAAATAGTTGAACACGTACACGAAGGTGAAAACCTGGTATAGCGTCATTCCCAGCGTCAACTCGCCGTAGGTCTCGAATTGCATGACCGCGAATGAGACGTTCAGCAGCGCCAGGCCGATCAGGGAAGGCCGATAGCTGAACATCTTCAGGTCCACGCCCAGGCAGGTGGGATTGAGTTCCCGGCCCATGAAGAAACCGCGCCAGAACCCCTCCGGCGCGTTCGGCTTCCCCGCGCCGCGCCAGTACAGCCAGCCGGAAAACGCGAAGGCGAAGACATTGGCCGTCACGAACAGCGCCGCGAAGTGGGTATACAGCGACGAAAACGAGAACCAGCCCAGGTATTGGACGAGTGCGGCCACGGCCACGACCAGCAGGAACAGCGCAAACCCGTTCAGTTTGAATTCCCTGTTACCGCTTTCCGCGTCGGTCAGAACCAGTATGCGTCCCGGCACGAACAGGGAACCGGCGAACAGGGCGCCGATAAACACCAGCAGCATGACCGCCGCTTTCAGAAGAACGCCGCCTGAGAGCAGCATCGGCGCAAGCGCGGTTTCAGGCGGCGGCAT
>jk18x22bins.60:k141_221542:21104-27027
TTGAGCGGGAAGCCGGGGCCGGACATGCCGCCGCCTGATTCGCCATTCGCCGCCGGCATGTTTTCGGCGGCGACCCTGCTGCAAGCCGCGCTGATGCTGCTTGGCTTCATCGCCTTCCTCTTTGCCGGTTCCCGGCTGTTGCCGGGGCGCGAACTCATGCTGCGCGACGCGGATGGCGCGAGCCGGCCATGCAAGCTCAATGGCCTGCATCTGTTCCTGCTGAGTTTCGCCCTGGCAGGCCTTGCGGGATATTTCGGCTGGTTTTCGCTGGCGATGCTGTACAGCCATTTCCCGGCGCTGTTCGTGATGGCCAATGTTTTCGCCTTTGCCTTTGCCGGCTGGCTGTACTGGCGCGGCGCGAAGGCGCCGGGGGCGCCGGCGGGATTCTGGCGCGGCTATTTTTTCGGCAGGGAACTGAACCCCTCGTGCCTGGGCATTGATCTGAAAATGTTCAGCTATCGCCCCTCGCTGATCGGGCTGGCGCTGTTCAATGCCTCTTTCGCCGTGGTGCAGTACGAAACCCATGGCGAACTCAGCCTGGCCATGGTCTTGTATCAGCTTTTCACCTTTCTCTATGTCTTCAATTACTTCCAGTTCGAGCACGGCATGATTCACACTTGGGACATCGTCGCCGAACGTTTCGGCTGGATGCTTGTCTGGGGCGACTATGTGCTCGTGCCCTTCTTCTACTGCATCACCGGCTGGTGGCTGGTGGACGCCACCGGGCCCGCCCTGCCGGCGCCCGCGGCTGCCGGGCTGGTGCTGCTGTTTCTGTTCGGCTTCTGGCTGTTTCGCGGCGCCAACGGGCAAAAGCACCGTTTCAGGCAGGATCCGGCCACCCGCATCTGGGGCAAGCCCGCCGAATCACTCGACGGGCGGCTGCTGGTTTCGGGATTCTGGGGCATTGGCAGGCACCTGAACTACACCGGCGAAATCTGCGTGTATCTGGCCTTCACCCTCACCGCGGGATTCGCCTCGCTTGTGCCCCTGCTGCTGCCGGCATGGCTGGCGGCATTGCTGTCCCACCGCTGCCTGCGCGACGAGCGCCGCTGCCACGCCAAGTACGGCGAGCTCTGGGAGCGCTACACCCGGCGGGCGCGGTTCGCCATGCTGCCCTTTGTCTATTGAGAGCCGCAATGACGCCGGGTTCGCAAAGCGCCGAAGCTACCCTGGAAACCGGGCCATCTCCGCCTGAAGTTTCCGGCGGCTGGCCTCTGCTTGGCCATTTGCGGGAATTCCAGCGCGACCCCGTCGCCATGCTCAGCCGGGGCTGCCGGGAGCAGGGGGAGTTGTTCGAGTTTCGACTCGGGCCGCGCAAGTTCGTATTGTTTTCCGGCCTTGACGCCCACAACGCCTACTTCAAGGCCCCGGAAGAAACCCTGGACGCCAAATCGGTGTATCAGTTCACCGTGCCCATCTTCGGCCGCGGCGTGGCCTACGATGTTTCCTCCGAAGTCATGACCGAGCAGCTCGGGTTTCTGTTTCCCGCGCTGCGCGAGTCCGCCATGAAGCGCTATGTGGACATCATGCACGAGGAAACCGGCCGCTTTGCCGACTCGCTTGGCGAGCAGGGTGAAATCGACCTGCCGGTGGCAATGAACGAACTCACGATCCATATCGCCAGTCGCTGCTTTCTCGGCGAGGAAATTCGCAATGAAGTCGACTCCGGCTTTGCCGAGGCTTATCATGACCTGCAAAACGGCATCAATACCTTGGGCTTTTTCTTTCCCCGGCTGCCGACTCCCGCCCATCGGAGCCGGGACCGGGCGCGGCGCAGAATCACCGAAATCTTCATCCGCATCATGAATGACCGCCGCCGCGGCGGCGCGGAATCCACCGATTTCATGCAGACCCTGATGCAGGCGAACTACAAGGATGGCCGCAGCCTGAGCGATGACGAGATCACCGGCATCCTGCTCACGGTGCTGTTTGCCGGCCAGCACACCAGCGCCGTGCTCGCCACCTGGGCCGCCCTCGAAATGCACCGCCATGCGCCTTTTCCCGACCGGCTGCGGGAAGAGATCCAGGCGGTGTACCAGGACGAGGCGAGGTTGAGCTATGCCGGCCTGAAGCAGCAGCAAACCATGGAAAACACCGTGCGCGAATGTGAGCGCCTGCATCCGCCGCTGATTATTCTCTTCCGCAAGGCGCTCAGATCCCTGCACTATGGCGGTTACACCGTTCCGGCAGGAACCCTGGCGGCGATTTCACCGGCGGTTTCCCATCGTTTGCCCGAAGTATTCGCCGAGCCGGAATCCTTCAACCCGGACCGCTTTGCCCAGCCTTCCAGTGAGGAAAAGCAGCATCCCTATGCCCTGATCGGCTTTGGCGGCGGCAAGCACCGCTGCATGGGCAAGAATTTTGCCATCATGCAGATCAAGGCGATCTGGACCGTATTGCTGGACCAGTTCGATTTTCAACTCGCCACGCCATTTCCCGCGCCGAATTACGGAAGCTGGGTCACTGGCCCCAGGCTGCCATGTCGAATTCGCTATCAACGCCGCTCCCGGACCAGCCTGAAGCACTAGGCAGCTACGACATCGCCATTGTCGGCGCCGGGCCGGTGGGCAGCCTCTGCGCCCTCGCCCATGCCCGCAAAGGCGCCAGGGTAGCCCTGCTCGAAGCCAATCCCAAGGCCGCGGACCGGCTGGCGGGAGAATGGCTGCACCCGCCCGCTGTGCGGATGTTGCGAAGCGTGGGCATTGATCTTGCCGGTCGCCCGGGATTCTCTCCCGGCAAGGGGTTCGTGGTGTTTCCCGAAGACGGTTCAGAGCCTGTGGTATTGCCCTATGCCGATGGCGCCGGCGGCCTGGTGTTCGAACATGCCGCCCTTGTGGCCGCCCTGCATGAAGCGATCCGGGAAGCGTCTGCCATCGATGTTTTCCGGCGCGCCCGGGCCCGGGCCATCGAGGACGACGCCATCCGCTTCAGCCAGGACGGTGAGGAGCGCTTGCTGCGCGCCGGGCGCATCGTCGGCGCCGATGGGCGCGCTTCCATCGTGCGGCAATCGCTCGGGCTGTCCACGGAGCGCATGACCTGCTCGCGCATGGTGGGCGTGGTGGTGGAAAACGCGGAACTGGTCCATGAGGGCTATGGCTATGTGGTGCTCGGCGCCCCGGGGCCCATGCTCACCGTGCCGCTCGGCGAGGGCCGCATACGGGTCATTGCCGACATGCCGCTGGACCACTGGACGCCAAAAGATCGGATCCATGTGCTTGCGGAATCCTATGCCGGCCTGCTTCCGAACGGCCTTGGCCCGGCCTTCCTTGCCGAATTGCAGGCGGGAAACTTCCAGGCCGCCGCCAATGAATTGCGTCCCCGGCTTACCTACGGAAACAGTCGGCGGACGCTCATCGGCGATGCCGCCGGACATTACCACCCCATGACCGCCGCCGGCATGACCCTCGGTTTCGGAGACGCCCTCGCCCTTGCCGAAAGCAACAACTTCAGGGATTTTTCCCATCGGCGGCTGAAGGACACCCGGATGCCCCAGCTTCTCGCCATGGGGCTGTACGAGGTTTTCAGCGACCATGCTCCGGAGTCTGCGGCCCTGCGCCAGGCCATCTACGGCAACTGGCGCCTCAGCAGACTCATTCGCCGGCAGACCATGCGGCTGCTTGCCTGTGAAAGCCGGTCGGTGGGCATGCTCAGTCTGGCATTCACCGCAACCGTATTGGCTGGCGTTGGGAACAGCTTGTTTCGACCAGGACACCGGATCGCCTGGCGCCAGGCTTCTCGGGAATTCCGCGCGATTACCAGGCGAATTCGCGCGCTGCTGGGCGCCGTGGGGGAAATGCGCAGGGCGCGCAGCCTGACCGGCGCCAATGAAAAGATTGTGCTGGAGAAGATGTCCGGGGCCTTCCTGACTTCCATGCGGGGATATACCCACAGCGCGCGCCCGGACCCGCCGCCCGCGCCGGCCAATGGCGCCGCCGCCCTGGAAAACGCAAGCAAGCGCCTGCTGGCGCTGCAGCGGGAAGACGGCGCCTGGGAAGGCGAAATGCGGTGGTGCCCCATGCTTGCCGCCCAATATGCGCTGCTGCATCACATCATGGGCAAGCCGGTCGCCCCGGAGCGTCGCCGCTTGCTGCTGCGGCAGTTCGAGCAAACCCGGCTTGCCGATGGGCTATGGGGACTGCACGATCATTCCGGGGCTTACCTGTATGTCACGACCCTGGTGTATGTCGCGGCGCGGGTGCTTGATGTGGAACCCGGCGACCCGCTCATCGCCCCCGCCCGGGAGTTTATCCACCGGGAAGGCGTGTTGAGTATTCCAAGCTGGGGGAAATTCTGGCTGGCGCTGCTCGGTCTCTATGACTGGCGGGGGATGCATGTGCTGCTGCCGGAACTCTGGCGCCTGCCACGCTGGCTGCCCCTGCATCCGGCAAATTGGTATTGTCATACCCGCCTCATCTACATGGCGATGGCGGCGGTTTATGCCCACCGCGATGCCTTGCCGGAAAATCGCCTCGCTGAAACCCTGCGGCAAGAATTGTATCCGGAAGGCTATGGCTCGGTGGATTTCAGCACCGGGTGCAACCAGCTGCGGGACGCCGAATTGTTCGCGCGTCCCAGCCTCTGGCTGCGGGTCGGATACGCGCTGGCCCGAACCTATGAAGGCCATCACGGCAAGGGCCTGCGCGCCCGCTGCCGGGATGAGTTGATCGAGCGCATCCGCTGGGAGTTGCAAAGCTCGAGCCATACCAGTATCTCCCCGGTGAGCGGCATGCTCAACATTCTGGCCCTGTGGCTGCGGGACCCGGATGATGCGGACTGCGCCCGGGCCATGGCGAAACTCGAGGACTGGATCTGGGAAGACGAAACCGGCGGAACCCGCATCACCGGAGCGCGCAGCGCTACCTGGGATACCGGCTTCGCCCTGCAGGCATTGGCTGCCGCGGACCGAAGCGATGCTGTGGGAGCCAGTCTCCAGCGGGGAGCGGACTTTCTTCGCAGCCAGCAAATTCCCCGCAGCTTCCCGGGCTTTCGCGAAGCCTTTCGCAACGACCCTGAGGGCGGCTGGTGCTTTGCCGGCGTCTGGCATGGCTGGCCGGTAAGCGACTGCGCCGCCGAGGCCATGCTCGGCATGCTTGCCGCAGGGGGGCAAACGGAGGACCGGGAAGCCCTGGCGCGGGGAATCCGCTTCCTGCTGCGGAGCCAGTGCCGGGACGGCGGCTTCGGTAGCTACGAGTCCAGACGCTCCCGCATCGGCCTGGAATGGCTCATGCCGGCGGAGATGTTCGGCGAGTGCATGACCGAACATTCCTATGTGGAATGCACGGCTTCGTGCCTGGCCGCGCTTGCCGCCTGCCGCCGGGATGGCGCTCTTGCCGCGGAACCCGATCTGGACAAGGTCATGGTCCGCGCCGATGACTGGCTGCGGCGCCATCAGGCCGGGGATGGCTCTTGGCGGGGCGTTTGGGGCGTGCAGTACATCTACGGCACGATGTTTGGCGTCAAAGGGCTGGTGGCGGGCGGCGCCTGTCCCGGCGACCCGGCGCTAAGGTTGGCCTGCCGCTGGCTGCTGGACCGCCAGCGCAGCGACGGCGGCTGGGGCGAACATGCCAGTGGCTGTCTCGGCGGCGCCTATGTCGAACACGGGGAAAGCCAGATCATCCAGACCGCCTGGGCATTGCTCGCCCTGTTGGAAGCCGGCGATTCACACTGGACCGCAATCTCCCGGGGCGCAAGATTCCTGATCGATGCCCAGCGAGCCGACGGCAGTTGGCCAAAGCAGGATATGGCAGGGGTTTTCTTTCGCACCGCACTACTCGATTACGGGTTGTACCGGCAGTATTTCCCGCTCCACGCGCTCGGCCTGTTCGAGCGCCGACGCCGCGCCCGGCAACTGCGGGCGGAATCCTCAGCGGGGCAGACCCCGGGCGGCAAGGCGGAACAGGCCGCGCAGGCCGCGATTGCTTGA
>jk18x22bins.66:k141_431527:6376-12374
TTACGCCAATGCTTTTCTTTCTGGCCCGGAAACCCGAACAGAAGTAGCGTCTAGAGATGTAGATGCAGCCCTGTGAGTTTGGAGAATCACACCATTGGACGCACAGGAAGGTTTCAACTCCAGACGGTCCTGATGCCGCTCGGCATAGAGCCCAAGTGCATGCAGCGGGAAGTACTGCCGGTATAAGGTATAATCCAATAATGCCGTACGGAAAAAGACCCCTGCCATGTCCTGCTTCGGCCAGGTTCCATCCTCGTTCTGCATATCCATTAAAAACTGGATCCCCCGCGTAATTGCAGTCCAGTTTGAGTCATATGCCTCAAGAAGTGCAATAAGCGCCCATGCCGTGTGAATGACCTGACTCTCCGGATGCGGTACATATATTCCTGGCAGGCTGCCGCTGTAATGCTCGCCCCATCCGCCATCTGATCGCTGCTGTTCCAAAAGCCACTGACAGGACAGCCGAACCGCTGAATCGCCAGGGGCAGCCCCGGCGGCGAGAAGGCCTCTGACCCCGAACAGGGTGCCATAAATGTACTGAATCCCCCATACCCCCCGCCATTTTCCATCCATCATCTGGACAAAGCGAAGCCAATTCTCCCCTCTTAAGATTGCTCTGTCCACCTCCCTGCCCACAACCTGCGGGAAGTGCGTCCTGCACGCGGCAAGGGCCGCAAGGCACGATGCCGTGCATTCAACATAGGAATGCTCCGTCATCGACTCCCCAAACATTTCTGCGGGATTTAACCATTCGAGGCCCACCCTGGATCGCCTGGGTTCATAACTGCCAAAGCCGCCATCCCGATTCTGTCGAAGCAGGATGAACCGGACTGCGTCACGGACTGCCGATGCACGGATTGCATTGGGGTCCGCGGCAAGAATCCCCAGAATCGCTTCCGCCGTACAGTCAGATACCGGCCAGCCATGCCATGCTCCGGGGAAACACCAGCCACCTCGGGGATCCGTCCGAAACGCCTCCTCAAATCCCTCAAAACTCTCCGAGATCTGCTGCTCCGCCAGAAAGCTGGCCCCACGCTGAAGCGAGCGCCTGACACCATCCATCTCACGCACAGTCGCCAGCGCCTGCAAAGAAAAACCCGTGTCCCATGAGGAACTCCTGGCCCCCGTCACGCGAACACCATGCTCCTCATCTTCCCAGATCCAATCCTCCAGCCTTTCAAATGCCTTCCAGCAATCTTCATCATCCGGATTATGGAGCCATAAAGCAAGAATATTCAGAAAACCACTGACTGGAGAAATATTCGTATGGCTGGTCGTCTGTAATTCCCAGCGGATACGCCGAAGCATCTCTTCTAGGCAGCGTGCACGTAATTTTTTACTGTGAAACCGTTCAAACATCTGCGCCAGCCCGTACCCGCACCGCAGCCAAAGGCTCGGCGGCGCAAAAAGATCCTTCTGCCGCAAACGATTGCGCCCCGCAGAAAAATTCATGTGATCATACCCATCAGGAAATAATTCTTCCCGCAGAGATGCGATCACAGGCTTTACCGGAACCTGATACCGATGCTCATAAACCGAGGCGACTCCCATGTAAATAAGCCGGGTATGGCAATACCAGTTTGCGGGGTGCAATGGAACCCGGCGGGGCAGGGCCCACAATTCGGGGAGCATTGCATTGACCCCTTTCCAGCTGTACAGATTCAGAATTGCCAGCCAGAACTTGCCCCATGTCGGAATATTGATGACCCCCTCGGTTTGCAGAAAGTCTCCGGCCGGCCGGATCAGTGGATCCTCCCGTTCTACGCCAAGCAACCGGGCTGCAACATACACCAGTGTGGTCACAAAGAGATGAGACTCGGAATGCGCATGCATCCCCCAGGCCCCCCCTGAAAGGCGGGTATGTGCAAAGGAACGAAGAATACGGCGGCAGCGGTCAGCATCTATCGGACGACCAAGAACATAATGGAGCAGCACATACTGCGCAGTCAGCATTGGACACCAGACCATCTCCCCCTCCCATTCCCCCTTTTCTCCCTGAAGATGCATCAGACAGTTCCCCGCACGATTCAGCGCCGCGCTCACCTCCAGAGATGCCGGTTTGCCAGAACCGTTCCGGTTTGCCTTATTCACACCGGATGGCATTGAGACCAGAAGCGCACGGGAAAGGGAATCCCAAATCCGACCCTCATCACGATACTGATCCGCGTTTTTGAGTTTATTGAGTCTCCATACTCCACGGGCGAGCCAGTTCAGCCGAACTGCAAGCGAATGAGTCAACCCCCATGTCCGGCGCCAGGCAGACCGGTTGAACGACCGGGGCAGCTCAGATCCCAAAGTCCGAAACACAATCCCTCCCCCCTCAAACGCCATCAGGGTTGACGACTTTGCCTCACATGCAAGCAAGCGCATCGTATTGTCCCGGAACGAAGCACTCGCACGCCAACGACGATAAACCGCGTGGCGGACCGAAGCCGCCTCCGTCCGGTAGTCTGCAAATACCTCGTAGATCTCCATTGCAAGGATTTCCGGCGTTCGCACCTCCTTGAATCGCCTGGTGACAAAGTCATGAAAATTATCCGCCTCTGCAAGAGCTAATGCATCCCCAAACCCAAGGGTCATTCCCACGGCAGTCAGAGGATGATAATGCCCCGCTGCATCACCAATGATGACATGATCCGAGGTGCCATAGGTAATACGCGGACTTAATGCGTTTGCGGCGCTGTGAAATTCTCCCTCACGGATGGATGCATGAAATGCCTCCCGAATGGATTCCGGCAAAAACCGGGCAGATACATCGAACAGAAAACCAACCCGGTCCTTGGGATTCCAGTAATGAAGCGGGATGTCAACGATGACCCGAATCTGCTCCTCTCCCAAACGGTACATAAAAATCGGACCGGGGGCTCCGCACAACAGATGTCCGTAACCTTCCTCGGGCAGGGCGGCCCCCTTCACGGTGACCCCTACCATTCGGGAAGAACTCGTTTGCTTTATTTTTACCGGTAGTCCCAAGGATCGGCGTACGACCGAACCCCGCCCGTCAGCACCCACAATACGATCCGCAACCAGAGAACACATATCGCCATCCCGGGAGTATTCAACACGATGATCGGCAACGGACCGGACCCGGGCCGTGATAAAATCAATCCCCGGTTCTTCCTGTACGGCAGCCCGCATCGCTGCGACAATCTCAGCATGTTCACATGCCAATCCGTACCCTCCGTTCGCGTAAGGAAGGACGATGGACTCCGATCTGTCTTCCGGCAATACCACAAATCCCCTGCCCCGGGAGCTGTGCGGCTGTGCGTCAAGTTGAATGCCCAGATCCTGTAAAATTTTCACTGCCGGGGGATGAAGCCATTCCCCGGCCATCCGTTTGGTAGATCCAGGATTCGCTTCAAGCAGTGCAACACGCGCACCTCTGCGTGCATGAGCAATCGCACACAGGCTGCCTACAGGCCCGGCACCAACGATTGCGATATCATAGTGAGGGGCAGCCATGGAACTCACGGGGAGATGACCGGCTCTGACCGGCGTTTGTACGCAAGTGTGCAGGGCAGTTCAGGGCCGGTTACCCAGCTTCCGTAGTGCGGGGCAGGAACCCCGTTCGTCTGAAAATCAAACCGGTCAATGAACACCGTCCAGATTGCCTTAAGCTGTAAGTACGCAAAATGCTTCCCCATACACCGGTGCTTTCCTCCACCAAACCCGATGAGTGCATAATGATGTTGCCTGTGCTGGTTGCGGGGCGGCAAAAACCGCTCCGGTAAAAATTCATCCGGGCGGTCAAAAAATTCGGCTAACCGATGCGAAACCGCCGGCGAAACCATCGCAAGCGAGCCTGGACGGATTTCCTGATTCTGATAGCAGATGGGCTGAAGGACTTTGCGGATCAGCAGGATTAACGGCGGATGCATTCGCTCATTTTCCCGAACAACGCTCTCCAGGATCACCTGTTTTTTGAGCGTTTCAAAGCCAACGGTCGAATCCGGGTCACGGTAGATCTGCTGCATTTCGCTGCGCACCTCCTGAAGATGGGAGGGAGAATTGAGCAGCTCCAATCCCGTCCAGGTTGCCAGCACCGCACTGGTATGCTGACCTGCAAAAAGCAGGGTCAGCAGAATCCCTGCAATCTCCTGATCGGTCAGTGCCCGCCCCTCTTTGTAACGAACATGCATCAGTTTCTGCATAAAGTCATCCGGGTTCGCACCGGACTTTCTGCGTCCCTCCATGATCCGGTTAAAAATGCGGGAGATCCTGCGGCGGGCACGATCCCGCTTGCGGTGGGCTTTGGTGGGGAGTTTGGGAAGAAAAAATCCAAGCAGGTTGATTCCATTCTCCAGATCATGATACGCTTCGGCAAACCCTTCATCCACCTGCGCACGTACTTCCTCACCAATAAGACAGTGGCTGGCGATCCTGACGGTGAGTTCATTCATCGCCTTCGGCAAATCCAGCACCCCCTCGTCCCCAAGCTCATCTGCAAACTGATTTGCCTCCTGATACATGATTTTCGCAAATCGGTGCATGGCGGCCTCCCGCAGCAGCGGCACCAGAAACCCCAGTTGCTCGGACATAATCTCCGGCTCCACATCATAGGCAACTCCCTTGCCAAAGATCGGAACGGTAAACCGGTACACAGATCTGGCATCCAGATACTGATCGGATGCCTTAAAGTAAACATCATGGGCATCCGGACCGGAAAAAAGTACACATTCCTTGGGGCCCAGCCGAAATCGGGTCAGATCGCCATGTTCACGCCAGCCGCGTCCCATGGTTAAAACGGGATCCTTTATAAACTCCATAAGATGCCCAAGCACCGGCCTTCCGCCTGCGAGTTCCGGCACCGGTATGGAGGCGCCTCCATTTACAGATTCATTCGCCATAGCTCCACTTAATAGATGAACGGGATCATGGAAAACCGTGCACGCTGCTTATACTGCTCCCACAATGCCCCATACTTCGCACTGCACCGACGCTCATCACGCCATGAGCGGTGCAATAACAGCCCCACCAGCCATGCAGTCAAAAGAAACGGCACCCACGAGGTAAAGCCAGTCGTGAGCACAAAAGCAAAATAGACGCAAATTTCGCCGGTATAATTCAAATGCCGCCCAATCCCCCAAAATCCCGAGACCAACAAGCGTCCCTGAATGGTCTGGACAGGTTTTCCCCAGATTGAGATCTGCGGATCACGCCTGAAGCGATGTTTTTGCTGGTTCGCCCCCCGAAAAAGCCAGAATCCAAACACAAACAACAGAACAAGTGCAACCGCGGCGGGAATGGGCAGCGGGGAGGGTGACTGAAGCAGCCACCACCCCGATATACAGTAAAAGAAGGGCACCAGCACATAATCCCCCCAGATCAGCATCCAGCCAAAACGCTCACTCACCAGATCCCAGGTATGAATCATTCCATACTCAAACTGAAAATAATTGAACACATACAGAAAGGTAAACCCCTGATACAGTATCATCGCCAGAGTCAGCTGCCCGTTGGCTTCATACTGGGTCACTGCGAAGGAGACATTAAACAGTGCCAGTGCAATGAGCGATGGGCGGTAACTGAAGAGTTTTAGATTGACTCCAAACCAGACCGGACTATGCTCCACCCCAAAAAAATATCCCCCGAAAAATCCCCGGGGAGAATCCTCTGTACGGGTTCCCCGCCAATAAAGCCAACCCGCAAGCAGGAAGGCAAACAGATTCGTCACCACAAACAGCGCAGCAAAATGGGTCTGCAGCGTGGACAGCGAAAACAGCCCCGTGAACTGCGCAAGCCCTGCCAGCAGCATGGTGAGCACGAACAATAAAAGTCCGTTCAGTTTATAGGTGGGGACCTGCCCATTCACTGCCGGCCCCTCAAGGACACGCCCGGGCAGCACCATGGAGCCCAGAAACAGAAGCAGAATGAAACCGCTCATCATCGCCGCCGCCTCCATCAAAGACGCAGTGGATAATTGAGCAGCTATGGACGGAAACGCAGGCACAGCACTTACCCCTTTTTCTCCTTTTCGCGTTCTAAATACTCTCTCCAC
>jk18x22bins.71:k141_622183:45333-51238
ATGCCGGGACCTGAGCGGAATTTCCTGTTATCCGCACTGTCGGGCGGCACCCTGCTTGAGGCGGCGGTCATGGTATTGGGGTTTGTCGGCGCGTTGTTTCTGGGTTCAATGCTCCTGCCCGGACGGCGGGTGACGGGACCGGACGTCGAAGGCCCCTCACCTACCTACACGCTCAACGGCCTCGCCCTGTTCCTGATGACCATGATTGTCGCCGGTCTTGCCCAAGTCTCCGGCTGGGCTTCTCTTTCAGTGCTGTATACGCACTTTGCCGCTTTATTCGTGGCGGCCAACGGGTTCGCATTCGCGCTGTCCGGCTGGTTGTATTGGCAGGGAGCCAAGGCCCGGGATGCGCCACCGGGACCGTGGCGGGGGTTTTTCTTTGGAGTGGAGTTCAATCCATCCTGGTTCGGGGTGGATTTGAAGCTCTTCAGTTACCGTCCTTCCCTCATTGGCCTGGCGTTGCTCAACGCCTCGTTTGCCGTCGTGCAGTATGAAACCTACGGCGGGCTGACTTTGTCGATGGCGCTCTATCAGATCTTCACCTTCCTGTACGTGTTCAATTACTTCCAGTTCGAACATGGAATGATCCACACCTGGGATCTGGTCAGTGAGCGATTCGGATGGATGTTGATTTGGGGAGACTACGTGCTGGTGCCGTTTTTCTACTGCATCGCCGGCTGGTGGCTGATTCACTCATCGGAACCGCTGTCTCCTATCGCCGTAGCCGCGGTCGTCCTGTTGTTCGTCCTCGGTTTTTGGCTTTTCCGCGGTGCCAACGAGCAGAAGCACCGGTTTAAGCGTGATCCGGGCATCAGGATTTGGGGGCAACCCGCCCGGTCCTTGGATGGTCGCCTGCTGGTCTCCGGATTCTGGGGTATTGGACGACATCTCAACTATACCGGGGAGATTTGCGTCTACCTTGCGTTTACCCTGACCACGGGATTCGCATCCTGGGTGCCCTACCTGCTACCCCTGTGGCTGACGGGTTTGTTGTGGCATCGCTCGAGACGTGATGAGCGTCGTTGCCACGCCAAGTATGGGAAGCTGTGGGGCCGGTATACACAACAGGTGCGTTTTTCGATGCTGCCGTTTGTCTATTGAGGAGGGCAAGGGTGGAAGATCGGTCTCACGGTGTGGCAATCTTGCGTTCGGCACAGCCGTCGCCGGCGGCGGCAAAAGCCGTTCCCGAACTTGCGGGCGGGTGGCCGTTGATCGGTCATCTGTTGGCTTTTCTCAAGAATCCGATCTCGATGTTGAGCCGCGGCTGGCGCGAGCAGGGTGAACTCGTCCGGTTCCGGCTCGGTCCCCGCGAGTTTGTTCTCTTCACCGGACCCGAAGCTCACGACTGTTACTTCAGAGCGCCGGAAGATCAGCTAAGCGCCAAAGCCGTGTATCAGTTCACGGTCCCCATCTTCGGTCGTGGCGTGGCTTACGACGCCTCCCCCGAGATCATGGACGAGCAGCTTGGGTTTTTGTTTCCGGCCCTGCGCGAAGCCGCGATGCGCAGATATGCCCGTGTCATGTTCGAGGAGACGATGCAGTTGGTTGACGAACTCGGCGAGGAGGGGGTCATCGATCTCTCGCACGCACTGAACGAGCTTACCGTCAAAATCGCCAGTCGTTGTCTCATTGGAGAGGAAGTTCGGGAGCAAGTGGACTCGGGTTTCGCCGAGGCGTATCACGATCTGCAGAACGGCATCAACGTCCTGGGATTTTTTCTCCCCAGGCTGCCTATTCCGGCGCATCGGAGTCGAGACCGGGCCCGGCGCAAAGTCGCCGAGATCTTTGGCCGGATCATGGCGGCACGCCGGCTTTCCGGGGTTGCGCCCGATGATTTCTTGCAGGCGCTCATGCAGGCCCGCTACAAGGACGGCCGCGCTTTGAGTGACGACGAGATAACCGGGATCCTGCTGACGGCGTTATTCGCGGGGCAACATACCAGTGCGGTGCTCGCAACATGGACCGGTCTGGAGTTGCTGAGGGCGCCCTCCTACTTGGCGCAGATAAGAGACGAGATGCAGGACGTCTACCGCGAGACGGGAACCGTGAGCCTCGAAGGTCTCAAGAGCCAAGTGGCGCTGGAAAACGCCGTACGTGAGAACGAGCGGCTGCACCCGCCGTTGATCATCCTGATCCGCAAGGTACTCAAACCCTTGCGCTACAGAGACCATGTCGTGCCCGCCGGCACCCTGGCCGTGGTGTCGCCGGCGGTCGCTCACCGGTTGTCTCACGTGTTCGCCGACCCTGAGCGGTTTGCCCCGGAACGTTTTGCCTCCCCCGCATGCGAGCACAAACAACACCACTACGCCTTGATCGGTTTTGGCGGCGGCAAACACCGATGCATGGGGGAACATTTCGCGTACCTGCAAATCAAGGCGATCTGGACCGTGCTGCTTGACCGCTTCGACTTTCATCTCGACTCCGCGTTCCCTGCCCCGAATTACAGTAGCTGGGTGACGGGTCCCAAGACCCCATGCCGGCTCCGTTATCGCCGCCGCTCACAGCCGAGCGTATTCCGGTGAGCGACGCGACTTTCGGTCATTACGACGTCGTCATCGTCGGTGCGGGTCCGACAGGTAGCTTGTGTGCGCTCGCTCACGCACGGAAAGGCGTCCGGGTCGCTCTGCTCGAAGCCAATCCCAACGCTTCCAAACGAATGGCGGGCGAATGGTTGCATCCGCCTGCCGTCCGAATGTTGCACGACGTCGGGATCAGGCTCGACACACAGGCCCGCAGCACCACCGGCAAGGGATTCGTGGTGTTCCCGGAAGACCGCTCGGAGCCGATTGTCCTTCCTTATCGTGATGGGTTTCACGGTTTGGCGTGCGAGCATGCGACGATCGTTTCGAAGCTGCGTGAAGCGATCGCGCGCAATCCGAACGTCGACTATATTCCCTACGCGCGGGTACGTTCGGTCGAAGACGAGATGGTCACCTTTAGCCGTAACGGCACAGCGGAAACCGTCAGTGCCGTGCGGATTGTGGGTGCCGACGGACGGGCCTCGGTCGTGCGTCGTTCGTTGGGTTTGTCGATAAAACCGAGGACCTGCTCGCGGATGGTGGGGGTCACGATAAGTGGGGTGGACTTGCCGCTGGAAGGTTATGGGCACGTGCTGTGTGGCGGGCCGGGTCCCATTCTCATGTATCGGCTGGGAGAGCAATGCGTCCGGGTCATTGTCGATGTCCCATCGGACGGCTGGACACCCGGAGACCGGATTGGCTTCCTGTCGGACTCGTATGCCGGTTTGTTGCCGGAAACACTCAGATCTGCATTTGTGGAAGCGCTGCAGACCGGGCAATTTCACTCCGCGGCCAATGAACTGAGCCCTCGCGTCACGTACGGAAGCCCGCGTCGAGTGCTGATCGGCGATGCGGCTGGGCACTACCATCCCATGACGGCCGTGGGCATGACGCTCGGTTTCGGCGATGCGCTGACGCTGGCTGAGAGCAAGGACTTTCACGACTTCGTCTCGAAGCGTTTCCAGGCAACCCACACACCGGAGCTTCTCGCCATGGAGCTCTACGAGGTCTTTGCCGATCACCGGCCCGAGGCAGTGGCGATCAGACGTGCCATCTACCGGCATTGGAGGACAAGTGCCGCGTTCCGCAACCGAACCATGAGTTTGCTCGCCTGTGAAGACATATCGGTAATCCGTATGAGTTTCGCGGGTGGCGCGATGGTGTTCCGGGCGTTTGCCGGGATGATTCCGCGATCCTGCAACCAGTTCGCTTGGCGCCGGGCCCGCGACGTCGTTCATGCACTCACCGTTCGTCTCCTGTGGCTGCTGCGCGGCGTCATGCATCTACACAAGGCGAAAGGCGAGGGCGGAGAAAAAGGCGATCAAACGCGGGATATCTTGGCTCGCGCGCTTCTGGTCTCCATACCATCGGGCGTGGGTGACTCCCAGCACGTCCGCCCAAAGGAGGTGACTTCACCGGATGCCGGTCCGGCGTTGAGGAGCGCAAGTGCCCGCCTGTTGAAGCTCCAGGGTGAGGATGGCGCCTGGGAAGGCGAGATGGTTTGGTGTCCCATGCTCACCGCGCAATACGTGTTGTTGCATCACATTATGGGGCGGCGGCTCGACCCCGACCGGCGACGTCGTGTGCTGCGCTCCTTTGAGCACACACGTCTCGAAGGAGGCCTATGGAGTCTGCACGAGCACCCGCCACCCAACCTGTTTGTCACCACCCTGGTTTACGTCGCGGCAAGATTACTCGGTATTGAACGGGATGATCCGTTAATCGAGCCGGCCGGCCGATTCCTGCAGGCAGAAGAGGTTCTCGGTATCCCGAGTTGGGGGAAATTCTGGCTGGCACTCCTCAATCTCTACGACTGGCGCGGGGTCAACGCCATTCTCCCGGAACTGTGGGGCTTGCCGCGCCGGATACCGTTACATCCCTCAAATTGGTACTGCCATACCAGGCTCATCTACATGGCGATGGCGGCGATTTACCCGCACCGGTTTCAAACGCCCGTCACGTCCGTGATCGCATCGTTGCGAGAGGAACTGTTCCCCCAGGGGTTTGCCAACGTCGATTTTTCCGCGTCCCGCAATCGCTTGCGGGATGCGGACCTCTACGCGCGTCCCGGTACGTGGCTCCGAGCCGGATATGGATTGGCGCGGTTGTTTGAACGGTCCCACTCCACGCGCCTGCGCGCCCGGTGCCTGGACGCAATCATCAAGCAGATTAAATGGGAGTTGCAAACCACCAACCATACGAGCATCTCGCCGGTCAGCGGGTTTCTCAACATCCTGGCCTTATGGCTGCGTGATCCAAACGATGCCGACTGCCGTCAGGCGCTTGAGCAGTTGGATGGCTGGATTTGGGAGGACGAGGAGCGTGGCGCGCGAGTCACCGGCGCGAGAAGCAGTTCGTGGGATACCGGCTTCTCCCTGCAAGCCCTGGCAACGGTGCCCGAATTCGACGGGGCTCAATATGCTCTCCGACAAGGAGCCGGCTTCCTGTGCCGGGAACAGATCGGCACCAGCTTCGAAGGGTTCCGCGAGGCGTATCGGGCCGATCCTAAAGGCGGCTGGTGTTTCCCCGGGGGCTGGCACGGCTGGCCGGTGAGTGACTGCACCGCGGAAGCGGTGCTGGGGGTCCTTGCCGTCGACCCCAAGGCCATCAGCGAGACAGCGATTAGCGATGCGATTCAATTCATGCTGCGTAGCCAGAACCGCGATGGCGGTTTTGGCAGCTATGAGGTGCAACGCTCCGCGGTCGGCCTCGAGTGGTTGAATCCGGCCGAGATGTTTGGCGGCTCGATGACCGAGCATTCCTATGTCGAGTGCACCACGTCTTGCCTCGCGGCGCTCGCCGCTTGCCGGATGCACTTCCCGCACGTCACGAATCAGGCGGTGCCGGATGCGATCTTGAGGGCTGAAGCCTGGCTTCGACGGACCCAATCCAGCGATGGGTCGTGGCGCGGCGTCTGGGGCGTTCAGTTCATCTATGGCACCTTCTTTGGCGTCAGGGGGCTGGTTGCCGCCGGGGCCCGTCCCGTCGATCCGGCGTTGCGTTTGGCTTGCCGATGGCTGCTGGATCGTCAGCAGAAAGACGGGGGATGGGGCGAACACCACAGCGGGTGTTTGACCGGCCGATACGTTGCGCATGATGAAAGTCAGGTCATCCAAACCGCGTGGGCGTTGATTGCGCTCCTCGAAGCGGGCGATCCGAATTGGGCCGCGATTTCGCAGGGCGCCCGGTTCTTGCTCAACACGCAGGACGCGGATGGAACATGGCCCAAGCAGGACATGGCCGGGGTCTTTTTTCGCACGGCGTTGTTGGATTACGTCCTGTATCGAAAGTATTTCCCCTTGCACGCGCTCGGTCTCTACGAGCAGCGTCGCCGGGCCAGGCTGAACCTGTCGGGTCAAACAAAAACGGATAGGCTCCAGGGATGA
>jk18x22bins.80:k141_124588:51868-57732
ATGCCTGAACAACTCTCCGAATGGACGAGTTTCTCTGGCGGCCAGTTGCTTGAGGCGGCGGCGATCTTCTTGGCGTTCGTCGGCGTTCTGTTGCTGGGGTCGAAGTGGCTGCCCGGTCGTCGCGAGGGGAGCGGCCCCGATCTCGACGGCGCGACCCGTACCTACACGCTGAACGGGCTCCCGCTACTGCTGGTCGCCATGCTCGTGGCCGTGCTCGGCGACGTGTTCGGAGCGTTTTCGCTGTCCGTGCTGCACACCCACTTTGCCGAGTTGTTCGTGGTAGCCAACATCTTCGCCTTCGCGCTGACGGCGGTGTTGTACCTGCAAGGATCTCGCAGCGGAGTCGAGTCGCCGGGATTCTGGCGAGGCCTGTTCTTCGGCCGGGTGTCCAACCCCAGTTGGTTGGGCGTCGACGTCAAACTGTTCAGCTACCGTCCGTCCCTGATCGCGCTGGCGCTGTTCAACGTATCGTTTGCCGCGGTGCAGTACGACACGTATGGCGAGCTGTCGTTACAGATGATCCTCTACCAAGTGTTCACGTTCGTTTACGTCCTGAACTACTTCCAATTTGAGTACGGCATGATCTACACGTGGGACATCGTCTCCGAGCGCTTTGGCTGGATGCTGGCCTGGGGAGACTACGTGCTGGTGCCGTTCTTCTATTGCCTGTCGGGCTGGTGGGTCTTGCACGAGACAGACTCCTTCCCCGGCTGGGCCGCAGCGCTGATTTGCTTGCTGTTTGTCGTGGGATTCTGCATGTTTCGCGGCGCCAACGAACAGAAGCACCGCTTCAAGCAGAACCCGCAGGTGTCAATCTGGAGGCGGACGGCCGAGACGCTGGACGGTCGGTTGCTGGTATCGGGGTTCTGGGGCGTGGGGCGTCACTTGAACTACACGGGCGAGATTTGCGTGTACTTCGCGTTCGCCCTGACGACCGCGTTCGCGTCCTGGATTCCGTTCGCCCTGCCCGTCTGGCTGGCTGCGCTGTTATGGCATCGCGCCAGGCGCGACGACCGACGTTGCCGGACCAAGTACGGCGAACTCTGGGAACGTTACACCGAGCGCGTGCCGCACGCTCTGATTCCCGGCGTCTACTAGACTGACCGCCTGAGCACGCCCAAGAGGACACACATGGTCCAACTGCGCAGCAAGTTGACTTCTTCACCGGAGCAGCGTTCGATACCGGAACTGGACGGTGGAGCGCCGCTGATCGGTCACCTGCTGGATTTCCAACGCGATCCGGTGGCGATGCTGAGTCGCGGCAGGCGCCAGTTGGGCGAGCTGTTCCAGTTCCGGCTCGGACCGCGACCGTTCGTGCTCTTCAGCGGGCCCGAGGCGCACGACGCCTACTTCAGCGCTCCGGAGGATCAACTCAACGCGAAGGCGGTCTACCAGTTCACGGTGCCAATCTTCGGTCGCGGCGTGGCCTACGATGTCGCTCCCCAAATCATGGCCGAACAGCTCGGTTTTCTCTACCCGGCGCTCCGGGAAGCGGCGATGCAGCGGTTCGCCCGGATCATGTTCGAGGAAGTCTCGCTCTTCGCCGACTCGCTCGGAGAAGAGGGCGAGTTCGATCTTCCCGCTGCCATGAACGAATTGACCGTCAACATTGCCAGTCGTTGCCTGATTGGACAGGAAGTTCGGGACCAGGTCGACTCCGGGTTCGCCGATGCTTATCACGATCTGCAGAAGGGCATCAACACCCTGGGATTCTTCTTTCCTCGGCTGCCGACCCCCGCGCATCGCAGCCGCGATCGGGCGCGCAGACAGGTGGCAGATATCTTCGGCCAGGTGATGGCGGCTCGCCGCCGTTCAGGAACACATCACGACGACTTCATGCGGTCGCTCATGGACGCCAGCTACTCCGACGGCCGCGCGCTGAGTGATGAAGAAGTGACCGGGATCCTCTTGACCGTGTTGTTTGCAGGCCAGCACACCAGCGCTGTGCTCGCCACCTGGACCGGGCTGGAGCTGATGAGAACGCCGGATTACGTAGAACGGGTGAGGGATGAGTCCCACGCCATCTACGGCGAGTCCGGGTTAATGAGCCTCGAGGGCCTCAAGCAACAAGTGACCATCGAACACGCGGTGCGGGAGTGCGAGCGGCTCCACCCGCCATTGATCATGTTGATCCGCAAGGTGCTGCAGCCGATGCCCTACGGCGATTATGTCGTGCCCGCCGGCACCCTGGCCATGGTATCGCCCGCGGTGGCTCACCGGCTGCCCGAGCTGTTCGCCGATCCGGACCGATTCAATCCGGATCGCTTCGCGCCTCCTGCCCGCGAGGACAAGCAGCACCACTACTCCCTGATCGGGTTCGGCGGCGGCGCGCATCGCTGTATGGGCAAACACTTCGCCGAGACGCAGATCCAGGCGATCTGGACCGTGTTGCTCGACCGTTTCGACTTCAGTCTCGCGACCGGGTTCCCGAGTCCCAACTACGGGAGTTGGGTGACCGGACCCCAGACGCCCTGCCGAGTGCGCTACCGGCGCCGCTCGCAGGAAAGCGCCTTCCGGTGACAGACAGGACCGGCAACCACTATGACGTGGCCGTCGTCGGCGCCGGTCCCGTGGGCAGCGTGTGCGCGATTGCTCACGCCCGGCGCGGCTATCGGGTCGCCCTGTTCGAGGCGAATCCTTCGGCTTCCAACCGGCTGGCCGGCGAGTGGTTGCACCCGCCGGCCGCGCGAATCTTGAGTGACCTCGGGATCTCGGCGGAGACCCAGGACCAGAGCACGGCCGGAGAGGGATTCGCCGTGTTTCCGGAGGACGGCCGCGAACCGATCGCGCTGCCCTATGCGAGCGGCTCCCGCGCCCTGGTCTGCGAGCATTCGGCGCTCGTCTCGAGTCTGCGTGAGGCCGCCGGGAACGAGCCCGGCGTCGAACTCAGGATGCACGCCCGCGTCGACGCCGTCGAAGACGGCCAACTGACGTACTCCCAGAACGGCACTAGCGAAACCGTGACAGCCGAGAGGATTGTTGGCGCCGACGGCCGCTCCTCCGTCGTCCGCCGTTCGCTGGGTCTGACCGCCGGCGCCATGACCTGCTCGCGGATGATTGGGCTCACGCTTGAGGGGGCGAGCCTGCCTCTGGAAGGCTACGGCCACGTGATCAGCGGTGCGCCCGGTCCGATGCTCATCTATCGACTGGGCGATGATCGAATCCGGGCCGTGGTTGACATCCCCTTGCACTACGCGCCTCGAGACTGGAAGGGTCTGCTGTCGGACTCGTACGCCCGATGGATGCCGGAGCAACTACGGCATGCATTCCTCGACGCCTGGTCGGACGAGCGCGTGCACGCCGCCGCCAATGTCGTCAATCCGCGCGTAACCTATGGCACCTCGCAGCGAGTGCTGATCGGCGACGCCGCCGGACACTACCACCCGCTGACTGCTACGGGACTCACGCTCGGACTCGGAGACGCCGTCGCGCTGGCCGGCAGCGAAGACTTTCGCGATTTTCGCAACCAACGATTCGATGCCACGCGAGTGCCGGAGTTGCTGGCTATGGGCTTGTACGAAGCGTTCGCCGATCATCGTGCGGAAGCGGCGGCGCTCCGACAGGCGATGTACGGGCGCTGGCGAAGGAGCGGCGCCGTCCGCGCCCGGACGATGCGGCTCCTCGCCTGCGAGGACACGTCGGTCGGCAGCCTCAGCCGCGAGTTCTCGACGACGGTGGCCTGGGCGCTCAAGACCACGGTCCCTCGAACCGTCAATCCGGCCGCCTGGCGACAGTTCTTCGGCGTTGCTCGAGGCATGGGAAATCGATTCGGCTGGCTCATGCAGGCAGGCTGGCATCTGCACAGCGTCCGACGAGCCGAGGGCAGCCAACCCGAACGAGCCACCGAGACCCTGGCCCACGCGTTTCTGACCTCGATGCCGTCGCTGTCCTCGCGATCCGCCGAGCCGCGCCAGGTCGAGACCGAGTCGCCCGATGCGCACTCCGCAGTCCAGCGGGCCGCGGCGCGCCTGGTCGACCTCCAGGCCGAGGACGGCGGTTGGGAAGGCGAGATGGTCTGGTGCCCCATGATCACGGCCCAGTGGGTGCTGCTGCACCACATCATCGGCCGTCCGATCGAGCCCGGACGACGAGAGAGACTGCTGCGTTACTTCGAGCACGCCCGGCTGCCCGAAGGAGTCTGGGGCTTGCACGATCACGGGGCGCCGCACCTGTTCGTGACCACCCTCGTCTACGTCGCTTCCCGGCTGCTGGGCGTCGAACACGGCGATCCACTGATTGCTCCGGCGCGCCGGTTCCTGCAGCAGGAAGGCACGCTCGGCATTCCGAGCTGGGGCAAGTTCTGGCTGGCGCTGCTCAATCTCTACGACTGGTCGGGACTGCATCCCGTGCTGCCCGAGCTCTGGAGCCTGCCTCGCCGACTGCCGCTGCATCCCTCGAACTGGTACTGTCACACGCGGCTGATCTACATGGCTATGGCCTCGATCTACCCGCGCCGTTTCCAGGTTCCCGTCACACCGATCATCGCGTCGCTGCGCGAGGAGCTCTTTCCGCAGGGATTCGAGAGCATCGACTTTCCCGCCCAGCGCGATCACTTGAGGGAAGCCGATCTCTTCGCACGACCGACATCGCTGTTGCGCATGGGCTATCGAGGCGCGCAACTGGTTGAGCGTTTCCACGACCAGGGCCTGCGCGCCCGCTCGATGGACGCGCTGATTAGGCAGATCAAGTGGGAACTGAACACCACCGACCACACGAGCATCTCCCCGGTCAGCGGCCTGCTCAACATCCTGGCGTTGTGGCTGCACGATCCCAATGACCCCGACTTCCGGCGAGGGCTGGAGCAGGTTGACCTCTGGTTCTGGGAAGACGACGAAACCGGCGCTCGCATGACGGGCGCCAGGAGCGCCTCCTGGGACACCGGATTCGCGCTGCAGGCGCTCGCGGCTGCCCGCGGGGTCGACGGCGTGGCTGAGTCGCTCGAGCGCGGAAGCGGCTACCTCCGGAATCAGCAGATCGTGACCAGTTTCCCCGGTTACCGCGAGGCCTTCCGCAACGACCCCAAGGGCGGCTGGTGTTTCGCCGCGCGATGGCACGGTTGGCCGGTGACGGACTGCACGGCAGAAGCAGTGCTGGGGCTGGTCGCTGCCGGACCTGGCGCTGTGGGCGCGCAGGCTCTGCGCGACGCGGTCGGCTTCATGCTGCGCGGACAAAATCGGGACGGCGGATTCGGCAGCTATGAGAGCCAGCGGTCTCGGATCGAGCTCGAACGAGTCAATCCCGCCGAGATGTTCGGCGAATCGATGACCGAGCACTCCTACGTCGAGTGCACGGCATCCTGTCTCGCGGCCCTCGCCGCCTGCCGGGACCACTCACCGGAAGTCATCGATCGGACCGCGGCGACCGCCATGTCGCACGCCGACGCCTGGTTACGCCGGAACCAGGGGGCGGACGGATCGTGGCGCGGCGTCTGGGGGGTCCAGTACATCTACGGCACCTTCTTCGGCATCCGCGGACTCGTCGCCGGCGGGGCTCGACCCAACGATCCGGCGCTGCGATCCGCCTGCCAGTGGCTGGTCGACCGACAGCGCGAGGACGGAGGCTGGGGCGAGCACCACAGCGGCTGCCTGAGCGGAGAGTATGTGCCCCATGACGAGAGCCAGATCATCCAGACCGCGTGGGCTCTGATCGCGCTGCTCGAAGCAGGCGACTCGAATTGGGCCGCGATTACCCGCGGTGTGAACTTCCTGATCGACTCCCAGACCCAGGATGGTTCCTGGCCCAGGCAGGACATGGCCGGCGTGTTCTTCCGCACGGCCTTGCTCGACTACGTGCTCTATCGCCAGTACTTCCCGCTGCACGCGCTGGCGTTGTACGAGCAGCGCCGCCGCTCGCGCGGCGCCTGA
>jk18x25bins.14:k141_356029:234331-240248
TCAGCCGGTCGCGTCGGCGGAACGGCCGACGGGTGTCGTCAGGTCGAGCCGCGCCCGGCGCCTTCGCTCGTAGAGACCGAGCGCATGCAGGGGGAAGTACTGTCGGTACAGGACGTAGTCGAGCAGCGCCGTGCGGAAGAACACGCCGGCCATGTCCTGTTTGGGCCATGTGCCGTCCTTGTCCTGTGACGCCATCAGAAAGCGCACGCCGCGCGAAATCGCCGTCCAGTTCGAATCGCCCGCTTCGATCAGCGCGATCAGCGCCCAGGCGGTCTGAATGACCTGGCTCTCGGTGTGAGGGACGTAACGACCGGTCAGGCAGCCGCTGTGGTGTTCGCCCCACCCTCCGTCCTCGCGCTGGCGGTCGAGCAGCCAGCGACAGGCCAGGCGCAGGGCCGGGTCGCCGGGATAGGCGCCGGCAGCGACCAGCTCCCTGATACCGAAGAAAGTGCCATAGATGAACTGCACGCCCCAGACGCCGCGCCAGGAGCCGTCGCGTGCCTGGCTGCGGCGCAGCCACGCGGCGGCCCGTGACATGGCGTCGGTCACGGCGCTGTCCGCAAGTTGCGGGAACTGCCTGCGGCAGGCGGCGAGCGCCGCGATGCACGACGCCGTGCACTCGACGTAGGAATGCTCGGTCATCGATTCGCCGAACATCTCGGCGGGATTCAGCCACTCCAGACCGATCCTCGAGCGCCGCGCCTCGTAGCTGCCGAAACCGCCGTTGCGGTTCTGGACGCGCAACATGAACCGCACGGCATCGCCGAGCATTTCCGCGTCGGCGGCCTGTCCGCCGGCGGCGAGGATCCCGAGCACCGCTTCGGCGGTACAGTCGCTCACCGGCCAGCCGTGCCATGCGCCGGGGAAACACCAGCCGCCCCTGGGGTCGGTCCGGAACGCTTCGCGGAATCCCTCGAAGCTCGTGCCGATCTGCTGCTGGCGGAGGAAGTGCGCGCCGCGGCGCAGCGCCTCGCGAGCTTCGCTGGCCGCGTCGCATTCGGACGCCGTGGCGAGCGCCTGCAGCGCGAAGCCGGTATCCCAGGAACTGCTTCGGGCTCCCGTGACTCGCGCGCCAAGCTCTTCGTCCTCCCAGAGCCAGCCATCGAGCTTCGCGAACGCCCGGCGGCAATCGCTGTCGTCCGGATCGTCGAGCCACAGGGCCAGGATGTTGAGAAAACCGCTGACCGGAGAGATGCTCGCGTGGTTTGTCGATCGCAGCTCCCACCTGATCTGCCGGCGCAGCGCTTCCAGGCAGCGGGCGCGCAGGCGTTTGCCGTGAAATCGTTCGATGACACGGGCAAGCCGGTAGCCGGCTCTGAGCCACACGCCCGGCCGCCTGAACAGGTCGGCTTCCCGCAAGCGATTGCGGGCCGCGGAAAAGTCGACGTTGTCGAAACCCTGCGGGTACAGCTCCTGCCGCAGGGATTCGATCAGGGGCGTGACGGGCGCCTGGAACCGATGGGGCCAGATCGACGCCATCGCCATGTAGATGAGGCGCGTATGGCAGTACCAGTTCGAGGGGTGCAGGGCGACCCGGCGCGGCATGCTCCACAGTTCAGGCAGGATGGCGTGGACCCCGCGCCACTCGTAGAGATTGAGGAGCGCGAGCCAGAACTTGCCCCAGCTCGGAATCGCGACGACGCCCTCGGCCTGCAGGAAGCGCAGGGCCCGTTCGATCAGCGGATCGTCCCGCTCGACACCGAGCAGTCTCGCCGCGACGTAGACCAGCGTGGTCACGAAGAGCTGCGGCGGCGAGTGTTCGTGCATTCCCCAGCCGCCGCCTGCAAGACGGGTATGTTCGAAGGAGCGCAGCACGCGCCTGCGCCGGCCGGGTTCGAGCGGCTCCCCCATCAGGTGGTGCAGCAGCACGTATTGCGCGGTCAGCATGGGGCACCAGACCATCTCGCCTTCCCAGGCGCCATCCTCGCCCTGCAGGGCCAGCAGGCGCGCGCTTGCGCTGCGCAATGCCGGTCCCGCATCCGGTGACGCCGCTTCCTTCGGGCGGTTCGGACTGGAAGCGCCGGGGTTCGATGGCATGGAGATCAGAAACGCGCGGCTCAGCGTGCGGCGGGCCTGCCGATCTTCCATTCCGCCGCGACGTTTGACCTTGCGCAGCTTCTGCAAGCCGCGCACGAGCCAGCGCAGACGACGACCCAGCGGGTAAACGACATCGCGGGCCCGGCGCCAGGCGAGACGGTCGAACGACCGCGGAACGGAGCTGGCCATCGCCCGGACCACGGTGGCGGACAGCGCGAGCCCCAGGTGGATGATCGAGGTGTCTTCACAGGCGAGCAGCCGCATGGTCCGGTCGCGGACCACGCGATGCGTCCGCCAGTTGCGGTAGATCGCGTTCCTGAGCGCCACGCACTCGAAACGATGATCGGCAAAGACCTCGTAGAGCCCCATGGCGAGAAGCTCCGGAGCGCGGATCGCCATGAAGCGCCTGGCGGTGAACTGCTTGAAATTCCTGCCCCCGGCCAGCATGAGAGCGTCTTCGAAGCCAAGCGTCATCCCGACCGCCGTCATGGGATGGTAGTGCCCGGCGGCATCGCCGATGAGCACGCGCCGCGCAGTCCCGTAGCTGATGCGCGGCCTGAGCTCGTTGGCTGCCGCATGAAACCGTCCGGCCCTGAGCGCTGCGATGAACCCGGGCCGCAGTGCTTCCGGCAGAAAGGCGGCGTAGGAGTCGGCGAGCAGGCCGATCCGATCGCGGGGCGACCAGTGGTCGAGCGGCACATCGACGACGACTCGGGCGCGGTCCTCGCCGAGGGGATAGACGAGAATCGGACCCGGACCGCCAAGCACGACCTGACCGAAGCCCTGCGGCTCGAGGTTCACGCCCTCGACCGACACGCCGACCATCCGCGAGCAGGTCATCCGCTGCGTCGGCAGGCCGAGGGAGCGGCGCACGATCGAGGCCCGCCCGTCGGCGCCGACGATCCGGGCCGCCGTCAGCGATTCCTCGAGGCGGTCGCGGGAAAAGACGATCCTTTCGTCTTCGACTGCCGTGACGCGTGCGTTGAGATGGAAGTCGATCGCCGGCTCGTTCCCGATCGCTTCATGCAGTCCCGCCACGAGCGCGTCATGCTCGCATACCAGCGCGCGGGATGAGTTCGGATAGGGAAGCACTATGGGCTCGGAACGGTCTTCCGGGAACACCACGAAACCCTGACCGACGCTGCTGTGGACCGGCGCAGCGAACGAGATCCCGAAGTCGCGCAACATCTTCGCCGCCGGCGGATGCAGCCACTCCCCCGCCAGGCGCGTGGCAGCCTTCGGATTGGCTTCGAGCAGGGCGACGCGGGCGCCCTTGCGCGCGTGGGCCAGCGCGCAGACGCTGCCGACCGGGCCTGCGCCGACGATGGCGATGTCATAGCGGAGCGAAGCGGCGCTCATCGGAAGACGCCCGTTTGCGAGCGGCGGCGGTAGCGGAGCCGGCAGGGCGCCCTGGGACCCGTCACCCAGCTACCGTAGTTCGGGGCGGGAACGGCGGTCTCGAGTTCGAAGTCGAAGCGGTCGAGCAATACTGTCCAAATGGCCTTGAGCTGCAGGATGGCGAAGTTCTTGCCCATGCACCGATGTTTGCCGCCGCCGAAGCCGATCAGGGCATAGTGGTGCTGCTTGTCCTCGCTGGCCGGGGGAGCGAATCGCTCCGGGTCGAAGCGCTCAGGGTCCGCGAATACGTGGGGCAGGCGGTGAGAAACGGCCGGCGATACCATGGCGAGCGTGCCGGCAGGCACCGTGTAGCCGGCGTAATCCAGGGGCTTGAGCACCTTGCGGACCAGCAATATCAGCGGTGGATGCAGGCGCTCGCACTCGCGTACGCTGCGCTCCAGAGCCGCTTGCTGCTTGAGGCTCGCGAGATCCATGGTCCCCGATTCGCGGTAGATCTCCTCCATTTCCTCCCTGACGCGTGGGACGCAGCCGGGCTCCGCGGCGAACGCGAGGCCCATCCAGCTCGCGAGCACGGCGCTGGTGTGCTGGCCCGCGAACAACACGGTCAGCAGGATGCCGGTGATCTCGTCGTCGCCGAGCCTTCGGCCGTCCTTGTAGCGGGCCTGCATGAGGGTCTGCATGAAGTCCTCGGGAGCCGCTCCCGAGCGCCGGCGTTCCCCCATGATCGCGCCGAGTATCGCGGCGATCCTGCGCCGCGCGCGGTCGCGCCTGCGGTGCGCCGGTATGGGCAGTCTGGGCAGGAAGAACCCCAGGGCGTTGATGCCCTCCTGCAGGTCGTGATAGGCCGCGGCGAACCCCGAATCCACCTGGTCGCGGACTTCCTGTCCGAGCAGGCAGCGGCTCGCGATATTGACGGTGAGTTCGTTCATCGCGGTCGGCAGGTCGACTTCGCCGGCGTCGCCCAGGGCGTCGGCGAACTGCGAGACCTCCTCGAACATGATGCGGGCGAACCGGCGCATCGCGGCTTCGCGCAGCGCCGGATACAGGAAGCCCAACTGCTCGGCCATGATCTCGGGCGCGACGTCGTAAGCCACGCCGCGGCCGAAGATCGGCACGGTGAACTGGTAGACGGCCCTGGCGTCGAGCTGGTCCTCGGGCGCCCGGAAGTAGCAGTCGTGAGCTTCAAGGCCCGCGAACAGAACGAACTCGCGGGGGCCGAGCCGGAAGCGGGCGAGTTCGCCGTGTTCGCGCCAGCAGCGGCTCAGCATTGCGACCGGATCCCGCTGAAACTCGGGCAGGTGGCCGAGCAGGGGCCAGCCGCCGGAGAGTTCCGGAATCGGCTTCGCCGCCGCCACGGGTTCGGCCGAACTCAGGGTCGCTGCAGTGTCGGACCGGCGTGCCAAGCTTGCTCTCAGTAGACGAACGGAACCATCGAATACGGGACCCGCTTCTTGTAGCGCCGCCAGAGTTCCCCGTACTTGGCCTGGCAGCGGCGATCGTCGCGCCGGGAGCGATGCGACAGGAGGGCCGCAAGCCACGCGGGCAGCACATAGGGCGCCCAGGAGGCAAACCCGCTCGTCAGGGCGAACGAGAGGTAGACGCAGATCTCGCCGGTATAGTTGAGGTGCCGGCCGATCCCCCAGAACCCGGAAACGAGCAGGCGCCCGTCGAGCGTCTCGGCAGACTTCCCCCAGATCGCGGTTTCGTGGTTGCGCTTGAAGCGGTGCTTCTGGCCGTTGGCGCCGCGAAACATCCAGAAGCCGAACACGTACAGCGCGACGATCGCGACGGCCGCAGCGGGGCTCAGCGGCGGCCCGGTCGCGTCCACGAGCCACCAGCCGACGATGCAGTAGAAGAACGGCACGAGCACGTAGTCGCCCCAGACGAGCATCCAGCCGAACCGCTCGCTGATGATGTCCCAGGTGTGGACCATGCCGCCTTCGAACTGGAAGTAGTTGAGCACGTACAGGAACGTGAAGACCTGGTAGAGCATCATCGCGAGCGTCAGTTCGCCGTGGGCTTCGTACTGGGCCACGGCGAACGACGCGTTGAAGAGCGCAAGCCCGATGAGCGAGGGGCGGTAGCTGAACATCTTGAGGTCCACGCCGAGCACGGCGGGATTCAGTTCGGCGCCGACGAAGTAAGCCTTCCAGAAGCCCTGCGGCGCGCCAGGCGATCGGGCGCCCCGCCAGTACAGCCAGCCCGAGAACGCGAACGCAAAGACGTTCGTCACCACGAACAGGGCAAGGAAGTGGGTATTCAGCGCCGACAGCGAGAACCAGCCAAGGAACTGGGCGAGCGCGGCCACGACCGCCGTCAGCAGGAACAGCGTCAGGCCGTTGAGCTTGTAGCTGATCGTTTTCCCGTCGAGTTCCGGCCCTTCGATGCGGCGTCCCGGTACGATCAGCGAACCGAGAAACATGGCCACCAGGAACACCGCGAGCATCGCGGCGGCCGCCAGCAGCGTGCCGCCGGAGAGCGCGGTCAGGTTCGACGACAAGTCAGCCACCGGCGTAGCCAT
>jk18x25bins.22:k141_179676:180-6130
TCAGGCGACTGCGGCTTCGGTCGCGGCTTCGGGGGCGGGCGGGGCCGCGGCGGAGGTAACGGAACCGCAGGCGGACAGGCCGAGCCGGTCCCGCCGCCGCCGCTCGTAGAGCCCCAGCGCGTGCAGCGGGAAATACTGGCGGTAGAGCACATAGTCCAGCAGCGCCGTCCGGAAGAAGACCCCGGCCATGTCCTGCTTCGGCCAGGAGCCGTCGGCCTCCTGCGTATCGAGCAGGTACCGGGCGCCGCGCGAAATTGCCGCCCAGTCCGGCTCGCCCGCCTCGAGAAGCGCCATCGTCGCCCAGGCGGTCTGGACGATCTGGCTTTCCCCGTGCGGGACGTAGCGGCCGGTCAGGCAGCCGCTGTGGTGCTCGCCCCATCCGCCGTCCTCCCGCTGGCGGTCCAGCAGCCAGCGGCAGGCCGAGCGCAGCGCCGGGTCGCCGGGCCGGGCTCCGGCCGCAACAAGGCCTCTGATGCCGAACAGGGTGCCGTAGATGAATTGAACGCCCCATACGCCGCGCCACGATCCGTCGCCTTCCTGGGCCCGCCGAAGCCAGGCATCGGCCCGGGCGATGGCGTCCGCGATATCGCGATCCGCCGATTGCCCGTCCGCCTTCCGGCAGGCGGCAAGCGCCCCGACGCAGGACGCGGTGCATTCGACGAAGGAATGCTCGGTCATCGAATCGCCGAACATCTCGGCCGGATTCAACCATTCCAGGCCGAACGCCGAACGCCGCGCCTCGTAGCTGCCGAAACCGCCGTCGCGGTTCTGGCTGCGCAGCATGAACGCGACCGCATCGCGCAACGCCGCGGCATTCCCGGCGCCGCGCCCGGCCGCGACTATTCCGAGCACCGCTTCCGCCGTGCAGTCGCTCACCGGCCAGCCGTGCCAGCCGCCGGCAAAGCACCAGCCGCCCTTCGGGTCGGACCGGTAGGCCTCGCGGAACCCGTCGAAGCTGTCGCCGATCCGATTCGCCAGCAGGAAATCGGCGCCGCGCCGGAGGGCGTCTTCGGCGCCGTCCGGCCCCGACTCAGGCCCCGCCGCCAGCGCCTGTAACGCAAACCCGGTATCCCACGAGGCGCTTCGCGCGCCGACAACCCGCGCGCCCCGGTCCTCGTCTTCCCAGATCCAGCCGTCCAGCCTTTCGAGCGCCCGGCGGCAATCGGCGTCGTCGGGATCGTGCAGCCACAGGGCGAGGATGTTGAGCAGGCCGCTGACCGGGGAGATGCTGGTGTGGCTGGTGGTCTGCAACTCCCATTTGATGCGCCGGAGTATCGCGTCCACGCACCGGGCGCGCAGGCGCTTGCCGTGGAACCGGTCGTAGAGCCGCGCGACCGCGTATCCGGCCTTCAGCCATCCGCTCGGCCGGGCGTAGAGGTCGGCCTCGCGCAGGCGGTTGCGGGCGGCGGAGAAACCGGCGTTCGCAAAGCCTTCGGGGAACAACTCCTCCCGCAGCGCCGCGATTTCGGGCGTGACGGGCGCCTGGAAGCGGCGCGCGTAAACCGCCGCCATCGCCATATAGATGAGCCGGGTGTGGCAGTACCAGTTCGAGGGATGCAGCGGTATCCGGCGCGGCAGGCGCCACAACTCCGGAAGAACGGCGTTGACCCCGCGCCAGTCGTAGAGGTTGAGGAGCGCCAGCCAGAACTTACCCCAGCTCGGAATGCCGAGAATCCCCTCGGCCCGGATGAATTGCCGGGCCGGCGCGACCAGGGGATCGTCGCGCCCGACGCCGAGCAATCTCGCCGCGGCATAGACCAGGGCGGTGACGAACAGATGGGGCGGCGAATGTTCGTGCAGGCCCCATGCGCCGCCTTCCAGCCGGGTCCGTTCGAAGGAGCGCAGCACCCGCCGGCGCCGGCCGGGCTCGAGCGGCCGCCCGATAAGGTGGTGCAGCAGCGCATATTGCGCGGTGAGCATGGGGCACCAGACCATCTCGCCTTCCCAAGCGCCGTCCTCCCCCTGAAGACTCAACAGGCGCGCGGCCGCTCTCTTCACGGCGGGGTCGGCATCGGGCGCCTCGGCCTCCTTCGGCCGGGCGGAACCGCCGGTTCCGGTCTCCGCGGACATGGAATAGAGAAACGCACGGGCGAGGTTGCCGCGCGCGCGCCTGCCCTTTTCCCCGCCCGCGCCTTTCGCCTCGCGCACCTGGAGAATGCCGCGCACGAACCACCAGAGGCGAACGGCGAGGGCATGAAAGATGCGGCGGGCCCGGCGCCAGGAGACCCGGCGGCGGTTGCCCAGCGACATCTCCCGCGCCACCGCCCGGAGGATCGTTCCGCTGAAGGCGAGGCTCATCCCGGTCGCCGACCGGTCTTCGCAGGCCAGAATCCGCGTGGTCCGGTCCCGGTACACGGCATTCGTCCGCCACCCCCGGTAGATCGCGTGCCTGAGCGCGACCGACTCGGCCCGGTGATCGGCAAAGACCTCGTAGAGCCCCATGGCGAGGAACTCCGGAACCCGGGTCGCCCTGAAACGTCCGTTGGCGAAGTCGCGGAATTTTCCGCCTTCGGCGAGCGCAAGCGCATCGCCGAAACCGAGGGTCATTCCGACCGCGGTCATGGGATGATAGTGCCCGGCCGCGTCGCCGATCAGCACCCGGCGGGAGCTTCCGTAGGTGGCGCGCGGCCGCAACTGATTGGTCGCGGCGTGGAACCGTCCCGCCCGCAGCGCTTCGACGAACGCCGGGCCGAGCGCTCCCGGCAGCAGGCCGGCAAAGGCTTCCGACAGGAAACCGACCCGGTCGCGGGGCGCCCAGCGGTCGAGCGGAACGTCGACGATGACCCGGACGCAGTCTTCCGCCAGACCGTATACGAGGACCGGCCCCGGTCCGCCGAGCAGCACATGGCCGTAGTTTTCGAACGGCAGGCTGGCCTCTTCCAGAGTGACCCCCAGCATCCGCGAGCAGAGCACGGGATCGGTCGACAGGCCCAGGGATTTGCGCACGACCGAGGCCCGGCCGTCGGCGCCGACGATCCGCGCGGCGGTCAGGGATTGCTCCTTGCCGTTCAGGGAATAGGCGACGCGTTCGTCGTCGACCGCGTTTACCCGGGCGTGCGGGATGAAATCGACATTCGTTTCGCCGCCGATCGCCTCGCGCAGCTTCGAGACGAGCAGCGCATGGTCGCATGCCAGGCCCAGGGATCCCCCGGAATAGGGAAGCTCGATCGGCTCGGAGCCGTCTTCCGGAAACACCACGAAGCCCTTGCCGGGGGTGGTGCGGGGCAGCGAATCGAGATCGATTCCGATATCGCGCAGGATTTGGACGGCGGGCGGATGCAGCCATTCGCCCGCCAGCCGCCCGGATGCTTTCGGATTCGCTTCGAGCAGGGCCACCCGGGCACCTTCGCGCGCATGGGCGAGCGCGCACAGGCTGCCGACCGGGCCCGCGCCGACGATGGCTATGTCGTACTGCCGCGACGCGGCGGCGCTCATCGGAAAACGCCTGGCCCCGCGCGGCGGCGGTAACGGACCCGGCACGGCGTTTTGGGCCCCGTCACCCAGCTGCCGTAGTTCGGCCGCGGAAATTCGCCGTCCAGAACGAAGTCGAAGCGGTCGAGCAGAACGGTCCAGATCGCCTTGAGCTGCATATAGGCGAAATTCTTCCCCATGCAGGCGTGCTTGCCGCCGCCGAAGCCGATCAGGGCGTAGTGGTGTTGTTTGTCCTCGGAAGCCGGCGGTGCGAATCGGTCGGGATCGAAGCGTTCCGGGTCGGCGAAAATATGCGGCAGCCGGTGGGATACCGCCGGCGACACCATGGCCATGGTGCCGGCCGGCACGACCCGGTCGCCGTACTGCAGGGGTTCGAGCGCCTTCCGGATCAGCAGGATCAGCGGCGGGTGCAGCCGCTCGCCTTCGCGGACGGCGTTTTCCATCGCCGGCTGGCGCTGGAGGCCGTCGAAGCTGATGGAGCCCGCGTCGCCGTAAACCTCCCGCGACTCGTCCCGGATGCGTTCGACATAGGCGGGCGCCCTGAGGAGTTCCAGGCCGGTCCAGGTCGCGAGCACGGCGCTGGTGTGCTGGCCCGCGAACAGCACCGTCAGCAGGATGCCGGTGATTTCGTCGTCGGTCAGGGCGCGCCCGTCCTTGTAGCGGGCGTTCATCAGCGTCTGCATGAAATCGTCGGGGCCGGCCCCCGACTTCCGGCGCTCCGCCATGATGCCGCTGAAGATATCGGCGACCTTGCGCCGGGCTCTGTCGCGGCTTCGATGCGAGGCGGTGGGCAGCCTGGGAAGAAAGAACCCCAGCACGTTGATGCCGTTCTGCAAATCGCGGTACGCCTCGGCAAATCCGGTGTCCACCCGGTCGCGCACCTCCTGTCCGATCAGGCAGCGGCTGGCGATCCTGACGGTCAGCTCGTTCAGCGCGTGCGGCAGATCGATTTCCCCTTCCTCTCCGAGGGCGTCCGCGAACAGCCTCGCCTCCTCGAACATGATGAGGGCGAACTTGCGCATGTTGGCTTCGCGCAGCGCCGGAAACAGGAATCCCAGCTGCTCCGACATGATCTCCGGGGACGTGTCGTAGGCCACGCCGCGCCCGAAAATCGGCACGGTGAACCGGTAGACGGCCTTGGCGTTCAGCTGCTCTTCGGGCGCCCGGAAATAGAAATCGTGGGCCTCCGGCCCGGTGAAGAGAGCGAAGTCGCGGGGACCGATCCGGAAGCGGAAGAGATCGCCATGCTCGCGCCAGCCGCGGCTCAACATGGCAATCGGATCCCTTTTGAATTCCGGCAACTGGCCGATCAGCGGCCATCCGCCCGCGAGCCTGGGAGCGGCATTCGCCGCCCGCTGCGGAAGCTCCGCCGTATCCGGCGCCGCCATGCTGTCAGACCGGTTTGCCATCTCCACGCTCAATGAATGAAGGGCAGCATCGAAAAACGCGCCCGTTGCGTGTAGCGCTCCCACAGCTCGCCATACTTGGCCCGGCAGCGGCGCTCGTCGCGTATCGAACGGTGCCACAACAGAGACGCCAGCCATGCCGGCAACAGGTAGGGAACCCAGGAGGCGAGGCCGGTCGTGAGGGCGAAGGCGAGGTAGACGCAGATTTCGCCGGTATAGTTGAGATGCCGCCCGATACCCCAGAATCCGGACACCAGGAGGCGTCCGTCCAGCGTCCGGGCGGGCTGCCCCCAGATCGTGATATCGGGATTGCGCTTGAAGCGGTGCTTCTGCTGGTTGGCGCCGCGGAAAAGCCAGAAACCGAAGACGAAAAGCAGGACGAGCGCCGCAGCCGCGGCCGGCGACAACGGATCGGGCGCGTGAACCAGCCACCAGCCGGGCAGGCAATAGAAAAACGGCACCAGCACATAATCGCCCCAGACCAGCATCCACCCGAAGCGCTCGCTGACGATGTCCCAGGTATGGACCATGCCGTGTTCGAACTGGAAGTAGTTGAGCACATAGAGGAAGGTGAAAATCTGGTAGAGCGCCATCGCCAGGGTGAGCCCGCCGTAGGTTTCGTATTGCACGGCGGCAAACGAGGCGTTGAACAGCGCCAGTCCGATGAGCGAGGGCCGGTAGCTGAAAAGCTTCAGGTCCAGCCCGAACCGGACCGGGGCGGCCTCCACGCCGTAGAAGAATCCCCGCCACGATCCGGACGATGCGCCGTTGTTCCGCACGCCCTGGAAATACAGCCAGCCGGAAAGCGCGAAGGCGAAAACGTTCGCGGCCACGAACAGGGCCGCAAAGTGGTTGTGCAGCACCGAAAGCGAGAACCAGCCGAAGACCTGACAGATACCCGCGGCGGCGGCGGCGATCAGGAACAGGGCGAGGCCGTTGAGCTTGTAGACGCGCTGCTTTCCGTCGGCGTCCGGGCCCTCGATCCGGCGGCCGGGCAGAAGCGCCGAACCCAGCAACAGCAGGGCGACAAACGCCAGCACCATTGCCGCCGCGCCGGGCAGCTGCCCGCCCGACAACGCGGAAAACGGAACGGAAAGGTCAGACGCGGACAT
>jk18x25bins.5:k141_720591:10344-16261
TCACCCCGCCGCGCCGGCGGAACGGTCGACGGGCCCGGTCAGGTCCAGCCGGGCCCGGCGCCGCCGCTCGAACAGCACGAGCGCATGCAGTGGGAAGTACTGCCGATACAGGACATAGTCGAGCAGCGCCGTGCGGAAGAACACGCCGGCCATGTCCTGTCTCGGCCAGGTCCCGTCCCTGTTCTGGGCGGCCAGAAGGAAGCGGGCGCCCCGCGAAATCGCCGTCCAGTTCGAATCGTCCGCCTCGATGAGCGCGATCAGCGCCCAGGCGGTCTGAATGACCTGACTCTCCGTGTGCGCGACGTAGCGCCCGGTCAGGCAGCCGCTGTGGTGCTCGCCCCATCCCCCGTCAGGACGCTGGCGGTCCAGCAGCCAGCGGCAGGCCAGGCGCAAGGCCGGGTCCCCGGGACGGGCGCCGGCAGCGGCCAGCCCCCTGATTCCGAAGAAAGTGCCATAGATGAACTGCACTCCCCAGACGCCGCGCCAGGACCCGTCGCGCGCCTGGCTGCGGCGCAGCCAGGCGGCAGCCCGTGACACGGAGTTCGTCACCGCGCTGTCCGCAAGTTGCGGGAAATGCCTGCGGCACGCGGCGAGCGCCGCGATGCAAGACGCCGTGCATTCGACGAAGGAATGCTCGCTCATCGATTCGCCGAACATTTCGGCGGGATTCAGCCACTCCAGACCGATCCTCGTGCGCCGCGCCTCGTAGCTGCCGAAACCGCCATCGCGGTTCTGGCCGCGCAACATGAACCCTACCGCATCACCGAGCATTTCCGCGTCGGCGGCCTGTCCGCCCGCGGCGAGGATCCCGAGCACGGCTTCCGCCGTACAGTCGCTCACGGGCCAGCCGTGCCATGAGCCGGGAAAACACCAGCCGCCCCTGGGGTCGGTCCGGTACGCCTCGCGGAACCCCTCAAAGCCGGTGCCGACCTGTTGCCGGCGGAGGTAGTGCGCGCCACGGCGCAGCGCATCGGGAACGCCGCCGACCGACTCGCATTCGGAGGCCGTGGCCAGCGCCTGCAGCGCGAAGCCGGTATCCCAGGAACTGCTTCGGGCTCCGGTGACTCGCGTGCCAAGCTCCTCGTCCTCCCAGAGCCACCCATCGAGTTTTGCGAACGCCCGGGAACAATCGGCATCGTCCGGATCGTGCAGCCACAGGGCCAGGATGTTGAGAAAGCCGCTGACCGGAGAAATGCTCGCGTGGCCGGTGGATTGCAGCTCCCACCTGATCTGCCGGATCAGCGCGTCCATGCAGCGGGCGCGCAGGCGTTTGCCGTGAAACCGGTCGACCAGGCGGGCCAAGCGGTAGCCGGCCCGCAGCCACGCGCCCGGCCGCCGGAACAGGTCGGCCTCCCGCAATCGATCGCGGGCCGCGGAAAAGTCGATACTGCCGAAACCCGCGGGGTAGAGCTCCTGCCGCAGGGACTCGACCAGGGGCGTAACGGGCGCCTGGAACCGATGGGGATAGATCGACGCCATCGCCATGTAGATGAGCCGCGTATGGCAGTACCAGTTCGACGGATGCAGTGGGATCCGGCGCGGCAGGCTCCACAGTTCCGGCAGGACGGCGTGGACCCCGCGCCAGTCGTAAAGGTTCAGCAGCGCCAGCCAGAACTTCCCCCAGCTCGGAATTGCGGCGACCCGCTCGGCCTGCAGGAAGCGCCGGGCCGGCTCGATCAACGGGTCGTCCGGCCCGGCGCCGAGCACCCGCGCCGCGACGTAGACCAGGGTGGTAACGAACAGATGGGGCGGCGAGTGCTCGTGCAGGCCCCAGGTACCGCCGTCGAGCCGGGTCTGTTCGAAGGAGCGCAGCAGGCGCCTGCGCCGGCCGGGCCCGATCGGCTGCCCCATGATGTGATGCAGCAGCACGTACTGTGCGGTGAGCATGGGGCACCAGACCATCTCGCCTTCCCAGGCGCCATCTTCGCCCTGCAGGTCCAGCAGGCGTGCGCCTGCACTGCGCAATGCCGGGCCCGCGTCGGGCGACGCCGGTTCGTTCGTTCGGTTCGGCATCGAACCCCCGGCTTTCGACGGCATGGAGGCGAGGAACGCGCGGCCCAGCGTGCGGCGGGCGTGCCGATCTTCCCCTTCGCCGCGGCGTTTGACCTTCCGCAGCTTATGCACGCCGCGCACGAGCCAGCGCAGACGATCGCCGATCGGATAAACGACATCGCCGGCCCGGCGCCAGGCGAGACGGTCGAACGAAAGCGGAACGGAACCGGCCATTGCCCGGAGCACCGTGGCGGACAGCGCAAGCCCCAGGTGGGTGATCGATGTGTCTTCGCAGGCGAGCAGGCGCATGGTCCGGTCGCGGACCGTGCGATGCGCCCGCCAATTTCGGTAGATCGCATGCCTGAGCGCCACAGCCTCGAAACGATGATCGGCAAAGACCTCGTAGAGCCCCATGGCGAGAAGTTCCGGAGCCCGGATCGCCCTGAATCGCCGGGCGGTGAAGTCCCTGAAATCCCTGCCCTCGGCCAGCATGTGCGCGTCGCCGAAGCCGAGCGTCATGCCGACCGCAGTCATGGGATGATAGTGTCCCGCGGCATCGCCGATGAGCACGTGCCGCGGGGTCCCGTAGCTGACGCGCGGCCTGAGTTCATTGGCCGCCGCGTGAAACCGGCGCGCCCTGAGCGCGGCGATGAAGCCGGGCCTCAGGGTTGCCGGCAGAAAGGCGGCGTAGGATTCGGCGAGCAGGCCAAGACGGTCGCGAGGCGACCAGTGGTCGAGCGGGACATCGACGACGATCCTGGCGCAATCCCCGCCGAGGGGATATACGAGAATCGGGCCCGGACCTCCAAGCAACACCTGCCCGAAGCCCGGCGGCTCCAGCGCCACGCCTTCAACCGAAACGCCGACCATCCGCGAACAGGTCATCCGCTCGGTCGGCAAGCCGAGGGACCGGCGCACGACCGAGGCCCGCCCGTCGGCGCCGACAATCCGGGCTGCCTCCAGGGACTGATCGAGACGGTCGCGGGAAAAGACGACCCGCTCGCCGTCAATCTCCCTGACCCGCGCGTTGAGAAGAAAATCGATATCCGCCTCGTTGCCTACCGCCTGGTGCAGCTTCGACACGAGCACGTCATGCTCGCAGACCAGCCCGCGGGATGCGTTCGGATAGGGAAGCACGATCGGCTCCGAGCGGTCTTCCGGGAACACGACGAAACCCTGCCCCACGGTGCTGCGGCCCGGCGCGTCGAACGAAATCCCGAATTCGCGCAACATCTGCGCGGCCGGCGGATGCAGCCATTCCCCCGCCAGTCGCGTGGAAGCCTTCGGATTGGCTTCCAGCAGGGCGACGCGGGCGCCCTTGCGCGCGTGGGCGAGCGCGCACAGGCTACCCACCGGACCGGCGCCGACGATGGCTACGTCGTAACGGGGCGAATCGCCGCTCACCGGAACACGCTTGCCTGCGGGCGGCGGCGGTAGCGGAGCCGGCAAGGTGCCCTGGGCCCCGTCACCCAGCTGCCGTAGTCCGGGGCCGGAACCGCGGTCTCGAGTTCGAAATCGAAGCGGTCGAGCAGCACCGACCAGATCGCCTTGAGTTGCAGGATGGCGAAGTTCTTGCCCATGCACCGGTGTTTGCCCCCGCCGAAGCCGATCAGGGCGTAGTGGTGCTGCCTGTGCTCGCTGTCGGGGGGAGCGAAACGCTCCGGGTCGAAGTGCCCGGGCTCCGAAAATACGTTGGGCAGGCGATGGGAGACAGCCGGCGACACCATGGCAAGCGTACCGGCGGGCACCGTGTAGCCGGCATGGTGCACGGGCTTGAGCACCTTGCGGACCAGCAATATCAGCGGTGGATGCAGCCGCTCGCACTCGCGTACGCTGCGCTCCAGGGCCGCCTGCTGCTTGAGGCTCGCGAGGCTCATGGCCCCGGTTTCGCGGTAAACCTCCTGCATCTCCTCCCGGACCCGTGCGAGGCAGGACGGCTCGCAGGCAAACGCGAGACCCATCCAGCTCGCGAGCACCGCGCTCGTGTGCTGACCGGCGAACAGTACCGTCAGCAGAATCCCGATGATCTCCTCATCGCCGAGCGCCCGGCCGTCCTTGTAGCGGGCCTGCATGAGCGTCTGCATGAAGTCGTCCGGCGCCGCCCCGGAACGGCGGCGTGCCGCCATGATGCCGCCGAGTATCCCGGCGATCCTGCGCCGCGCGCGGTCGCGCCTGCGGTGCGCCGGGACAGGCAGTCTGGGCAGGAAGAAACCCAGGGCGTTGATGCCTTCCTGCAGATCGTGATAGGCGGCGGCGAAACCCGAGTCCACCCGGTCGCGGACTTCCTGTCCGAGCAGGCAGCGGCTCGCGATATTGACGGTGAGTTCGTTCATCGCCGCCGGCAGATCGATTTCGCCGGCCTCGCCGAGGGCGTCCGCAAAATGCGAGGCCTCCTCGAACATGATGCGGGCGAACCTGCGCATCGCGGCTTCGCGCAGCGCCGGATACAGAAACCCCAACTGCTCGGCCATGATCTCCGGCGCGACGTCGTAGGCCACGCCGCGGCCGAAGATCGGCACGGTGAACCGGTAGACAGCCCTGGCGTCGAGCTGATCCTCGGGCGCCCGGAAGTAGCAGTCGTGAGCCTCCAGCCCCGTGAACAGGACGAACTCGCGCGGGCCGAGCCGGAAGCGGGCCAGTTCGCCGCATTCGCGCCAGCAGCGGCTCAGCATGGCGACCGGGTCCCTCTGAAACTCCGGCAGGTGCCCGAGCACGGGCCAACCGCCCGAGAGTTCGGGAACGGGCTTCGACGCCGGCAACGTTGCGGACGGCGCCGATCGCAGGGTCGCGGCATTGTCGGAACGGCGGGCCAAGGGCGCTCTCAATAAACGAACGGAACCATCGAATACGGGACCCTCGCCCTGTAGCGCCGCCAGAGTTCCCCGTACTTGGCCTGGCAGCGGCGCTCGTCGCGCCGGGAACGGTGCGACAGGAGGACCGCGAGCCACGCGGGCAGCACGTAGGGCACCCAGGATGCGAACCCGCTCGTGAGGGCAAAGGAGAGGTAGACGCAGATCTCCCCGGTATAGTTGAGATGCCGGCCGATCCCCCAGAACCCGGAAACCAGCAGGCGCCCGTCCACGGTCTCGGCAGGTTTTCCCCAGATCGTCGTTCCGGGGTTACGCCTGAAGCGGTGCTTCTGCCCGTTGGCGCCGCGGAACATCCAGAAGCCGAACACGTAGAGCGCGACGATCCCGGCCGCGGAGACCGGGCTCAGCGGCGGCCCCGACGCGTCCACGAGCCACCAGCCGACGATGCAATAGAAGAACGGCACGAGCACATAGTCGCCCCAGACCAGCATCCATCCGAACCGCTCGCTGACAATGTCCCAAGTGTGGATCATGCCGCCTTCGAACTGGAAGTAGTTGAGCACATACAAGAAGGTGAATAGCTGGTACAGGATCATCGCGAGCGTCAGTTCGCCGCGGGTTTCGTACTGAACCACGGCGAACGACGCGTTGAAGAGCGCGAGCCCGATGAGCGAGGGGCGGTAGCTGAACATCTTGAGGTCCACGCCGAGCAGGGCGGGATTGAGTTCGACACCGGCGAAGTATCCGCGCCAGAATCCCCGAGACGCTCCTTGCGCCCGTGTGCCGCGCAGGTAGAGCCAGCCCGAAAGCGCGAACGCGAATACGTTCGTCACGGCGAAGAGAGCGAAAAAGTGAGTGTGCAGGACCGACAGCGAGAACCAGCCGGAGAGCTGGGCTAGAGCGGCCAGGACCGCGGTCAGCAGGAACAGCGTCAGGCCGTTGAGCTTGTAGGCGATCGATTTCCCGCCGGAATCCGGCCCTTCGATGCGGCGTCCCGGCAGCACAATCGACCCCAGAAACAGGGCGACCACAAAGACCGCCAGCATCGCGGCCGCATCGGGGAGCATGCCGCCGGAAAACACGGGCAAACCGAATTGCGGCTCAGGCGCCGGCAT
>jk18x25bins.61:k141_375062:37016-42961
ATGCCAGCGGTTGAACCGCACTTCCTGTGGTCTTCGCTGTCGCTCGGCGGCCTGCTTGCGGCGGCGGCCATGACGCTGGCGTTTGTCGGCGTTTTGTTTCTGGGCTCGAAGTTCCTGCCCGGACGTCGTCTTGCAGGGCCGGAAATAGCGGGACGGTCGCGGACCTATACATTCAACGGCCTCGCCCTCTTTCTTATGACAGGGGCCGGCGTGTGCCTGGCGCAGGCATTCGGCCTGTTTTCTCTTTCCGCGCTGTATACGCATTTCGCCGCGCTGTTCGTGGCGGCCAATGTTTTCGCTTTCGCCTTTTCCGCCTGGTTGTATTTTCGCAAAACAGCGGTTCGGGAGGCCTCGTCGGGAGGCTGGCGGCGTTTCTTCTTCGGATCGGAATTCAATCCGACGTTGTTCGGCGTGGATTTGAAGATTTTCAGCTATCGTCCTTCCCTTATTGGCCTGGCGTTGTTCAATGCGTCGTTTGCGGTTGCGCAGTACGAATTATACGGGCGATTGACCCTCGCTATGGCGCTTTATCAGGGATTCGTCTTTTTGTATGCGTTGAACTATTTCCAGTTCGAACACGGGATGGCGTATACCTGGGACATGGTTAGCGAGCGCTTCGGGTGGATGCTGGTTTGGGGAGACTACGTTCTGGTGCCCTTTTTCTATTGTCTCCCCGGCTGGTGGCTGGTCCACGCATCGCCTTCGCTGTCTCCTTTCGCCGCCGCCATGATCGCGCTGCTCTTTGTGCTCGGCTTCTGGGTTTTTCGCGGCGCCAACCAGCAAAAGCATCGTTTCAAGCGCGATCCCCGCGTCGCGATTTGGGGCAAACCCGCCGAGTCCCTCGAAGGACGCTTGCTGGTTTCCGGATTTTGGGGCATTGCTCGCCATCTGAACTATACCGGCGAGATATGCGTCTACCTGGCGTTCGCGCTTACCACCGGGTTCGCGTCCTGGGCGCCCTACCTGCTGCCTGCGTGGCTGGCGGGCTTGTTGTGGCATCGTTCGCGGCGCGACGAACGCCGATGCCGCGCCAAGTACGGCGCGTTGTGGGAACGATATACGCAGCGCGTGCCTTATTACATGTTGCCATTCATCTATTGAGAATACGCGGTGGCGCATACCGCTTTGCATGAAGGAACCCCGCTTTCCGCGCAGCGACCGCGGCGGGCGCCAGACGCCGTTCCCGAGCTGGCGGGCGGGTGGCCGTTGATCGGGCACCTGCTGGACTTCCGCAAGGACCCTGTTTCCATGATGAGCCGGGGATGGCGAGAGCAAGGCGAACTGGTCCGTTTCCGGCTCGGTCCCCGCGAGTGCGTTCTTTTCACGGGGCCGGAAGCCCACGACGCGTACTTCAGAGCGCCCGAGGATCAACTGGACGCCAAAGCCGTCTATCAGTTTACGGTCCCCATTTTCGGTCGCGGCGTGGCCTACGACGTCGCTCCCGAAATCATGTCCGAGCAGTTGGGGTTTCTTGTCCCGGCGCTTCGGGAAACCGCGATGCACCGGTTTGCCCGCATCATGTTCGAAGAGACGAAGCAGTTCGCCGACGCGCTGGGCGAAGAGGGAGCAATCGATCTGCCCGCGGCGATGAACGCGTTGACCGTCCATATCGCCAGCCATTGCCTGATTGGCAAAGAAATCCGGGATCAGCTGGACGCGGGCTTCGCCGAGGCCTATCGCGATCTGCAGAAAGGTATCAACGCGCTGGGATTTTTTCTTCCCAGGCTCCCTGTCCCGTCGCACCGAAGTCGCGACCGGGCCCGCCGCAAGGTGGCCGAACTCTTTAGCCGCATCATGGCGGGCCGCAGGCTGTCCGGAGCGGAGCCCGACGATTTCATGCAAACGCTCATGCGCGCGCGGTACAAGGAAGGTCGCGCCTTGAGCGACGACGAGATTACCGGAATCCTGCTGACGGTGCTGTTCGCGGGCCAGCATACCAGCGCGGTGCTTGCAACCTGGACCGGGCTGGAGCTGCTGAATGCGCCCGCCTCTCTGGCGCAGGTGCGAGACGAGATGCAAGACGTTTACCGCGCGCCGGGCGCAACCATGAATTTCGAAACGCTCAAACGACAGGCGGCCCTCGAACGCGCCATACGGGAGAACGAACGGTTGCACCCGCCGCTTATTTTGTTAATCCGCAAGGTGCTCAAACCCATGCGATACGGGGGGCGCGTCGTGCCCGCCGGCGCGTTGGCTATGGTGTCGCCCGCCGTTTCTCACCGGTTGCCCCATATTTTCGCGAACCCGGAGCGGTTTTCGCCGGATCGTTTCGCGCCCCCCGCCGCCGAAGACAAGCAACATCACTACGCCCTGATTGGATTTGGCGGCGGCAAGCACCGATGCATGGGCAAACATTTTGCCTACATGCAATTGAAAGCAATCTGGACCCTGTTGCTGGACCGCTTCGATTTCCGCCTGGACGCTGCGATCCCCGCCCCGAATTACGGTAGTTGGGTGACGGGCCCCAGGGCGCCATGCCGAGTCCGTTATCGCCGCCGCCCGGAAGGGAGCCTGTTCCAATGAGCGACGCCGCATTGCCGCACTATGACGTAGCCATCGTTGGCGCGGGTCCGGTGGGCAGCCTGTGCGCGCTCGCGCACGCGCGAAAGGGCGCGCGGGTCGCCTTGTTCGAAGCAAGCCCCAATTCCACCAGGAAAATGGCGGGGGAATGGCTCCATCCGCCTGCCGTGCGGATATTGCGAGACATGGGGGTCGCGCTCGATACGCAGCCGCATAGCGCCGCGGGCAAGGGGTTCGTCGTGTTGCCGGAAGACAACTCGGCCCCGATCGTGCTTCCTTATCCGAACGGATCTCACGGTTTGGCGTGCGAGCATACCGCGATTATCTCGGCTTTGCGCGACGCCGTCCAGGATGAGTCGGATATCGACTTTATTTCCTATGCGCGGGTGCGCTCGGTCGCAGACAAACGGGTTGATTTCGCCCATGAGGGCGCCATGAAATCCGTCGCGGCCGACCGGATTGTCGGGGCGGACGGGCGGGCTTCCATCGTGCGTCGATCCTTGGGCTTGTCGATAAACCCCAAAGAGATGACCTGCTCCCGGATGGTGGGCGTTACGGTGCGGAACGCAACGTTGCCGGTGGAGGGGTATGGGCATCTGGTTTGCGGCGGGCCGGGCCCCATTTTCATATACCGCCTGGGAGCGGATCGCATTCGGGTTATCGTCGATATCCCGCTGGAATACTGGGCGCCGGGGGACCGGGTTGGCTTCCTCTCGGACGCGGTCGGTTTTTTGCCGGAAACGCTCAGACCGGCGTTCGTGGAAGCGCTGCGGGCGGGCGAATTCCACGCGGCGGCCAATGCGCTGAGTCCGCGCGTTACGTACGGAAGCCCGGAACGCGTGCTTATTGGCGATGCGGCCGGATATTACCACCCCCTGACGGCCGTGGGGATGACGCTGGGTTTCGGCGATGCGCTTGCACTCGCCGAAAACGGGGATTTCCGCGGCTTTGTCTCCAAACGTTTCCAGGCGATCCGCACCCCGGAACTTCTCGCCATGGAGATTTACGAAGTGTTCGCCGACCATCGGGCCGAGACCGTGGCGGTGCGGCGTATGGTCTACCGGCGGTGGCGGGCAAGTTCCGCTTTTCGGAATCGGACCATGCGCCTGCTTGCTTGCGAAGATACCTCGACGGCTCGTCTGGGTCTGTCGGGTTTCATGATTGTGGTCCGGGCGGTGGCCTCAGAGGTTCCGCGCTCCCTGAACCGGTTCGCCTGGCGCCGGGTTCGCGACGTGGCGAACGCGCTTGCTTTTCGCGTGAAGTGGCTCCTGCGGGGCGTTCGGCAGCTGCGCAAAGCGCAAGGCGCGGGCGAACAAAAGGGCGAAAACCAGGGCGATCCAACCCCGTACCCCTTTGCCCGCGCGCTTCTGATCTCCTTGCCGTCGAGTTTTAGCGCCCCCCCGCCCGTCCGCCCGAAGGACGTCGCGTCGCCGGACGCTGCCCCGGCGTTGCGCGGCGCCACCGAGCGCTTGCTGCGCCTCCAGGGCGAAGAGGGCGCCTGGGAAGGCGAAATGACCTGGTGTTCCATGCTCACCGCGCAATATGCGCTGTTGCATTACATTATGGAGTGCCCGATTGCGCCCGAACGCCGCCGGCTCCTGCTCCGCTCCTTCGAACGAACCCGTCTTGAAGGAGGCTTGTGGGGTTTGCACGAGCAGGCCCGCCCCAACCTGTTCGTCACCACCCTGGCGTATGTCGCGGCGAGAACGCTGGGCGTCGAGCGAGGCGATCCGTTGATAGAACCGGCCCGCCGCTTCCTGCGCGCGGAGCAGGTTCTCAACATTCCGAGTTGGGGCAAATTCTGGCTGGCGCTCCTCAATCTCTACGACTGGCGCGGCGTACGCGTGATGCTGCCGGAACTGTGGCGCTTGCCGCGCTGGATTCCGCTGCATCCCTCGAACTGGTATTGCCATACCCGGCTCATCTACATGGCGATGGCGGCGATTTATCCGCATCGGTTCCAGGCGCCGCTCACGCCCCTCGTTGCCTCGCTTCGGGAGGAGTTGTACCCCGAAGGCTTCGCCCGCGTCGATTTTGCTTCGGGACGCAATCGTTTGCGGGACGCCGACCTGTATGCCCGCCCCAGTGCGTGGCTTCGGGCCGGGTATGGGGTTGCGCGGCTCTTCGAACGGTTTCACGGCAAACGCCTGCGCGCCCGATGTATGGAAGACCTGATCCGCCGCGTCCAGTGGGAGCTGCGAACCACCAGCCATACGAGCATCTCTCCGGTCAGCGGTTTCCTGAACATCCTTGCCTTGTGGCTGCGCGATCCGGACGACGCCGATTGCCGCAAGGCGTTCGACAAGCTGGATGACTGGATATGGGAGGACGAGGCGCTTGGCGCGCGCGTAACGGGCGCCCGAAGTTCTTCGTGGGACACCGGATTTTCCTTGCAGGCGCTGGCGCTGGCGCCCGATTCCGACGGGGTTCGCAACGCCCTCCAGCGAGGAGCCGCTTTCCTGCGCCGACAACAAATCGACGCCCGCTTCGAAGGATTTCGCGAGGCGTATCGGACCGACCCGAAGGGCGGTTGGTGTTTTCCGGGGAAATGGCATGGCTGGCCGGTGACCGATTGTACCGCGGAGGCGCTGCTGGGCATTCTGGCGGCCAATCCGAAGGCCATATCCGCCGAGGCCGTCGGGGATGCGGTCCGGTTCATGCTGCGCGGCCAGAACCGCGACGGCGGTTTCGGCAGTTACGAAGCGCGCCGCGCGGCGTTCGGCCTTGAGTGGCTGAATCCAGCCGAGATGTTTGGCGAATCGATGACCGAGCATTCCTGGGTCGAATGCACTGCTTCCTGCCTTGCGGCGCTCGCTGCGTGCAAGAAGCATTTTCCGCAGGTTGCGGACCCGGCGGCGACGAACGCCATGGCCAGGGGGGAAGCCTGGATTCGCCGGGCCCAGGCAAGCGACGGGGCGTGGCGCGGCGTCTGGGGCGTGCAGTTCGTTTACGGCGCCCTTTTCGGGATCAGGGGCCTGTTGGCCGCCGGGGCTCGCCCTGGCGATCCGGCGATTCGATTGGCTTGCCGCTGGCTTCTGGACCGTCAGTTGGCGGACGGGGGGTGGGGCGAGCGCCACACCGGCTGCCTGAGGGGCCAATACGTTCCGCATGAGGAAAGTCAGGTCATCCAGACGGCATGGGCGTTGATCGCGCTCCTCGAAGCGGACGATCCGAACTGGACCGCGATTTCGCGGGGCGTCCGGTTTTTGATCGACGCGCAGCGGGCGGACGGGACGTGGCCCAGGCAAGACATGGCGGGCGTGTTTTTCCGCACGGCGATGCTGGACTACGCCTTGTATCGACAATATTTTCCCCTGTACGCGCTGGGCGTTTACGAGCGGCGGCGGCAGGCGCGGCTCAACCCGGAGACGTCCCCCTTTCTTGCCTGCGCCGCGACCGAAGCGTTTCGTCCAGCGTATCCTTAA
>jk18x25bins.87:k141_574470:55393-61287
TCAGTCAGCTACTGTGCAGCAATCAGTGCCAACTTTCACCGACTGACGCATCTTACGTCGTTGCTGGTAGAGGCACAATGCATGCAAAGGAAAGTATTGTCGATACAGGACATAGTCCAACAGAGCAGTGCGAAAAAACACACCAACCATATTTTGCTTTGGCCATGTTCCATCCACATTTTGCGTGTTGAGCAAATAGCCAATTCCATTTGAAATCGCGTGCCAGTTGGAGTCACCTGCCTCAAGCAGTGCGATGAGAGCCCACGCGGTCTGGATAACTTGACTCTCCACAAGCCCGACGTATTGGCCAGTGAAGCAGCCTCGGTGACTTTCTCCCCAACCGCCATCATTGCGTTGGCGCTCTAACAGCCAATGGCAGGCCAGTCGCAGTGCCGGGTCGCCAGGATTCGCTCCCGCCGCAAGCAAACCCCGAATCCCAAACAAGGTGCCGTAAATGTACTGAACGCCCCACACGCCGCGCCATGATCCGTCATTCGCTTGCGTTCGGCGAAGCCAGGCTTCGCCTCTAGAAATGGCGTTCGTTACGGTCTGGTCTGCAAGTTGTGGAAAATGACTCTTGAATTCACTAAGTGCGCTAAGGCACGATGCGGTGCATTCGACAAAGGAGTGCTCGGTCATTGATTCGCCAAACATCTCAGCTGGATTAAGCCACTCCAGACCAAGCATAGAACGTTTTGATTCATAACTGCCAAAACCACCATTTCGATTTTGACTCCGTAACATGAACTGTACAGCTTCACTCAACGTGCTGGTGTCAGCATTTTTGCCATGGACAGCTAGAATTCCAAGTGCAGCCTCTGCAGTACAGTCGGACACCGGCCAGCCATGCCATCCTCCCGCAAAACACCAACCACCTTTAGGGTCGGCACGATTCGCCTCTTGATATCCCTGAAAACTGTTGACAATTTGCTCTTGGCTCAAAAATTCAGAGCCATGTGTGAGTGCGTTCTGAACCTTGTCTAATTCAGCTACCTTCGCCAACGCCTGCAACGCAAACCCGGTATCCCACGAAGCACTCCTTGCACCGGTAACTCGCGTACCTTGTTCCTCGTCCTCCCAAATCCAACCATCCAACTGCGATAGCGCCTGCAACATGTCAGAGTCATTCCGATCATGCAACCACAAGGCAAGAATATTGAGCAAACCGCTGACAGGAGATATGCTTGTGTGGTTAGTGGTTTGCAACTCCCACTTGATTCGTTTGAGCAGTCTGTCGACAGTTTGAGTCCTTTGGCGCTTTAGATGAACTTTTTCATACGCTCTTGTCAGGCAATACCCGGCTCGAAGCCACAGACTCGGCCGGCAAAATAAATCAGCTTCTCGCAAACTGTTTCGGGCTTCGGAAAAATTCACCTTGTCAAAACCTTGGGGAAAAAGTTCTTCTCGTAAAGAGGTGATCGTGGATGTAATCGGTGCTTGGTATCGTTGTGAGTAAACTGTTGCCATAGCCATGTAAATTAGCCTGGTGTGGCAATACCACTTAGAGGGATGTAATACAAACCAACGCGGCAGTCGCCACAATTCTGGCAGTACAGCATGGACTCCGTCCCAGTCGTAGAGATTAAGCAGCGCTAGCCAAAACTTGCCCCAACTTGGAATATTGACAACCCCTTCTGCCTGCAGGAACTGCCTCGCTGGTTCGATCAAAGGATCATCTTGACTGACTCCAAGCAGTCTCGATGTGACATACACAAGGGTGGTAACGAAAAGATGAGGTGAGGAATGCTCGTGCATACCCCATACCCCTTGTTCAAGACGAGTCTTCTCGAAACTAAGCAGGATAAGTTGTCGTCGTTGTGGCTCCAGCGGCTGATCGAGAATGTAGTGTAGCAGAGCGTATTGGGCGGTGAGCATGGGACACCAAACCATTTCTCCTTCCCAGCTGCCATTGTCATTCTGGAGACTCAACAAACGCTCTGTAGCCCTCTCCAAGGCAGGACCAACATCGGGAGAATGAATCTTTTTGGGAATTGACCTGGAATCATCGGATCTCGTTGGAATGGAAATTAGGAATGCGCGGGCTAATGAATCACGGGCAAGAAAGTCTTTTTCGCCACCTCTATTTCGGTCTCTACGTTGGGCGATAATGCCGCGCACCAGCCATACCAACCGTCCAGTGGTAGCATTCATGACTTTGAATGCACGGTTCCAGGGTAGTCTTTCAAAGTTACGCGGGAGTTGTCTAAGGAGCGTAATGGCGACTATCGTGGAAACAGTGAAAGAAAGATGAACAACCGACGTGTTTTCACAAGCAAGTAGACTTACAGTTCCTTTGCGCGCTAAAGGATGTTTTCGCCAATTACTATAAATCGCTCTCCTTAGTTCCGCTGATTCGCGTCGATAGTCAGCAAAAACCTCGTATAAACCCATCGCCAGTAACTCAGGGCCGCGAGTTGCCAAGTGACGTTTGGAGGAAAATGCTCGAAAGTTCTCGTGCATCGCCAAATCGAAAGCATCACCAAAACCGAGAGTCATGCCGACCGCAGTCATAGGATGGTAATTTCCGACTGCGTCGCCTACAAGAACAAGGTTTGAATTCCCATGAGTCGTTCGCGCTCTAATTTCATTGGTTGCAGCATGAAATTTTCCGTTCTGGAGTGCTTCGATAAATCCAGATCTGAGTTGTTCAGGTAGCTGATCGGCATAAGCTTCCGACAACAGCCCAATACGGTCACGCGGAATCCAGTGATTCAACGGCACATCGACGATTATCTTGACGCGATCACGCCCCAATTGGTACATGAGAATCGGACCTGGCCCACCCAGCAGAACATGGCCATAACCCTTCAGTTGCAAGTCTTCCCCTTCAACGATCACCCCCACCATACGCGAGCAGATTACCCGACCAGTCTGCAATCCCAGTGACTTGCGAACAGTTGATGCGCGACCGTCGGCACCGACAATTCGGTTGGCGTTGACAGTAGTATTGGTTCCGTTGAGATCTATGGATATCTGACCAGATGTGGCTTCAAGAACCTTAACTGGAACAATAAAGTCGATATTAGACTCATTTTGTACACTTTGATGAAGAAGCGAGACGAGTGCTGAATGTTCACATGCCAAACCGCGGGACCCGTTCGCATAAGGAAGTACAATCGGTTCCGAGCCGTCTTCCGGAAACACAGCAAACCCGTTGCCGGGGACGCTTTCGATTTGCGATTCAATCTCAACCCCGACCTCGTTTAGAATTCGAAGAGCCGGCGGATGCAACCACTCACCGGCCAGTCGTTTGGAGGCCTTCGGATTCGCTTCGAACAGAGCAACTTGAGCGCCCTTTTTTGCGTAGGCGAGGGCACATACGCTCCCGACAGGACCAGCGCCGACGATGGCGACGTCATAGAATCCTAGACTATTGCTCAATGGAAAATGCCAGATTTTGAGCGATGTTGGTAACGAACCCGACAAGGTTCCTTGGGACCTGTCACCCAACTGCCATAATTCGGGGCAGGAATGTCTCGATCGGTAAAAAAATCAAAGCGATCAAGCAGTACAGTCCAGATCGTTTTAAGTTGCAGGTAGGCAAAATGCTTCCCCATACACATGTGTTTACCGCCGCCAAAACCTATCAAAGTGTAGCGGTGTTGTTTGTCTTCGCGGTTCGGTGATGCAAATCTTTCCGGATAGAACCGGTCTGGATTGGCGAATAGGTGAGGCAAGCGGTGAGCAGCTGCCGGTGATACCATGGCGAGGGTGCCGGCGGGTACGGAATGATCACCGAATTGCACAGGTTTGAGTACTTTTCGAATCAACAAAATCAATGGCGGATGTAGTCGCTCGTTTTCGCGTATGGTGTACTCCATCAACGATTGTTGCTTTAAGGTGTCAATGTTTGAAGCGTTTTCATTTGCATAAACTTCCTGCATCTCGTTCCGCAATTTGTCAATGTACGACGGCGAATTCAAAAGTTCCAAACAGGTCCAGGTTGCAAGAACTGCGCTAGTGTGCTGACCCGCGAACAATACGGTCAGTAGAATTCCAGTAATCTCTTCGTCGGTAACCGCACGGCTATCTTTGTAACGACTTTCCATAACTTTCTGCATGAAATCATCCGACCTAGCACCCGTACGCCGTCGCTCCATGACAATTCGTTCAAACATTTCGGAAATGGATTTCCGTGCCCGGTCGCGACTTCGATGCGCCGGTGTCGGTAAATGAGGAAAGAAAAAGCCTAGGGTGTTGATTCCATTCTGCAAATCGTGATAGCTTTCCGCAAACCCAGCGTTCAACTGATTACGGACCTCAGGACCTATGAGGCAGTGACTGGCAATATTGATCGTAAGCTGATTCATCGCCTGTGGTAAATCCAATTCTCCTTGTTGGCCCATGGCATCAGCAAAATTCATTGTCTCCTCAAACATAATGTCAGAAAACTTGCGTAACGCGGATTCGCGCAGTTCCGGGTAGAGAAATCCCAACTGCTCAGACATCAGTTCGGGGGAAACGTCGTAGGCTACACCACGACCAAAAATTGGTACTGTGAATTGATAGACATCTTTAGCACTCATGTGATCTCGGGGCGCCCTGAAATAACAATCATGCGCTTCGGGACCGGCAAACAAGACGAATTTACGCGTACCGAGACGAAATTGAAACAACTCTCCCTGCTCATGCCACCCACGGATCAACATCGAAACCGGATCCTTTAAAAACTCCGTCAGATGACCAATCAAGGGCAATCCACCGGTCAGCATCGGAATATTCTTAGCCGGTGGCGGTGTGTGATGTGTTGAGGAAAGGGTCGTCATGGATACTTCCTTGATTTGTTACTGCCGCTAGTAGACAAACGGTAACATTGAATAACGGACTCGCTGTTTGTAGCGCGTCCACAGATCGCCATACTTGGCACAACAGCGTTGCTCATCACGTAGTGAGCGGTGACACAGCAGTACAGTCAACCATACAGGCAAGAGGTAGGGTACCCAAGACTCAAATCCTGTGGTCAGGGCAAATGAAAAGTAGACACAAATTTCACCCGTATAGTTAAGGTGGCGTCCAACACCCCAAAAACCGGAGATCAGCAACCGACCTTCCAAGGTACGGGCGGGTTGACCCCAAATCCTAATATCAGCTTTACGTTTGAAGCGGTGCTTTTGTTGATTGGCGCCGCGAAATAGCCAGAAACCGAATCCAAATAACAACACAATTGCTACTGCGGCAATAGGATGCAGCACATCAGACGGGTGCACCAGCCACCAACCCACCAAACAGTAAAAAAATGGCACCAAGACATAATCTCCCCAAATCAGCATCCATCCAAAGCGCTCACTGATCATGTCCCATGTGTGAACCATTCCCTGTTCAAACTGGAAATAGTTGAATACATACAAAAAAGTGAAGATTTGATATAGCATCATTGCCAGCGTCAGTTCACCGTAAGTTTCGTATTGCATGACGGCGAATGAGGCATTAAAGAGTGCGAGACCAATGAGAGAGGGGCGATAGCTAAATAGCTTAATGTCCACTCCGAGCCAGGTCGGATTGGACAGCGCACCGAAAAAATATCCACGCCAAAAGCCAGTAGTGGTTTCCTGATTACGGGTAGCCCGGAAATAAAGCCATGTAGCAAGTAAAAATGCGAATACGTTTGCAGCCACGAACAAAGCGGCAAATTGCGAATACAGCACCGAAAGCGAAAACCAACCCATTGACTGGACAATAGCTGTCACAAATACCGTAATCAGAAACAGCGCAAGACCATTGAGTTTATATTCGCGCGTATTGCCCTCCATATCCGGACCTTTGATTCGGCGTCCAGGTACCACTACAGAACCCAAAAACAGCGCCCCAACGAATACCAAAACCATGCCCGCCGCTTCAAGCAGGTTCAGGCTCGTCAGCATTGTCAACATCGATATAAAGTTCGGTTCAGGCAT
>jk18x25bins.8:k141_593342:1577-7503
TCAGGACGGGGAACGGGCGGACGCCGCTTCCGGCAAGGGCGGGGCTGACGCGCCGGCGGGGGAGGCGAGGGCCATCCGGCTCAGGCGGCGGCGCTCGTAGAGGCCGAGCGCGTGCAGCGGGAAATATTGCCGATAGAGCACGTAATCCAGGAGCGCCGTCCGGAAGAACACGCCCGCCATGTCCTGTTTGGGCCATCCCCCTTCGGCGTCCTGCGCGTCGAGCAGGAACCGGGCACCCCGGGAAATCGCGGCCCAGTCCGAGTCGCCCGCCTCGAGGAGCGCCATCAGGGCCCAGGCGGTCTGGATGATCTGGCTTTCCTCATGCGGCACGTAGCGGCCGGTCAGGCAGCCGCTGTGGTGCTCGCCCCATCCCCCGTCTTCCCGCTGGCGCTTCAGCAGCCAGCGGCAGGCCGAACGCAGCGCCGGGTCGCCGGGGCGCGCCCCGGCAGCCAGCAGTCCCCTGATGCCGAACAGCGTGCCGTAGATGAACTGGACGCCCCAGACGCCGCGCCACGAGCCATCGGTCTCCTGGGTCCGGCGCAGCCAGGCCTCGGCCCGGGAGACGGCGTCCGCCGCCGCCCCGTCGGCGATTTCGGGGACGTGTTCCCTGCACGCGGCAAGCGCCGCGAGGCAGGATGCGGAGCATTCCACGAAGGAATGCTCCGTCATCGAATCGCCGAACATCTCGGCCGGATTAAGCCACTCCAGACCGAATGCGGCGCGGCGCGCCTCATAGCTGCCGAAGCCGCCGTCGCGGTTCTGGGTGCGCAACATGAAGGCGACCGCATCGCCGAGCGCCGCACCGTCCGTTCCGCTAGCCGCGATTGTTCCGAGTACCGCCTCCGCCGTGCAGTCGCTCACCGGCCAGCCATGCCATCCGCCGGCGAAGCACCAGCCGCCCTTCGGGTCGATCCGGTAGGCCTCGCGAAACCCTTCGAAGCTCTTGTCGATCTGTTGTTCGAGCAGGAAGCCGGCGCCGCGCCGAAGGGCCTCTCCGGCCCCGCCGGCGGGCTCGGGCAGCGCCGCCAGCGCCTGCAGCGCGAACCCCGTATCCCATGAGGCGCTTCTCGCGCCGGTGACGCGCGCGCCGTCTTCCTCGTCTTCCCAAATCCAGCCGTCCAACTGCGCGAGCGCCTGCGCGCAATCGGCGTCGTCCGGGTCGTGCAGCCACAGCGCAAGAATGTTGAGAAGACCGCTGACCGGAGAGATGCTCGTGTGGCTCGTGGTCCGCAGTTCCCACCCGATGCGCCCGACAATCGCTTCCGTGCACCTTGCGCGCAGGTGTTTGCTATGGAAGCGCTCGTACAGCCGCGCAATTCCGTATCCGGCCCTGAGCCAGACGCTCGGCCGCGCATAGAGGTCGGCCTCGCGCAGGCGGTTGCGGGCAGCCGGGAAATCGGTGTCGGCGAAGCCCTCGGGAAACAGCTCCTCCCGCAGCGAGACGATCTCCGGCGTGAGGGGCATCTGGAACCGGCGGGCGTAAATCGCCGCCATCGCCATGTAGATGAGCCGGGTGTGGCAATACCAGTTCGACGGGTGCAGCGGTATCCGCCGCGGCAGGCTCCAGAGTTCCGGCAGAACCGCGTTCACCCCGCGCCAGTCATAGAGGTTGAGGATCGCCAGCCAGAATTTCCCCCAGCTCGGAATGCCGAGAATCCCCTCGGCCTGTATGAACCGCCGGGCCGGTTCGACAAGAGGGTCGTCACGCTCGACGCCGAGCAGCCTCGCCGCGGCATAAACGAGCGCGGTGACGAACAGGTGCGGCTCCGAGTGCTCATGCATGCCCCAGGCGCCGCCTTCGAGGCGGGTTCGCTCGAAGGAGCGCAGCACGCGCCGGCGCCGGCCGGGATCGAGCGGCCGGCCGATAACGCAGTGCAGCAGCGCATATTGCGCGGTGAGCATGGGGCACCAGACCATCTCACCTTCCCAGCCGCCGTCCTCGCGCTGGAGGCCCAGCAGGCGCGCGGCCGCGCTCTTCAAGGCCGGCCCGGCATCGGGCGATTCGATTTCCTTCGGGCGGACGGGTCCCGAGCCTTCTGCCCCGGAAGACATTGAGTGCAGAAAGGCGCGGGCAAGGCTGTCGCGGGCCTGCCTGTCTTCTTCCCGGCCCTTGAGCCTCGCCGTCCGCAGTTGGAGAAAGCCGCGCTGGAGCCACCAGAAGCGGGTGACGAGCCCATTCAGGACGGTCCCGGTCCGATGCAGGGCGAACCGGCGGAAGAAGAACGAAATCTCCCGGATCAGCGCCCGGGCCGCGGTGCCGCAAATTGCCAGACTCATGCCGGTCACCGACCGGTCTTCGCAGGCGAGCAGCCGCATGGTCCGGTTGCGGTACGTCGAATTCGTCCGCCAGCCGTGATAGATCGCGCGTCTGAGAACCACCGCTTCCACGCGATGATCGGCAAAGACCTCATAAAGCCCCATTGCCAGGAACTCGGGAACCCCGGCCGCCCGGAAGCGTTCGGCGGTGAAGTCGTGAAAAACCCCGTTCTCCGCAAGCGCCAGCGCATCGCCGAAGCCGAGCGTCATGCCCACCGCCGTCAGGGGATGGTAGTGCCCGGCCGCGTCGCCGATCAGCACCCGGCGCGTATTTCCATATGTGATGCGCGGACTCAACTGGTTGCCGGCCGCATGGAAGTGCCCGGCCCGCAGCGCCTCGACGAAAGCTGGACCGAGCGCCCCCGGCAGCAGCCCGGCGCAGGATTCCGACAGGAAGCCGACGCGGTCCCGGGGGCTCCAGCGGTCCGGCGGAATATCCACGATGACCCGGACGCAGTCGTCCGCCAGCGCGTATATGAGGATCGGACCCGGCCCGCCCAGCACCACATGCCCGTAGCCTTCGAATGGCAGCTCCGCCTCCCGGATCGTGACCCCCAGCATCCGCGAGTAGAGTACCGGGTTCATGGAGACACCCAGCGACCGGCGCACGATCGAGGCCCGGCCGTCCGCGCCGACGATGCGCTCGGCGGTTATGGCGCGGTCATCGCCGTCGACGGAAAAGGTGAGCCGTCCGTCATCGACCGCCTTGACCCGCGCAGGGGAGATGAAATCGATATCGGCCTCGTTCCCGGTCGCGTCGCGGAGGCTCGAGACGAGCGTTGCATGATCGCATACCAAACCCCTGGATTCGTCCGGGTAGGGAAGCGGAATCGGATCGGAGCCGTCCTCGGGGAACACCACAAAACCCTTGCCCGGGGTGCTGCGGGGCAGCATGTCGATCCCGATCTCGCGCAATATCCTGACGGCCGGCGGATGCAGCCACTCGCCGGCCAGGCGCCTGGATGAATTGGGATTGGCTTCGAGAAGGGCCACGCGGGCGCCCTTGCGCGCATGGGCCAGCGCGCACACGCTCCCGACCGGACCCGCGCCGACAACGGCTACGTCATAATGCCGCTCAGCGGCGCCGTTCATCGGAAGATGCTCGGCTCCGCGCGACGACGGTAGCCGACCCGGCACGGCTCCTCGGGCCCCGTCACCCAGCTGCCGTAGTTCGGGCGCGGAAACCTTGCGCCGGCAACGAAGTCGAAGCGGTCGAGCAGAACCGTCCAGATTGCCTTGAGCTGCATGTAGGCGAAATTCTTGCCCATGCACGCATGTTTGCCGCCGCCGAAGCCGATCAGGGCGTAGTGATGTTGCCTGTCCTCGCTGGCCGGCGGCGCGAAACGATCAGGGAAGAACCGTTCCGGATCGGCGAAGACATGCGGCAGCCGGTGCGAAACCGCCGGCGACACCATGGCCTTGGTGCCGGCGGGCACGACATGGTCTCCGTATCGCAGGGGTTCGAGCACCTTGCGGACCAACAGGATCAGCGGTGGATGCAACCGCTCGCATTCGCGCACGGCGTTTTCCAGCGCCGGCTGACGCTGGAGGCCGTCGAGGCTCATGGAACCGGTCTCCCGGTAAACCTCCCGTGCCTCTTCCCTCACCCGCGCCAGGTAGGCAGGCGCCCTGAAGAGCTCCAGGCCGGTCCAGGTCGCGAGTACAGCGCTGGTGTGCTGGCCCGCGAACAGCACCGTCAGCAGGATGCCCGTGATCTCGTCGTCGCTCAGGGCGCGTCCGTCCTTGTAACGGGCGTCCATGAGCGTCTGCATGAAGTCGTCGGGGCCGCCCCCGGCTTGCCGGCGCGCGGCCATGATCCCGCTGAAGAGCTCCACGATCTCGCGCCGGGCCTGGTCGCGGCTGCGATGCGCCGGGGTAGGCAGGCCGGGCAGGAAGAATCCGAGCGTATTGATGCCCTTCTGCAGGTCATGGTAGGCCTCGGCGAATCCGGTGTCCACCCGGTCGCGAACCTCCTGTCCGATCAGGCAGCGGCTGGCGATCCTGACCGTGAGGTCGTTCATCGCGTGCGGCAGGTCGATGTCCCCCTCCTCGCCGAGGGCGTCCGCGAAGGCGCTGGCCTCCTCGAACATGAGGAGGGCGAATTTCCGCATGGCGGCCTCGCGGAGCGCGGGAAACAGGAAGCCGAGTTGCTCCGCCATGATTTCCGGCGAGGCGTCATAGGCCACGCCGCGCCCGAAGACGGGCACGGTGAAGCGGTAGACCTCTTTGGGGTCCAGTTGGGACTCCGGAGCCTTGAAATAGAAGTCATGGGCATCGGGCCCGGTGAAGAGGACGAAATCGCTGACTCCCAGCCTGAAGCGGAAAAGATCGCCATGCTCGCGCCAGCCGCGGCTCAGCATGGCGACCGGGTCGCGCTGGAACTCACGGAGATGGCCGATCAGCGGCCAACTACCCGCCAGTTCCGGAACGGGTTTCTCCGCCGGTGGCGGGATGTCGGCGGTATGCGCGGTCGTCATGCTGTTGTGCAATTGATTCGCCATTTCCGCCCTCAATGGATGTACGGCAGCATCGAGAAGCGCGCCCGCTGCGTATAACGCTCCCAAAGTTCGCCGTATTTGGCGCGGCAGCGGCGCTCGTCGCGTATCGAGCGGTGCCACAGGAGACCCACCAGCCATGCCGGCAGCAGGTAGGGGACCCAGGATGCGAAGCCGGCGGTCAGCGCGAAGGCGAGATAGATGCAGATCTCACCCGTATAGTTGAGATGCCGCCCGATTCCCCAAAAGCCGGAGACCAGGAGGCGCCCGTCGAGAGTCCGGGCGGGTTGCCCCCAGATCGTGACACCGGGATTGCGCTTGAAGCGATGCTTCTGCTGGTTGGCGCCGCGGAACAGCCAGAAACCGAAAACGAACAACAGGACAAGCGCCGCGGCGGCGGCCGGCGGCAGCGAATCCGGCGCATGAACAAGCCACCAGCCGGGGAGACAGTAGAAGAAGGGCACCAGCACGTAATCGCCCCAGACCAGCATCCATCCGAAGCGCTCGCGGACGATGTCCCAAGTGTGGATCATTCCGTGTTCAAACTGGAAGTAGTTGAGCACGTAGAGGAAAGTGAAGGTCTGGTAGAGCACCATCGCCAGCGTCAGCTCGCCGTAGGTCTCGTACTGCACGGCGGCGAAGGATGCGTTGAAGAGCGCAAGGCCGATGAGGGAGGGGAGGTAGCTGAACAGCTTCAGGTCGAGCCCGAACCAGACCGGTCCGGCATCGACGCCTTGGAAATAGCCCCGCCAGAAGCCCGGCGGAGCATGACGTGCCCGCGCCGCCCGCCAATAAAGCCAGCCGGAGAACGCGAACGCGAATCCGTTCGCCGCGACGAAAAGGGCGAGCAGGTGGGTGTGCAGCACCGAAAGAGAAAACCAGCCGAAACCCTGGGCGAGACCCGCCGCGATCAGGGTAATCAGGAAGAGCGCGAGGCCGTTGAGCTTATAAACGCGCTCGTTTCCGTCGGCATCGGGGCCCGTGACGCGGCGGCCCGGCAGGACCAGCGACGCCACGAAGAGGAGAGCGATGAACCCCAGCACAATCGCCGCCGCCTCGAGCAAAGTCTCGCCCGACAGCGCCGACGAGAGGTCGAGGGCTTCAGGCGGCGGCAT
>jk18x25bins.9:k141_642020:187285-193140
ATGCCTGAAATCCCGTCGGAATGGACATCGTTGTCTGGCCAGCACCTGCTAGAGGCAGTGGGGATGTTCGTGGTGTTTGTCGGTGTGCTGTTGCTGGGTTCGCGATGGGTTCCAGGGCGCAAGGTCGTCGGCAGGCCTGATTCCGATGGCGTGACACGCACCTACAACCTCAATGGGATCGCGCTGTTCCTGATCATCATGCTGCTGGCCGTGCTCGGCGATGTCTTCGACGTGATTTCGCTTTCGGTACTGCACACGCACTTTGCCGAACTGTTCATTGTGGCCAACGTCTTCGCCTGTGTGCTCTCAGCCGGCCTGTATTGGCAGGCGTCGCGAAACCGAAGCGAGTCAACCGGTCTGCTACGTGGATTCTTCTTTGGTCGTCAGCTCAATCCGAGCTTGTTTGGGGTTGACGTCAAGCTGTTCAGCTACCGGCCATCACTCATTGCGCTGGCCTTGTTCAATGTCTCGTTTGCCGCCGTCCAATACGATGCGAACGGCGAGTTCACTCTGCAAATGATCCTGTATCAGGCGTTCACATTCATCTACGTATTGAACTACTTTCAGTTTGAGGAGGGCATGATCTACACCTGGGACATCGTCGCCGAGCGCTTTGGCTGGATGTTGACGTGGGGGGACTATGTCCTGGTGCCGTTCTTCTACTGCATCGGAGGCTGGTGGGTACTGCAGTCCGCGGACTCGATCCACGGCGTGGCCGCGGCGGCAATCTGCTTGCTGTTTGTGGTTGGCTTCTGGATGTTCCGCGGCGCCAACGAGCAGAAGCATCGATTCAAGCAGAATGCTGAGGTTTCGATCTGGGGTCGGACAGCTGAGTCGCTGGACGGGCGCTTGTTGGTGTCCGGATTCTGGGGCGTCGGGCGCCACCTCAATTACACGGGCGAGATCTGCGTCTACTTTGCATTCGCGCTCACCACCAGCTTTTCGTCCTGGATTCCGTTTGCGCTGCCCGTCTGGCTGACGGCGTTGTTGTGGCATCGTGCGAGGCGCGACGATCGTCGCTGCCGGACCAAGTACGGAGAACTATGGGAGCGCTACACGCAGCGGGTACCCCATGCCTTGATCCCTCGGGTCTATTAGGGTCAGAGGCCAACGAGGATAGCCATGGTTCAACTGCGTGATGCTTCGACGAAATCACCCGAGAGTCGGCCGATTCCCGAACTAAGCGGCGGGACGCCGTTGATTGGTCATTTGCTGGAGTTCCAGCGCGATCCGGTAGCGATGCTGAGCCGAGGCAGGAGCCAGTTAGGCGATCTCTTCCAGTTCCGACTTGGTCCACGCCAGTTTGTGCTGTTCGGCGGGCCCGAGGCGCACGATGCTTTTTTCAGCGCGCCCGAGGATCAGTTGAACGCCAAGTCCGTCTATCAATTCACGGTGCCGATCTTCGGCCGCGGGGTCGCCTACGACGTCGCCCCCGAAATCATGGACGAGCAGCTCGGTTTTCTTTATCCGGCACTCCGCGAAGCGGCGATGCAGCAGTTCGCTCGGATCATGTACGAGGAGACGTCGCTGTTTGCCGATTCACTCGAGGATGAAGGCGCATTTGATCTGCCGGCGGCAATGAATGAACTGACGGTCAAGATCGCGAGCCGCAGTCTGATCGGACAGGAGGTTCGCGATCAGGTCGATTCATGGTTTGCCGACGCGTATCACGATCTGCAGAAAGGCATCAACACCCTGGGATTCTTCCTGCCTCGGCTGCCGACTCCGGGGCACCGCAGTCGAGATCGTGCGCGCAAACAAGTGGCTGAACTCTTCGGCGGGATCATGACGGAACGCAGGCGGGCGGGGGCTCGTCCCGACGATTTCATGCAGTCGCTGATGGACGCCTCGTATGCCGACGGCCGGAGTTTGAGCGATGACGAGATCACGGGCATTCTCCTGACGGTGTTGTTTGCCGGACAACACACCAGCGCGGTGCTCGCGACCTGGACCGGTCTGGAACTTGCGAGAGCATCGTCATATGTGGCGCGGGTCAGAGATGAGACGCAAGCTGTTTTCGGCGAGACGGGCAGCATGAACCTTGACGGGCTGAAGCAGCATGTGACCATGCAGCACGCGGTCCGCGAGTGCGAGCGGCTCCACCCGCCGTTAATCATCTTGATCCGCAAGGTCCTGCAACCGATGCGTTACGGAGATTATGTGATCCCTGCCGGAACCCTGGCGATGGTCTCGCCGGCGATGTCTCATCGGCTGCCACATCTGTTCGCTGAGCCGGACCGTTTTGACCCGGATCGTTTCTCGGCGCCCGCACTCGAGGACAAGCAGCACCCTTACGCCTTGATCGGATTCGGCGGCGGCAAACATCGTTGCATGGGCAAGCACTTCGCCGAGATGCAAGTGCAAGCGATCTGGACCGTGCTGTTCGATCGGTTTGAACTGAGCTTCGAAACTGACTTCCCGGCCCCAAACTACGGCAGCTGGGTCACCGGTCCCGAGACACCCTGCCAGCTCCATTACAAACGCCGCTCGCAAGGACGAGTCTTCCGGTGACCGGCGCCAGTCGGGACCGCTACGACGTGGCGATCGTCGGCGCCGGACCTGTCGGTAGCCTGTGCGCGATTGCCCATGCACGGAAGGGCGCGCGGGTCGTTCTGTTGGAGGCGAATCCCTCGGCCTCCAATCGACTGGCCGGGGAGTGGTTGCACCCCCCGGCTGCGCAAATCTTGAGTGACCTCGGGATATCGGTCGATGCCGAGCCACTGAGCACCTCCGGCGAAGGATTCGTCGTGTTCCCGGAGGACGGCCAGGATCCGATCGCGCTTCCATACTCGAGTGGTTCCCGCGGGTTGGTCTGCGAGCATTCGACGCTTGTCTCGCAGCTGCGCGAGGCGGCAGGAGATGAACCCGGCGTCGACCTCAGACTCCACGCCCGGGTCGACGCCGTCGAGGACGGGCGGATCACGTACTCACAGAACGGTGGCAGCCAGTCTGTTGCGGCGGAACGCATCGTCGGCGCGGACGGCCGGTCCTCCGTTGTTCGACGTTCGCTGGGGTTGACTGCGGGATCGATGACGTGTTCGCGGATGATTGGGCTCACTCTGAGGGGGGTGGACTTGCCGTTGGAGGGCTACGGGCATGTGATCAGCGGCGCGCCCGGCCCGATGCTGATTTATCGGCTGAGCGAGGATCACGTCCGGGCGGTCATCGACATTCCGTTGGACTACTCGCCCCGAGACTGGAAGGGTTTACTGTCGGACTCCTATGCCCGCTGGATGCCGGAAGCGTTGCAGTCCGCGTTCATCGAGGCCTGGTCGGAAGAGCGATTCCATACCGCCGCCAATGTCGTCAACCCGCGTGTGACCTATGGCACCGCGCGTCGGGTGCTGATCGGCGATGCTGCCGGTCACTACCATCCGCTGACCGCCACGGGGCTCACGCTTGGCCTCGGCGATGCCGTCGCGCTGGCTAACAGTGGCGCGTTTCGCGACTTCCGCAACCAGCGGTTCGACGCGACGAGGGTCCCGGAACTGCTGGCGATGGGGCTGTACGAGGCCTTTGCCGATCATCGAGCCGAAGCGGCTGCGCTGCGGCAGGCGATGTATGGCCGCTGGCGGACGAGCCCTGCAGTACGAGCCCGAACCATGCGGCTCCTCTCCTGTGAAGACACGTCGGTGAGCAGCCTGAGTCGAGAGTTCTCAACGACCGTGGCCTGTGCCCTGCGGGCAACGATCCCAATGACGGCCAATCCGAAGGCCTGGAGTCAGTTTTTCGGCGTCGCTCGAGGAATGGGCAATCGTATTGGCTGGCTGATCCAGGCGGGTTGGCACCTGCACAGCGTTAGACGAGCCGGCAGCGAGCGACCAGAACGAGCCACCGAGACGCTGTCCCATGCATTCCTGACTTCAATGCCATCGATATCTTCGCGAACGGGCGATCAGCGCCAGTCGGAGGCGATATCGCCCGACGCACGTGCGGCCGTGGAGAGCGCTGCGGCGCGCTTGCTGGACCTTCAGGGTGAAGACGGTGGCTGGGAAGGCGAGATGGTCTGGTGTCCGATGATCACGGCGCAGTGGGTCCTACTGCACCACATCATCGGGCGGCCGATCGAACCGGAGCACCGGAAGAGGATTCTTCAGTACTTTGAGCAATCCAGATTACCCGGAGGAGCTTGGGGATTGCATGAGCATGGAGCGCCGCACCTGTTCGTCACCACGCTGGTGTACGTCGCCTCGCGGCTGCTCGGCGTCGATCGAGACGACCCACTGATTGGGCCAGCGCGGCGGTTCTTGCAGCAGGAGAGCGCTCTGGGCATTCCGAGCTGGGGCAAGTTCTGGCTGGCGCTGCTCAATCTCTACGACTGGAATGGACTCCATCCCGTTCTTCCTGAACTGTGGAGCCTGCCGCGCCGTCTGCCGGTACATCCATCCAAGTGGTACTGCCATACACGGCTGATCTACATGGCCATGGCGGCGATTTACCCACGTCGCTTCCAAACGCCGATCACTCCGATCATCGCAGCTCTGCGCGCGGAGTTGTTTCCCCAGGGGTTTGAGTCCATCGACTTCTCCACCGCTCGCAATCACTTGCGCCAAGCCGATCTCTTCGCGAAGCCGACGGCGCTGCTGCGCGCGGGCTACCTCGGCGCGGAACTCGTCGAACGATTCCATGGCAAGGGGCTGCGCACTCGGTCGATCGCTGCGCTGATCGAACAGATCAAATGGGAACTGAACACAACGGACCACACGAGCATTTCTCCGGTCAGCGGACTGCTCAACATCCTGGCTCTGTGGCTCCATGATCCTGAGGACGCGGACTGCCAACGGGCTCTTGAGCAAGTCGAGCGCTGGTTCTGGGAGGATGAGGAGCGCGGCGCTCGAATGACCGGAGCGAGGAGCGCCTCGTGGGACACCGGATTCGCGCTGCAGGCGCTGTCGACGGCACACAACGTTGACGGCGTAGCGGAAGCGCTGCGACGCGGCACCGACTATCTCCGCCGGCAGCAGATCGATACGAGTTTCCCGGGATTTCGCGAGGCTTACCGGAACGACCCGAAAGGCGGGTGGTGTTTCGCTGAGCAATGGCATGGCTGGCCGGTGACCGACTGTACAGCAGAGGCCGTGTTAGGGATCATCGCTGGGGATGGCGCAGCAGTCAGTGAGGCGGAGCTCCGCGAGGCGGTTCGCTTCATGTTGCGCGGGCAGAACCGCGATGGCGGATTCGGCAGCTATGAATCACAGCGGCCCGCGATCGATCTCGAACGAATCAACCCCGCCGAGATGTTCGGCGAATCGATGACCGAGCATTCCTACGTCGAATGCACCGCGTCATGCCTTGCGGCCCTGGCTGCGTGCGCGGAACACTCTCCTGAGATCATTGATCGTCCCGCAGCGCGTGCGATGTCGCGGGCGGACGCCTGGCTTCGTCGGAATCAGGCGAGCGATGGATCATGGCGCGGCGTGTGGGGTGTGCAGTACGTCTACGGCACCTTCTTCGGAATCAAGGGGCTGGTTGCCGGTGGGGCCCGTCCAAGCGATCCCGCGCTGCGAGCCGCCTGTCAGTGGCTCCTGGATCGTCAGCGCGAGGACGGCGGATGGGGCGAGCACCACAGCGGCTGCCTACCGGGGGAATACGTGGGGCATGAAGAGAGTCAGGTCATCCAGACCGCATGGGCGCTGATCGGCCTGCTTGAGGCGGGGGACTCGAATTGGGCCGCGATTTCTCGGGGCATTCGCTACCTGATGGACATGCAAGCCGCTGACGGGACGTGGCCCAAGCAGGATATGGCTGGCGTGTTCTTCCGCACAGCCCTGTTGGACTACGTGCTCTATCGCCAGTATTTTCCTCTGCACGCGCTGGGGCTGTACGCGGAGCGCCGCCAGGCTCGCAGCGCTTGA
>jk18x27bins.11:k141_1351695:2744-8709
TCAGGCGACTGCGGCTTCGGGCGCGGCTTCGGGGGCGGGCGGGGCCGCGGCGGAGGTAACGGAACCGCAGGCGGACAGGCCGAGCCGGTCCCGCCGCCGCCGCTCGTAGAGCCCCAGCGCGTGCAGCGGGAAATACTGGCGGTAGAGCACATAGTCCAGCAGCGCCGTCCGGAAGAAGACCCCGGCCATGTCCTGCTTCGGCCAGGAGCCGTCGGCCTCCTGCGTATCGAGCAGGTACCGGGCGCCGCGCGAAATCGCCGCCCAGTCCGGCTCGCCCGCCTCGAGCAGCGCCATCGTCGCCCACGCGGTCTGGACGATCTGGCTTTCCCCGTGCGGGACGTAGCGGCCGGTCAGGCAGCCGCTGTGGTGCTCGCCCCATCCGCCGTCCTCCCGCTGGCGGTCCAGCAGCCAGCGGCAGGCCGAGCGCAGCGCCGGGTCGCCGGGCCGGGCTCCGGCCGCAACAAGGCCTCTGATGCCGAACAGGGTGCCGTAGATGAACTGAACGCCCCATACGCCGCGCCACGATCCGTCGCCTTCCTGGGCCCGCCGAAGCCAGGCATCGGCCCGGGCGATGGCGTCCGCGATATCGCGATCCGCCGATTGCCCGTCCGCCTTCCGGCAGGCGGCAAGCGCCCCGACGCAGGACGCGGTGCATTCGACGAAGGAATGCTCGGTCATCGAATCGCCGAACATTTCGGCCGGATTCAACCATTCCAGGCCGAACGCCGAACGCCGCGCCTCGTAGCTGCCGAAACCGCCGTCGCGGTTCTGGCTGCGCAGCATGAACGCGGCCGCATCGCGCAACGCCGCGGCATTCCCGGCGCCGCGCCCGGCCGCGACTATTCCGAGCACCGCTTCCGCCGTGCAGTCGCTCACCGGCCAGCCGTGCCAGCCGCCGGCAAAGCACCAGCCGCCTTTCGGGTCGGACCGGTAGGCCTCGCGGAACCCGTCGAAGCTGTCGCCGATCCGATTCGCAAGCAGGAAATCGGCGCCGCGCCGGAGGGCGTCTTCGGCGCCGTCCGGCCCCGACTCAGGTCCCGACTCTGGCCCCGCCGCCGCCAGCGCCTGTAACGCAAACCCGGTATCCCACGAGGCGCTTCGCGCGCCGACGACCCGCGCGCCCCGGTCCTCGTCTTCCCAGATCCAGCCGTCCAGCCTTTCGAGCGCCCGGCGGCAATCGGCGTCGTCGGGATCGTGCAGCCACAGGGCGAGGATGTTGAGCAGGCCGCTGACCGGGGAGATGCTGGTGTGGCTGGTGGTCTGCAACTCCCATTTGATGCGCCGGAGTATCGCGTCCACGCACCGGGCGCGCAGGCGCTTGCCGTGGAACCGGTCGTAGAGCCGCGCGACCGCGTATCCGGCCTTCAGCCATCCGCTCGGCCGGGCGTAGAGGTCGGCCTCGCGCAGGCGGTTGCGGGCGGCGGAGAAACCGGCGTTCGCAAAGCCTTCGGGGAACAACTCCTCCCGCAGCGCCGCGATTTCGGGCGTGACGGGCGCTTGGAAACGGCGCGCGTAAACCGCCGCCATCGCCATGTAGATGAGCCGGGTGTGGCAGTACCAGTTCGAGGGATGCAGCGGTATCCGGCGCGGCAGGCGCCACAACTCCGGAAGAACGGCGTTGACCCCGCGCCAGTCGTAGAGGTTGAGGAGCGCCAGCCAGAATTTGCCCCAGCTCGGAATGCCGAGAATTCCCTCGGCCCGGATGAATTGCCGGGCCGGCGCGACCAGGGGATCGTCGCGCCCGACGCCGAGCAATCTCGCCGCGGCATAGACCAGGGCGGTGACGAACAGGTGGGGCGGCGAGTGTTCGTGCAGGCCCCATGCGCCGCCTTCCAGCCGGGTCCGTTCGAAGGAGCGCAGCACCCGCCGGCGCCGGCCGGGCTCGAGCGGCCGCCCGATAAGGTGGTGCAGCAGCGCATATTGCGCGGTGAGCATGGGGCACCAGACCATCTCGCCTTCCCAGGCGCCGTCCTCCCCTTGAAGGCTCAACAGGCGCGCGGCCGCTCTGTTCACGGCGGGGCCGGCATCGGGCGCCTCGGCCTCCTTCGGCCGGGCAGAACCGCCGGTTCCGGTCTCCGCGGACATGGAATACAGAAACGCGCGGGCGAGGTTGCCGCGCGCGCGCCTGCCCTTTTCCCCGCCCGCGCCTTTCGCCTCGCGCACCTGGAGAATGCCGCGCACGAACCACCAGAGGCGAACGGCGAGGGCATGAAAGATGCGGCGGGCCCGGCGCCAGGAGACCCGGCGGCGGTTGCCCAGCGACATCTCCCGCGCCACCGCCCGGAGGATCGTTCCGCTGAAGGCGAGGCTCATCCCGGTCGCCGACCGGTCTTCGCAGGCCAGAATCCGCGTGGTCCGGTCCCGGTATACGGCGTTCGTCCGCCACCCCCGGTAGATCGCGTGCCTGAGCGCGACCGACTCGGCCCGGTGATCGGCAAAGACCTCGTAGAGCCCCATGGCGAAGAACTCCGGAACCCGGGTCGCCCTGAAACGTCCGTTGGCGAAGTCGCGGAATTTTCCGCCTTCGGCGAGCGCAAGCGCATCGCCGAAACCGAGGGTCATTCCGACCGCGGTCATGGGATGATAGTGCCCGGCCGCGTCGCCGATCAGCACCCGGCGGGAGCTTCCGTAGGTGGCGCGCGGCCGCAACTGGTTGGTCGCGGCGTGGAACCGTCCCGCCCGCAGCGCTTCGACGAACGCCGGGCCGAGCGCTCCCGGCAGCAGGCCGGCAAAGGCTTCCGACAGGAAACCGACCCGGTCGCGGGGCGCCCAGCGGTCGAGCGGAACGTCGACGATGACCCGGACGCAATCTTCCGCCAGACCGTATACGAGGACCGGCCCCGGTCCGCCGAGCAGCACATGGCCGTAGTTTTCGAACGGCAGGCTGGCCTCTTCCAGAGTGACCCCCAGCATCCGCGAGCAGAGCACGGGATCGGTCGACAGGCCCAGGGATTTGCGCACGACCGAGGCCCGGCCGTCGGCGCCGACGATCCGCGCGGCGGTCAGGGATTGCTCCTTGCCGTTCAGGGAATAGGCGACGCGTTCGTCGTCGACCGCGTTTACCCGGGCGTGCGGGATGAAATCGACATTCGTTTCGCCGCCGATCGCCTCGCGCAGCTTCGAGACGAGCAGTGCATGGTCGCAGGCCAGGCCCAGGGATCCCCCGGAATAGGGAAGCTCGATCGGCTCGGAGCCGTCTTCCGGAAACACCACGAAGCCCTTGCCGGGGGTGGTGCGGGGCAGCGAATCGAGATCGATTCCGATGTCGCGCAGGATTTGGACGGCGGGCGGGTGCAGCCATTCGCCCGCCAGCCGCCCGGATGCTTTCGGATTCGCTTCGAGCAGGGCCACCCGGGCGCCTTCGCGCGCATGGGCGAGCGCGCACAGGCTGCCGACCGGGCCCGCGCCGACGATGGCTATGTCGTACTGCCGCGACGCGGCGGCGCTCATCGGAAAACGCCCGGCTCCGCGCGGCGGCGGTAACGGACCCGGCACGGCGTTTTGGGCCCCGTCACCCAGCTGCCGTAGTTCGGCCGCGGAAATTCGCCGTCCAGAACGAAGTCGAAGCGGTCGAGCAGAACGGTCCAGATCGCCTTGAGCTGCATATAGGCGAAATTCTTTCCCATGCAGGCGTGCTTGCCGCCGCCGAAGCCGATCAGGGCGTAGTGGTGTTGTTTGTCCTCGGAAGCCGGCGGCGCGAATCGGTCGGGATCGAAGCGTTCCGGGTCGGCGAAAATATGCGGCAGCCGGTGGGATACCGCCGGCGACACCATGGCCATGGTGCCGGCCGGCACGACCCGGTCGCCGTACTGCAGGGGTTCGAGCGCCTTCCGGATCAGCAGGATCAGCGGCGGGTGCAGCCGCTCGCCTTCGCGGACGGCGTTTTCCATCGCCGGCTGGCGCTGGAGGCCGTCGAAGCTGATGGAGCCCGCGTCGCCGTAATCCTCCCGCGACTCGTCCCGGATGCGTTCGACATAGGCGGGCGCCCTGAGGAGTTCCAGGCCGGTCCAGGTCGCGAGCACGGCGCTGGTGTGCTGGCCCGCGAACAACACCGTCAGCAGGATGCCGGTGATCTCGTCGTCGGTCAGGGCGCGGCCGTCCTTGTAGCGGGCGTTCATCAGCGTCTGCATGAAATCGTCGGGGCCGGCCCCCGACTTCCGGCGCTCCGCCATGATGCCGCTGAAGATATCGGCGACCTTGCGCCGGGCCCTGTCGCGGCTTCGATGCGAGGCGGTAGGCAGCCTGGGAAGAAAGAAACCCAGGACGTTGATGCCGTTCTGCAAGTCGCGGTACGCCTCGGCAAATCCGGTGTCCACCCGGTCGCGCACCTCCTGTCCGATCAGGCAGCGGCTGGCGATCCTGACGGTCAGCTCGTTCAGCGCGTGCGGCAGATCGATTTCCCCTTCCTCTCCGAGGGTGTCCGCGAACTGCCTCGCCTCCTCGAACATGATGAGGGCGAACTTGCGCATATTGGCTTCGCGCAGCGCCGGAAACAGGAATCCCAGCTGCTCCGACATGATCTCCGGGGACGTGTCGTAGGCCACGCCGCGCCCGAAAATCGGCACGGTGAACCGGTAGACGGCCTTGGCGTTCAGCTGCTCTTCGGGCGCCCGGAAAAAGAAATCGTGGGCCTCCGGCCCGGTGAAGAGAGCGAAGTCGCGGGGACCGATCCGGAAGCGGAAGAGATCGCCATGCTCGCGCCAGCCGCGGCTCAACATGGCAATCGGATCCCTTTTGAATTCCGGTAACTGGCCGATCAGCGGCCATCCGCCCGCGAGCCTGGGAGCGGCATTCGCCGCCCGCTGCGGAAGCTCCGCCGTATCCGGCGCCGCCATGCTGTCAGACCGGTTTGCCATCTCCACGCTCAATGAATGAAGGGCAGCATCGAAAAACGCGCCCGTTGCGTGTAGCGCTCCCACAGCTCGCCATACTTGGCCCGGCAGCGGCGCTCGTCGCGTATCGAACGGTGCCACAACAGAGACGCCAGCCATGCCGGCAACAGGTAGGGAACCCAGGAGGCGAGGCCGGTCGTGAGGGCGAAGGCGAGGTAGACGCAGATTTCGCCGGTATAGTTGAGATGCCGCCCGATACCCCAGAATCCGGACACCAGGAGGCGTCCGTCCAGCGTCCGGGCGGGCTGCCCCCAGATCGTGACATCGGGATTGCGCTTGAAGCGGTGCTTCTGCTGGTTGGCGCCGCGGAAAAGCCAGAAACCGAAGACGAAAAGCAGGACGAGCGCCGCAGCCGCGGCCGGCGACAACGGATCGGGCGCGTGAACCAGCCACCAGCCGGGCAGGCAATAGAAAAACGGCACCAGCACATAATCGCCCCAGACCAGCATCCACCCGAAGCGCTCGCTGACGATGTCCCAGGTGTGGACCATGCCGTGTTCGAACTGGAAGTAGTTGAGCACATAGAGGAAGGTGAAAATCTGGTAGAGCGCCATCGCCAGGGTGAGCCCGCCGTAGGTTTCGTATTGCACGGCGGCAAACGAGGCGTTGAACAGCGCCAGTCCGATGAGCGAGGGCCGGTAGCTGAAAAGCTTCAGGTCCAGCCCGAACCGGACCGGGGCGGCCTCCACGCCGTAGAAGAATCCCCGCCACGATCCGGACGATGCGCCGTTGTTCCGCACGCCCTGGAAATACAGCCAGCCGGAAAGCGCGAAGGCGAAAACGTTCGCGGCGACGAACAGGGCCGCAAAGTGGTTGTGCAGCACCGAAAGCGAGAACCAGCCGAAGACCTGACAGATACCCGCGGCGGCGGCAGCGATCAGGAACAGGGCGAGGCCGTTGAGCTTGTAGACGCGCTGCTTTCCGTCGGCGTCCGGGCCCTCGATCCGGCGGCCGGGCAGAAGCGCCGAACCCAGGAACAGCAGGGCGACAAACGCCAGCACCATTGCCGCCGCGCCGGGCAGCTGCCCGCCCGACAACGCGGAAAACGGAACGGAAAGGTCAGACGCGGACAT
>jk18x27bins.16:k141_813727:2947-8929
GTGATGTCGTCCTCCGGGTCACAATTCACGCTGTCGGGCGCCGGCCTGCTCGAGGCCGCAGCCATGCTGCTGGTGTTTGTTGGCGTATTGTTCGCGGGTTCGATTCTCCTGACGGGACGCCGGGTGGAAGGGTCGATACTGGAAGGGAAGTCAATCACTTACAAGCTCAATGGACTGGCCCTGTTCCTGCTGACCGCGGCCATTGGATTGATCGCCCAGGTCTTCGGCTGGTTTTCCCTTTCGGCGTTGTACACGCACTTTGCTGAACTGTTCGTGGTGGCGAACGTGTTCGCGTTCGTGTTTTCCGGGTGGCTTTGCTGGCGAGGCGTCCGGACCCGGGGCGGTCCCGGGGGAATATTGCGGGGCTACTTCTTCGGCGTGGAGCTCAATCCGTCCTTGCTCGGGGTGGATCTGAAGTTTTTCAGCTACCGCCCCTCCCTGATCGGTCTGGCGCTGTTCAATGCGTCATTCGCCGTAGTCCAGTACGAAGCCTATGGCGAGCTGACACTGGCCATGACGCTCTACCAGATATTCACGTTCCTGTACGTGCTCAACTATTTCCAGTTCGAAGACGGGATGATCCACACCTGGGACATCGTCAGCGAGCGCTTCGGTTGGATGCTGGTTTGGGGAGACTATGTGCTGGTGCCATTTTTCTATTGCCTGCCCGGATGGTGGCTTGTCCATGCAACGGAGCCGCTGTCCGCAGTTGCCGCCGCACTGATTGTCCTGCTGTTTGTTTTCGGATTCTGGCTCTTTCGCGGCGCCAACCAGCAAAAACACCGTTTCAAGAGTGACCCCGGCGCCACGATCTGGGGGCGGCCCCCCCAAACCCTGGACGGGCGCTTGCTGGTCTCCGGCTTTTGGGGTGTGGGACGGCACCTCAACTACACCGGAGAGATCTGCGTATACCTTTCGTTTGCCCTGACGACCGGGTTTGCATCCTGGGTACCCTATGTGCTGCCCGCGTGGCTGGCGAGCCTGCTGTGGCATCGCTCCAGGCGGGATGATCGACGTTGCCGCGCAAAATACGGCGAACTGTGGGAACGCTACACGCAGAAGGTTCGTTATTCCATGTTGCCGTTCATCTATTAGGGTCAAAGGGGTGGCACAGCAATCTCACACCGTGACAGCGCCGGGTTCGACAGGACTTCCGCCGCAGCCGGGAGAAACTGTTCCTGAGCTTGCGGGTGGCTGGCCGCTGATCGGCCATCTGCCGGATTTTCTGAAAGATCCGGTCTCTCTCCTGGATCGAGGCTGGCAGGAACAGGGAGAACTGTTCCGGTTTCGGATCGGTCCCCGCGATTTTGTCCTGTTCACCGGTCCCGAAGCCCACGACTGCTATTTCAGGGCGCCCGAGGATCAGCTGAACGCCAAGGACGTCTACCAGTTCACGGTCCCCATCTTTGGGCGCGGCGTGGCTTACGACGTCACTCCCGAACTCATGGCAGAGCAACTGGGATTCCTGTATCCGGCGCTGCGCGAATCCGCAATGCGCAGGTTTGCCCGGATCATGTTCGAGGAGAGCGCCCGGTTCGCGGACGGCTTGGGTGAACACGGCGTTGTCGATCTGCCGAACGCGATGAATGAACTCACCGTCAAGATCGCCAGCCGGTGCCTCATCGGAGAGGAAGTCCGGGAACGGGTGGATTCGGATTTTGCCGATGCCTATCACGAACTGCAAAACGGCATCAACACACTGGGCTTCTTTCTCCCCAGGCTGCCAACCCCCGCGCACCGTTCCCGTGACCGGGCCCGGCAGAAAGTGGCCGAACTCTTCAGCGGGGTAATGGCCGAACGGCGGCGCTCCGGAGCCGAGGCCGATGACTTCATGCAGACCCTCATGCACGCCCGCTACAAGGACGGCAGGGCGTTGAGCGACGATGAGATCACCGGCATCCTGCTGACGGTGCTGTTCGCAGGCCAGCACACGAGCGCCGTGCTCGCGACCTGGACCGCACTGGAACTGTTCAGGGAACCCGCATACCTGGCACGGGTAAGGGACGAGATCGGGGAAGTCTATTCCGAAGCAGACTCCATGAGCCTGGCGAGCCTCAAGCGGCAAGTGGCTCTGGAACACGCCGTGCGTGAGTGCGAGCGGCTGCACCCGCCGCTGATCATGCTGATCCGCAAGGTGCTCAAACCCCTGGAATACGGAGGCTATACGGTGCCGGCCGGGGCCCTGGCCATGGTATCGCCTGCGGTCTCCCACCGGTTGCCGCACATTTTCGACGACCCGGAACGGTTCAACCCGGAACGGTTCGCTCCACCCGCCAGCGAGGACAAGCAGCACCACTATGCCCTGATCGGATTCGGCGGCGGCAAACACCGGTGCATGGGGAAAAATTTTGCCTACCTGCAGCTGAAGGCGATCTGGACCGTACTGCTCGACCGGTTCGATTTTCAGATCGACACCGAATTTCCCGCCCCGAACTACGGCAGCTGGGTGACCGGCCCAAAGGAACCGTGCAGACTCCGGTACCGCCAGCGCTCGCCAACAGGGTTTTTTCGAAGAACGGCCTCATGACCCGGAGCTACGACGTTGCCATTGTCGGAGCGGGGCCGGTCGGCAGTTTGTGTGCGCTTGCCCATGCGCGAAAGGGCGCCAGGGTGGCCTTGCTGGAAGCGAACCCCAAGGCCGCCCAGAGACTGGCGGGTGAATGGCTGCATCCACCCGCCGTGAGAATACTGCGCGACCTCGGGATTGAAATTGATGTGCAGACCCGGGATCCCATGGGCAGGGGATTTGCGGTATTTCCGGAAGACCGCACGGAACCGATCGTCTTTCCCTATCCGGGCGGATCCCGCGGCTTGACTTGCGAGCACGCCGCACTCGTCTCCAGCCTGCGCGAGGCCGTCAGGAACGAACCCGATATTGAACTGCTTCTTCAGGCCCGGGTGCACACGGTCGAAGACGGGCAGGTCGTTTATTCGCGCAGCGGCAGTGATGAAACCCTGACAGCCCCCCGGATCATCGGCGCCGACGGCCAGGCTTCCGTCGTCCGCAAATCGCTGGGGCTGTCGATCAGCCCGGTAATCTGCTCGCAGACGGTTGGGGTCGTGTTGAACGGGGTGAGGCTGCCGCTCGAAGGCTATGGCCATGTGCTGCTCGGCGGTCCGGGCCCGATTCTGATCTACCGCCTGGGAGAACACCATGTCCGGCTGATCGTCGATGTGCCGCTGGACCACACGACCCCCAGGGACCGGATCGGTTTCTTGCTGGACTCGTACACCGATTTGTTGCCGGATACGCTTCAGCCCGCATTCGTGGAGGCCCTGCGGGTGAGGCAATTCCAGGTTGCGGCAAACAAGTTGAGGCCGCATGTCACCTACGGGAGTCCGCATCGTGTGCTGATTGGCGATGCTGCCGGGCACTATCATCCGATGACGGCGATGGGCATGACCTTCGGCTTCGGCGATGCGCTTTCGCTGGCCGAGAGCGGGGATTTTCACGAATTTACCACCAGTCGATTCCGGGCGACCCGGACGTCGGCGTTTCTCGCCATGGGCCTCTACGAGGTCTTTGCCGATCATCGGCTCGAGGCGGTGGCGATCAGGCACGCGATTTACCGCAGCGCCCGGGCAAATTCCGCATACCGCGACCGGACCGTGCGGTTGCTCGCCTGTGAAGATACCTCCGCGGTCCGTATGGGCATCGCATTCTTCGGGACGGTGGCCCGCGCGGTTTCCGCGCAAATTCCACGATCCGCTGACCGGCTTGCCTGGCGCAGGGCCCGGGACGTCAATCAGGCGCTTGCTGTTCGTATCGGATGGCTCTTGCGAAGTATTTGGCAACTGTACAGGGCGAGAAACGGGACCGGGGAAATAGACGGTCGAACCTGGGGTTCATTGGCTGGCGTGTTCCAGATCTCCATGCCACCGAAAGTCCGCGGAGCCCAACCAGGCCGTCCGAAGGAGAGTGCCTCAATTGATGCCTGTCCCGCATTACGGAGTGCAACCGCGCGACTGCTGGATCTGCAGCGTGAAGACGGGGACTGGGAAGGGGAGATGGTCTGGTGTCCCATGCTCACGGCGCAATACGTGCTGCTGCACCACATCATCGAAAGGCCGCTTGAGCCAGATCGTCGACGGCGCGTGCTGCGCTCATTCGAACAAACCCGCCTTGAGGGTGGCGTGTGGGGCATGCATGAACACTCGCAACCCCATCTGTTCGTCACCACGCTGGTTTACGTCGCGGCCAGACTGCTCGGTATCCGGCGAAACGATCCGATGCTTGAGCCGGCTCTTCGATTCCTGCAGGCAGAGGGGGTTCTCGGAATTCCGAGTTGGGGAAAGTTCTGGCTGGCGCTGCTCAACCTTTATGACTGGCGCGGTGTCAACGCCATACTTCCGGAGTTGTGGGCATTGCCGCGATGGGTCGCGATTCATCCCTCGAACTGGTACTGCCATACCCGGCTCATCTACATGGCGATGTCGGCAATCTATCCGCAACGGTTCCAGGCACCCGTGACCCCCGTGATCGCGTCGTTGAGGGAGGAGCTCTTCCCCCAGGGATTTGCGAAAGTCGATTTCTCCGCAGCCGGCAGCCGCTTGCGCGACGGTGACCTCTACGCTCGTCCCGGCATGTGGCTGCGGGCCGGATACGTGTTTGCAAGGGTGTATGAACGGTATCACGGCAAGCGCCTGCGTAACCGGTGTCTGGATTCGATCAACCGGCAAATCAAATGGGAGTTGCAGACCACCGACCACACGAGCATCTCCCCGGTCAGCGGTATCCTCAATATCCTTGCCCTGTGGTTACGTGACCCGGTCGATGCCGACTGCCGCCTGGCGCTGGAGCGGCTGGATGGCTGGATCTGGGAAGACGAGGAAGAAGGAGCCCGGGTCACCGGTGCGAGAAGCGCCTCGTGGGATACGGGCTTCGCCCTTCAGGCGCTGGCTGCCGTACCCGAAATCGATGGTGTGGAAAGCGCCATGTCAGCCGGAGCCGACTTCCTTCGCCGGCAGCAGATCCGTACAAGCTTCGAAGGGTTTCGCGAAGCGTATCGGAACGACCCCAAGGGCGGCTGGTGTTTCGCCGGGGGTTGGCATGGCTGGCCCGTGACGGACTGTACTGCGGAAGCGGTGCTCGGGTTGACCGCGGTCCAGGGCGAGGACGCGGATGCCGCGATGCTCGGCGATGCGGTTCGGTTCATGTTGCGTGGTCAAAACCGTGATGGCGGTTTTGGCAGCTACGAGGCGCGGCGCTCCGTGCTCGGCCTCGAATGGCTGAACCCGGCCGAAATGTTTGGCGACTCGATGACCGAGAATTCCTATGTCGAGTGCACCGCCTCCTGCCTGGCGGCCTTCGCCGCCTGCCGGCGGCATTTCCCGGATATTGCCGATCAGTCGGTTACCAAGGCGATCACGCGTGCGGACGACTGGCTTCGCCGGTCCCAGGCATGCGACGGGTCCTGGCGCGGCGTGTGGGGCGTCCAGTTCATCTATGGCACGTTTTTCGGGATCCGGGGCCTGCTTGCAGCCGGAGCCCGTCCCGGTGACCCGGCATTGCGCATGGCCTGCCGGTGGCTGCTGGACCGCCAGCTCGGCGATGGCGGATGGGGCGAGCATCACAGCGGCTGCCTGTCCGGCCGGTACGTCGCACATGGGGAAAGCCAGATCATCCAGACGGCGTGGGCCATGATCGCGCTCCTGGAGGCGGGTGACTCGAACTGGAACGCGATTTCGAAGGGCGCGCGGTTTTTGCTCGGGGCACAGAATTCGGACGGGTCCTGGCCCAGGCAGGACATGGCCGGAGTCTTCTTTCGCACGGCCCTGCTGGATTATGTGCTGTACCGGCAGTACTTCCCCCTGCATGCGCTCGGTCTCTATGAGCGGCGTCGCCGGGCCAGGCTGGAACTGACGACTCCCGCCATTGCGGACGCCGGCACGAGATACCCAAGGGAGGAAGATTCCAGGGAGCACCACAGGGGCCGGGTCGTACTTCCGGGGGCAGCCGCGGCTATGCCTCTTTCCAAATAG
>jk18x27bins.25:k141_1081210:19681-25610
ATGCCGCCGCCTGAAGCGCTCGACCTCTCGTCGGCGCTCTCGGGCGAGACCCTGCTCGAGGCGGCGGCGATAGTGCTGGGGTTCATCGCCCTGTTGTTCGTGGTATCGCTGCTGTTGCCGGGTCGCCGCGTCACGGGCCCGGATGCCGACGGAAACGAGCGCGTCTACAAGCTCAACGGCCTCGCACTCTTCCTGATCGCCCTGATCGTGGCGGGTCTCGCCCAGGGCTTCGGCTGGTTCTCCCTTTCGGTGCTGCATACCCACCTTCTCGCCCTCTTCGTCGTGGCGAACGGATTCGCGTTCGCTCTCTCGGGCTGGCTCTACCTGCGCGGGATGCGCAGGCCCGATGCAGCGCCCGGGTTCTGGCGGAGTTTCTTCTTCGGTGTGGATGCCGCTCCGTCCTGGTTCGGGGTGGACATCAAGCTCTTCAGCTACTGCCCCTCTCTCATCGGCCTTGCGCTCTTCAACGCATCGTTTGCCGCCGTGCAGTACGAGACCTACGGCGAGCTGACGCTCGCGATGATGCTCTATCAGACCTTCACCTTCCTGTACGTGCTCAACTACTTCCAGTTCGAGCAGGGGATGATCCATACCTGGGACATCGTCCGCGAGCGCTTCGGATGGATGCTGGTCTGGGGCGATTACGTGCTGGTGCCCTTCTTCTACTGTCTCCCCGGCTGGTGGCTGGTTCACGCACCGGAGCCGCTGTCGCCGGCCGCCGCCGCCGGGATCGTCGTGCTCTTCCTCTTCGGATTCTGGCTCTTCCGCGGTTCCAACCAGCAGAAGCACCGCTTCAAGCGCGACCCCGGTGTCAAGATCTGGGGGAGGCCCGCCAAGACCCTGGACGGACGCCTGCTGGTCTCCGGATTCTGGGGCATCGGACGGCACCTCAACTACAGCGGCGAGATCTGCGTCTACCTCGCCTTCACCCTGACCACCGGGCTTACCTCCTGGGCCCCCTTCCTGCTGCCGGCGTGGCTGGCGGCTTTGCTGTGGCACCGCTCGAGACGCGACGATCGCCGCTGCCGCGCCAAGTACGGCGATCTGTGGGAGCGCTACACGCAGCGGGCGCGCTTCGCGATGCTGCCCTTCATCTATTGAGAGGGGAGATGGCCAACCCGTCCCACAGCGTGGAGACCCTGCCTTCGGCGAACCTCCCGCCGCGGGCGGACGAGACCCTTCCCGAGCTCGCGGGCCGCTGGCCGCTGCTCGGCCATCTGCCGGAATTCCAGAAGGATCCGGTCGCCATGCTGGGCCGCGGCTGGCGCGAGCATGGCGAGCTCTTCCGCTTCCGACTCGGGACCCGCGCGTTCGTTCTCTTCACCGGGCCCCAGGCCCACGACTTCTATTTCAGGACGCCCGAGGAGCAGCTGAACGCCAAGGCCGTCTACCGCTTCACTGTGCCCATCTTCGGACGCGGCGTGGCCTACGACACCTCCCCGGACATCATGGCGGAGCAGCTGGGGTTTCTCTTTCCGGCGCTCCGCGAGGCCGCCATGCGCAGGTTCGCCCTCGTCATGTTCGACGAGGCGCGGCAGTTCGCCGACGCCCTCGGGACGGACGGGGAAATCGATCTGCCGCACGCGATGAACGAGCTGACGGTCAAGATCGCCAGCCGCTGCCTGATCGGACAGGAAGTCCGCGATCGGGTGGATACCGGATTCGCCGAGACCTACCACGACCTGCAGAAGGGCATTAACACCCTGGGATTCTTTCTTCCCAATCTTCCCGTCGCGTCGCATCGACGCCGCGACAGGGCCCGGCGCAGGGTGGCGGAGCTCTTCGGGCGGATCATGGCGGCGCGCCGGGATGCCGGGGCCAGCCCCGACGACTTCATGCAGACGCTCATGAACGCCCGCTACAAGAACGGCCGTGCCCTGAGCGACGACGAGATCACGGGGATCCTGCTGACGGTTCTGTTTGCGGGCCAGCACACCAGCGCGGTGCTCGCGACCTGGACCGGTCTGGAGCTGCTCAGGGCGCAATCCTACCTGGCAAGGGTGAGAGACGAGGTGGGGGACGTCTATCGCGAAGCGGGGTCCATGGACATCGACAGCCTCCAGCGCCAGCCGGCTCTGGAGAACGCCGTCCGCGAGTGCGAACGGCTGCACCCGCCGCTGATATTGCTGGTCCGAAAGGTGCTCGAACCCTTGCGCTACGGAGGCCGCGTCGTGCCCGCCGGCACCATGGCCATGGTGTCGCCGGCGGTCTCTCACCGCCTGCCCCATATCTTCGCCGACCCGGAGCGCTTCTTCCCCGACCGTTTCGCGCCTCCCGCCTGCGAGGACAGGCAACACCGCTACGCCCTGATCGGCTTCGGCGGCGGCAAGCACGCGTGCATGGGGAAGAATTTCGCGTACATGCAGCTCAAGGCGATCTGGACCGTTCTGCTCGATCGCTTCGATTTCTCCCTCAGCGGCGCCTTTCCGCGTCCGAACTACGGAAGCTGGGTGACGGGGCCCGAGAGACCCTGCCGCGTCCGCTACCGTCGCCGCTCGCAGCCGAGCGTCTTCCGATGAGCGGCGCCGCGTCGCGGCGTTACGACGTGGCCATTGTCGGCGCGGGGCCTGTGGGGAGCCTGTGCGCGCTCGCTCATGCGCGGAAGGGCGCCCGGGTGGCCCTGCTCGAAGCGAACCCCAGGGCCTCCGAACGCCTGGCCGGCGAATGGCTGCATCCGCCCGGCGTGCGGATTCTGCAGAACTTCGGGATCGGGCTGGACACCCTGCCCCGCAGCACCGCGGGCAAGGGATTCGTGCTCTTTCCCGATGACGGCTCGGAGCCGATCGTCCTTCCCTACGAGAACGGCTCGCAGGGTCTGGCCTGCGACCATGCGTTGCTCGTCTCCAAGCTGCGGGAAGCCATCGAGAACGAGGCGGACGTGGATTTCTTCACCCACACGCGGGTGAACGCGGTCGAAGACGGGCGGCTGGCCTACACCGACAACGGCACGGTTCACTCCCTCGACGCCGAGCGGATTATCGGCGCCGACGGCCGGGCCTCCATCGTGCGCCAGTCCCTGGGCCTCTCCACGGAGCCGATGCTCTGCTCGCGGATGCTGGGAATCACCGTGAGCGACGTGAACCTGCCCTTCGAGGGCCATGGGCATGTGCTGCTCGGCGGGCCGGGGCCGATTCTCGCATACGGTGTGACAAGGGATTGCGTCCGGATCATCGTCGATGTTCCGCTGGACCGCTGGACGCGCCAGGACCGGGTCGGCTTCCTGACGGAATCCTACGCGACCCTGTTGCCGGAGGCTCTCAGGCCGGCCTTCGTCGAGGCGCTGCGGGCGGGGCAATTCCACGTTGCGGCCAATCAGTTGCGGCCGCGCGTCACATACGGGAACCCGCGTCGCGTGCTGATCGGCGATGCGGCCGGGCACTACCATCCCATGACGGCGGTCGGCATGACCCTCGGTTTCGGCGATGCGCTCGCCCTCGCCGAGGGCGGCAGCTTTCGCGACTTCGCCGCCGGGCGTTTCCGGGCGACCCAGGTGCCGGAGCTGCTTGCCATGGGGCTCTACGAGGTCTTTGCCGACCATCGGGCCGAGGCGCTGGCGCTCAGACACGCGGTCTACTGGGGGTTGCGGGCGAATTCCGGCTACCGGGCGCGGACCTCGCGGATACTCGCCTGCGAATCCCGCTCCGCGCTCGTGATGGGTCTCGCGTTTTTCACAACGGCGGCCCGGGCGGCGGTGGTGGAGATTCCGCTTTCCTTCCGCCGCTTCGCTCCTCTTCGGGGCCTGAAGGTCTTCGGCGCGCTCACCCTTCGTCTCTTGTGGCTCCTGCGCTGGGCTCTGCAGCTGCGCCAGTCGCGACGCCAGGGCGGGAAGAACGACGAGCGAGCCCTGGACAGTCTTGCCCACGCGCTTTTGCACTCCATGCCGCCGGGGACCGACGCTTCCGGGCCCCGCCGGCCGAAGGACCCCGAGGCGCCCGATGCCGAGCCGGCGTTGAGGAGCGCGACGGCGCAGCTCCTCGGCCTCCAGGGCGAGGACGGCGGCTGGGAAGGCGAGATGGTCTGGTGCCCCATGCTCACCGCGCAATACGTGCTGCTGCACCACATCATCGGGCGGCCGCTCGAGCCCGGCCGGCGCCGGCGCGTGCTGCGCTCCTTCGAGCGGACCCGTCTCGACGGGGGCACGTGGGGCCTGCACGAGCACGCGTCGCCCCACCTCTTCGTCACCGCCCTGGTCTACGTCGCGGCGAGACTGCTCGGCGTCGAGCGGGACGATCCTCTGGTCGAGCCGGCCCGGCGCTTCATACAGGCCGAAGGGATCGTGGGCATTCCGAGCTGGGGAAAGTTCTGGCTGGCGCTCCTCAATCTCTACGACTGGCGCGGGGTCAACGCCGTCCTGCCGGAACTGTGGAGCCTGCCGCGCCGCCTGCCCCTGCACCCCTCGAACTGGTACTGCCACACCCGGCTCATCTACATGGCGATGGCGGCGATCTACGCGTGCCGCTTCCAGGCGCCCGTCACGCCCGCGATCGCGTCGCTGCGGGAGGAGCTGTTCCCCCAAGGCTTTGCCGAGGTGGATTTCTCCGCCTCCCGCAATCGCCTGCGGGAGGCCGACCTCTACGCGCGGCCGAGCGTGTGGCTCAAGGTGGGATACAAGGTTGCGCGCGTGTTCGACCGGCTCCACGGCAAGCGCCTGCGCGCCCGATGCACGGACGCGATCGTCCAGCAGATCAGATGGGAGCTGCAGACCACCAGCCACACGTGCATTTCTCCGGTGAGCGGCCTTCTCAACATGCTTGCGCTCTGGCTGCGCGATCCGGACGACGCCGATCTTCGCCAGGCGCTGGCGAAGCTGGACGACTGGATCTGGGAAGACGAGGAAGAGGGCGCGCGCGTCGTCGGCGCGAGAAGCGCCTCGTGGGACAGCGGCTTCGCGCTGCAGGCGCTGGCGGCGGTGCCTGCGTTGGACGGGGTCGGGGACGCGCTGCGGCGCGGCGCCGACTTCCTGCTCGGGGAACAGATCGCCGCGAGCTTCGAGGGGTTTCGCGAAGCCTATCGAAGCGACCCCAGGGGCGGCTGGTGCTTTGCCGGGGGGTGGCACGGCTGGCCGGTGAGCGACTGCACCGCGGAAGCGGCGCTCGGGATTCTCGCTGCCGGCCGCGGCGCCGCGCATGCGGACGCGTTGCGCGACGCGGTCGGCTTCATGCTGCGCAGCCAGAACCGCGACGGCGGATTCGGCAGCTACGAGGCGCGCCGCTCGGCCTTCGGTCTGGAGTGGATGAACCCGGCCGAGATGTTCGGCGACTCGATGACCGAGCAGTCCTATGTCGAGTGCACCGCGTCCTGCCTCGCGGCGCTCGCCGCCTGCGCGGAGGAGGTTCCGCAAAGCGCGGACGGGGCGGTGACGGGCGCGATCGCCCGGGGCGACGCCTGGCTGCGCCGGACCCAGGCGAGCGACGGCTCGTGGCGCGGTGTATGGGGGGTTCAGTTCATCTACGGCACCCTCTTCGGGATCAGGGGTCTTCTTGCCGCCGGGGCCGACCCCGGCGATCCGGCGCTGCGCTCGGCCTGCCGCTGGCTGCTGGAGCGCCAGCGGGCAGACGGGGGATGGGGCGAGCACCACAGCGGATGTCTGAGCGGCCGCTACGTCCCGCACGAGGAAAGCCAGGTCATCCAGAGCGCGTGGGCGTTGATCGCGCTCCTCGAGGCGGGCGAATCGAGCTGGAGCGCGATCGCGCGGGGCGCCCGCTATCTGCTCGACACGCTGGATGCGGACGGGACATGGCCCAAGCAGGACATGGCGGGCGTGTTCTTCCGAACCGCGCTGCTGGATTACGTGCTCTATCGACAGTATTTCCCGCTGCACGCGCTCGCTCTCTACGAGCAGCGCCGCCGCGAGCGGCTGGGTCTCGCCACCCTCGCCCCGTGTGCTGCCGGCTCGTTGCCGCCCTTGCCCGAAGCGGCGTCCGCCTGA
>jk18x27bins.27:k141_29695:72818-78735
TCAGCCGGTCGCGTCGGCGGAACGGCCGACGGGTGTCGTCAGGTCGAGCCGCGCCCGGCGCCTTCGCTCGTAGAGACCGAGCGCATGCAGGGGGAAGTACTGTCGGTACAGGACGTAGTCGAGCAGCGCCGTGCGGAAGAACACGCCGGCCATGTCCTGTTTGGGCCATGTGCCGTCCTTGTCCTGTGACGCCATCAGAAAGCGCACGCCGCGCGAAATCGCCGTCCAGTTCGAATCGCCCGCTTCGATCAGCGCGATCAGCGCCCAGGCGGTCTGAATGACCTGGCTCTGCGTGTGCGCGACGTAACGCCCGGTCAGGCACCCGCTGTGGTGTTCGCCCCACCCTCCGTCCTCGCGCTGGCGGTCGAGCAGCCAGCGACAGGCCAGGCGCAGGGCCGGGTCGCCGGGATGGGCGCCGGCAGCGACCAGCCCCCTGATACCGAAGAAAGTGCCATAGATGAACTGCACGCCCCAGACGCCGCGCCAGGAGCCGTCGCGTGCCTGGCTGCGGCGCAGCCACGCGGCGGCCCGTGACATGGCGTCGGTCACGGCGCTGTCCGCAAGTTGCGGGAACTGCCTGCGGCAGGCGGCGAGCGCCGCGATGCACGACGCCGTGCACTCGACGTAGGAATGCTCGGTCATCGATTCGCCGAACATCTCGGCGGGATTCAGCCACTCCAGACCGATCCTCGAGCGCCGCGCCTCGTAGCTGCCGAAACCGCCGTTGCGGTTCTGGCCGCGCAACATGAACCGCACGGCATCGCCGAGCATTTCCGCGTCGGCGGCCTGTCCGCCGGCGGCGAGGATCCCGAGCACCGCTTCGGCGGTACAGTCGCTCACCGGCCAGCCGTGCCATGCGCCCGGGAAACACCAGCCGCCCCTGGGGTCGGTCCGGAACGCTTCGCGGAATCCCTCGAAGCTCGTGCCGATCTGCTGCTGGCGGAGGAAGTGCGCGCCGCGGCGCAGCGCCTGGCGAGCTTCGCTGGCCGCGTCGCATTCGGACGCCGTGGCGAGCGCCTGCAGCGCGAAGCCGGTATCCCAGGAACTGCTTCGGGCTCCCGTGACTCGCGCGCCAAGCTCTTCGTCCTCCCAGAGCCAGCCATCGAGCTTCGCGAACGCCCGGCGGCAATCGCTGTCGTCCGGATCGTCGAGCCACAGGGCCAGGATGTTGAGAAAACCGCTGACCGGAGAGATGCTCGCGTGGTTTGTCGATCGCAGCTCCCACCGGATCTGCCGGCGCAGCGCTTCCAGGCAGCGGGCGCGCAGGCGTTTGCCGTGAAATCGTTCGATGACACGGGCAAGCCGGTAGCCGGCTCTGAGCCACACGCCCGGCCGCCTGAACAGGTCGGCTTCCCGCAAGCGATTGCGGGCCGCGGAAAAATCGACGTTGTCGAAACCCTGCGGATACAGCTCCTGCCGCAGGGATTCGATCAGGGGCGTGACGGGCGCCTGGAACCGATGGGGCCAGATCGACGCCATCGCCATGTAGATGAGGCGCGTATGGCAGTACCAGTTCGAGGGGTGCAGGGCGACCCGGCGCGGCATGCTCCACAGTTCAGGCAGGATGGCGTGGACCCCGCGCCACTCGTAGAGATTGAGGAGCGCGAGCCAGAACTTGCCCCAGCTCGGAATCGCGACGACGCCCTCGGCCTGCAGGAAGCGCAGGGCCCGTTCGATCAGCGGATCGTCCCGCTCGACACCGAGCAGTCTCGCCGCGACGTAGACCAGCGTGGTCACGAAGAGCTGCGGCGGCGAGTGTTCGTGCATTCCCCAGCCGCCGCCTGCAAGACGGGTATGTTCGAAGGAGCGCAGCACGCGCCTGCGCCGGCCGGGTTCGAGCGGCTCCCCCATCAGGTGGTGCAGCAGCACGTATTGCGCGGTCAGCATGGGGCACCAGACCATCTCGCCTTCCCAGGCGCCATCCTCGCCCTGCAGCGCCAGCAGGCGCGCGATTGCGCTGCGCAATGACGGTCCCGCATCCGCTGACGCCGCTTCCTTCGGGCGGTTCGGACTGGAAGCGCCGGGGTTCGATGGCATGGAGATCAGAAACGCGCGGCTCAGCGTGCGGCGGGCCTGCCGATCTTCCATTCCGCCGCGACGTTTGACCTTGCGCAGCTTCTGCAAGCCGCGCACGAGCCAGCGCAGACGACGACCCAGCGGGTAAACGACATCGCGGGCCCGGCGCCAGGCGAGACGGTCGAACGACCGCGGAACGGAGCTGGCCATCGCCCGGACCACGGTGGCGGACAGCGCGAGCCCCAGGTGGATGATCGAGGTGTCTTCACAGGCGAGCAGCCGCATGGTCCGGTCGCGGACCACGCGATGCGTCCGCCAGTTGCGGTAGATCGCATTCCTGAGCGCCACGCACTCGAAACGATGATCGGCAAAGACCTCGTAGAGCCCCATGGCGAGAAGCTCCGGAGCGCGGATCGCCATAAAGCGCCTGGCGGTGAACTGCTTGAAATTCCTGCCCCCGGCCAGCATGAGAGCGTCTTCGAAGCCAAGCGTCATCCCGACCGCCGTCATGGGATGGTAGTGCCCGGCGGCATCGCCGATGAGCACTCGCCGCGCAGTCCCGTAGCTGATGCGCGGCCTGAGCTCGTTGGCTGCCGCATGAAACCGTCCGGCCCTGAGCGCCGCGATGAACCCGGGCCGCAGTGCTTCCGGCAGAAAGGCGGCGTAGGAGTCGGCGAGCAGGCCGGCCCGATCGCGGGGCGACCAGTGGTCGAGCGGCACATCGACGACGACTCGGGCGCGGTCCTCGCCAAGGGGATAGACGAGAATCGGACCCGGACCGCCAAGCACGACCTGACCGAAGCCCTGCGGCTCGAGGTTCACGCCTTCGACCGATACGCCGACCATTCGCGAGCAGGTCATCCGCTGCGTCGGCAGGCCGAGGGAACGGCGCACGATCGAGGCCCGCCCGTCGGCGCCGACGATCCGGGCCGCCGTCAGGGATTCATCGAGGCGGTCGCGGGAGAAGACGATCTTTTCGTCTTCGACTGCCGTGACGCGTGCGTTGAGGTGGAAGTCGATAGCCGGCTCGTTCCCGATCGCTTCATGCAGTCCCGCCACGAGTGCGTCATGCTCGCATACCAGCGCGCGGGATGAGTTCGGATAGGGAAGCACTATGGGCTCGGAACGGTCTTCCGGGAACACCACGAAACCCTGACCGACGCTGCTGTGGACCGGCGCAGCGAACGAGATCCCGAAGTCGCGCAACATCTTCGCCGCCGGCGGATGCAGCCACTCCCCCGCCAGGCGCGTGGCAGCCTTCGGATTGGCTTCGAGCAGGGCGACGCGGGCGCCCTTGCGCGCGTGGGCCAGCGCGCAGACGCTGCCGACCGGGCCTGCGCCGACGATGGCGATGTCATAGCGGAGCGAAGCGGCGCTCATCGGAAGACGCCCGTTTGCGAGCGGCGGCGGTAGCGGAGCCGGCAGGGCGCCCTGGGACCCGTCACCCAGCTACCGTAGTTCGGGGCGGGAACGGCGGTCTCGAGTTCGAAGTCGAAGCGGTCGAGCAATACTGTCCAAATGGCCTTGAGCTGCAGGATGGCGAAGTTCTTGCCCATGCACCGATGTTTGCCGCCGCCGAAGCCGATCAGGGCATAGTGGTGCTGCTTGTCCTCGCTGGCCGGGGGAGCGAATCGCTCCGGGTCGAAGCGCTCAGGGTCCGCGAATACGTGGGGCAGGCGGTGAGAAACGGCCGGCGACACCATGGCGAGCGTGCCGGCCGGCACCGTGTAGCCGGCGTAATCCAGGGGCTTGAGCACCTTGCGGACCAGCAATATCAGCGGTGGATGCAGGCGCTCGCACTCGCGTACGCTGCGCTCCAGAGCCGCTTGCTGCTTGAGGCTCGCGAGATCCATGGTCCCCGATTCGCGGTAGATCTCCTCCATTTCCTCCCGGACGCGTGGAACGCAGCCGGGCTCCGCGGCGAACGCGAGGCCCATCCAGCTCGCGAGCACGGCGCTCGTGTGCTGGCCCGCGAACAACACGGTCAGCAGGATGCCGGTGATCTCGTCATCGCCGAGTCTTCGGCCGTCCTTGTAGCGGGCTTGCATGAGGGTCTGCATGAAGTCCTCGGGCGCCGCTCCCGAGCGCCGCCGTGCCGCCATGATCGCGCCGAGTATCGCGGCGATCCTGCGCCGCGCGCGGTCGCGCCTGCGGTGCGCCGGTATGGGCAGTCTGGGCAGGAAGAACCCCAGGGCGTTGATGCCCTCCTGCAGGTCGTGATAGGCCGCGGCGAACCCCGAGTCCACCTGGTCGCGGACTTCCTGTCCGAGGAGGCAGCGGCTCGCGATGTTGACGGTGAGTTCGTTCATCGCGGTCGGCAGGTCGACTTCGCCGGCGTCGCCCAGGGCGTCGGCGAACTGCGAGACCTCCTCGAACATGATGCGGGCGAACCGGCGCATCGCGGCTTCGCGCAGCGCCGGATACAGGAAGCCCAACTGCTCGGCCATGATCTCGGGCGCGACGTCGTAAGCCACGCCGCGGCCGAAGATCGGCACGGTGAACTGGTAGACGGCCCTGGCGTCGAGCTGGTCCTCGGGCGCCCGGAAGTAGCAGTCGTGAGCTTCAAGGCCCGCGAACAGAACGAACTCGCGGGGGCCGAGCCGGAAGCGGGCGAGTTCGCCGTGTTCGCGCCAGCAGCGGCTCAGCATTGCGACCGGATCCCGCTGAAACTCGGGCAGGTGGCCGAGCAGGGGCCAGCCGCCGGAGAGTTCCGGAATCGGCTTCGCCGCCGCCACGGGTTCGGCCGAACTCAGGGTCGCTGCAGTGTCGGACCGGCGTGCCAAGCTTGCTCTCAGTAGACGAACGGAACCATCGAATACGGGACCCGCTTCTTGTAGCGCCGCCAGAGTTCCCCGTACTTGGCCTGGCAGCGGCGATCGTCGCGCCGGGAGCGATGCGACAGGAGGGCCGCAAGCCACGCGGGCAGCACATAGGGCGCCCAGGAGGCAAACCCGCTCGTGAGGGCGAACGAGAGGTAGACGCAGATCTCGCCGGTATAGTTGAGGTGCCGGCCGATCCCCCAGAACCCGGAAACGAGCAGGCGCCCGTCGAGCGTCTCGGCAGGCTTCCCCCAGATCGCGGTTTCGTGGTTGCGCTTGAAGCGGTGCTTCTGGCCGTTGGCGCCGCGAAACATCCAGAAGCCGAACACATACAGCGCGACGATCGCGACGGCCGCAGCGGGGCTCAGCGGCGGCCCGGACGCGTCCACGAGCCACCAGCCGACGATGCAGTAGAAGAACGGCACGAGCACGTAGTCGCCCCAGACGAGCATCCAGCCGAACCGCTCGCTGATGATGTCCCAGGTGTGGACCATGCCGCCTTCGAACTGGAAGTAGTTGAGCACGTACAGGAACGTGAAGACCTGGTAGAGCATCATCGCGAGCGTCAGTTCGCCGTGGGCTTCGTACTGGGCCACGGCGAACGACGCGTTGAAGAGCGCAAGCCCGATGAGCGAGGGGCGGTAGCTGAACATCTTGAGGTCCACGCCGAGCACGGCGGGATTCAGTTCGGCGCCGACGAAGTAAGCCTTCCAGAAGCCCTGCGGCGCGCCCGGCGATCGGGCGCCCCGCCAGTACAGCCAGCCCGAGAACGCGAACGCAAAGACGTTCGTCACCACGAACAGGGCAAGGAAGTGGGTATTCAGCGCCGACAGCGAGAACCAGCCAAGGAACTGGGCGAGCGCGGCCACGACCGCCGTCAGCAGGAACAGCGTCAGGCCGTTGAGCTTGTAGCTGATCGTTTTCCCGTCGAGTTCCGGCCCTTCGATGCGGCGTCCCGGTACGATCAGCGAACCGAGAAACATGGCCGCCAGGAACACCGCGAGCATCGCGGCGGCCGCCAGCAGCGTGCCGCCGGAGAGCGCGGTCAGGTTCGACGACAAGTCAGCCACCGGCGTAGCCAT
>jk18x27bins.37:k141_433742:198593-204519
ATGCCGCCGCCTGAAGCCCTCGACCTCTCCTCGGCGCTGTCGGGCGAGACGTTGCTCGAGGCGGCGGCGATGGTGCTGGGGTTCATCGCCCTCCTCTTCTTGATGTCGCTGGTCCTGCCGGGCCGCCGCGTCACGGGCCCCGATGCCGACGGAAACGAGCGCGTCTACAAGCTCAACGGCCTGGCGCTCTTCCTGATTACCCTGATCGCGGCGGGTCTCGCCCAGGGTTTCGGCTGGTTTTCTCTTTCGGTGCTGCACACCCACCTGCTCGCCCTTTTCGTCGCGGCGAACGGATTCGCGTTCGCGTTCTCCGGCTGGCTTTATTGGCGGGCGGCGCGGGCACGTCATGCTCCGCCGGGCTTCTGGCGGGGCTATTTCCAAGGCGTCGATGCCGGACCGGTCTGGTTCGGGCTCGACCTGAAGCTGTTCAGCTACCTCCCCTCCCTCATCGGCCTTGCGCTCTTCAACGCATCCTTCGCCGCCGTGCAGTACGAGACCTACGGCGAGCTGACGCTGGCGATGGTGCTCTACCAGACCTTCACTTTCCTCTACGTGCTCAACTACTTCCAGTTCGAACACGGAATGATCCACACTTGGGATATCGTCCGCGAGCGCTTCGGATGGATGCTGGTCTGGGGCGATTACGTGCTGGTGCCCTTCTTCTACTGTCTCCCCGGCTGGTGGCTCGTTCAGGCGCCGGACCCGCTGCCGCCGGCCGCCGCCGCGGGGCTCGTCCTGTTGTTCGTTTTCGGTTTCTGGCTGTTCCGCGGCGCCAACCAGCAGAAGCATCGCTTCAAGCGCAATCCCGGTGTCACGATCTGGGGGCAACCCGCCCGGACTCTCGACGGGCGCCTCCTGGTCTCCGGCTTTTGGGGAATCGGGCGGCATCTCAACTATACGGGTGAGATCTGCATCTATCTCGCCTTCGCGCTGACCACCGGTTTCGCGTCCTGGGTCCCCTACCTGCTGCCGGCATGGCTGGTGGGTCTCCTGTGGCACCGCTCGATACGCGACGAGCGCCGCTGCCGCGCCAAATACGGCGAACTTTGGGAGCGTTATAGGCAGCGGGCGCGCTTCTCGATGCTGCCGTACATCCATTGAGGGCGGAAATGGCGAATCAATTGCACAACAGCATGACGACCGCGCATACCGCCGACATCCCGCCACCGGCGGAGAAACCCGTTCCGGAACTGGCGGGTAGTTGGCCGCTGATCGGCCATCTCCGTGAGTTCCAGCGCGACCCGGTCGCCATGCTGAGCCGCGGCTGGCGCGAGCATGGCGATCTTTTCCGCTTCAGGCTGGGAGTCAGCGATTTCGTCCTCTTCACCGGGCCCGATGCCCATGACTTCTATTTCAAGGCTCCGGAGTCCCAACTGGACCCCAAAGAGGTCTACCGCTTCACCGTGCCCGTCTTCGGGCGCGGCGTGGCCTATGACGCCTCGCCGGAAATCATGGCGGAGCAACTCGGCTTCCTGTTTCCCGCGCTCCGCGAGGCCGCCATGCGGAAATTCGCCCTCCTCATGTTCGAGGAGGCCAGCGCCTTCGCGGACGCCCTCGGCGAGGAGGGGGACATCGACCTGCCGCACGCGATGAACGACCTCACGGTCAGGATCGCCAGCCGCTGCCTGATCGGACAGGAGGTTCGCGACCGGGTGGACACCGGATTCGCCGAGGCCTACCATGACCTGCAGAAGGGCATCAATACGCTCGGATTCTTCCTGCCCGGCCTGCCTACCCCGGCGCATCGAAGCCGCGATCGGGCTCGGCGCGAGATCGTGGAGCTCTTCAGCGGAATCATGGCCGCGCGCCGGCAAGCCGGGGGCGGCCCCGACGACTTCATGCAGACGCTCATGGACGCCCGTTACAAGGACGGACGCGCCCTGAGCGACGACGAGATCACGGGCATCCTGCTGACGGTGCTGTTCGCGGGTCAGCACACCAGCGCGGTGCTCGCGACCTGGACCGGCCTGGAACTCTTCAGGGCGCCTGCCTACCTGGCGCGGGTGAGAGAGGAGGCGCGGGAGGTTTACCGGGAGACCGGTTCCATGAGCCTCGACGGCCTCCAGCGTCAGCCGGCGCTGGAAAACGCCGTGCGCGAATGCGAGCGGTTGCATCCACCGCTGATCCTGTTGGTCCGCAAGGTGCTCGAACCCCTGCGATACGGAGACCATGTCGTGCCCGCCGGCACCAAGGCCATGGTGTCGCCGGCGGTTTCGCACCGGCTACCGCATGTCTTCGCCGATCCGGAACGGTTCTTCCCCGATCGTTTCGCGCCGCCGGCCAGCGAGGACAGGCAACATCACTACGCCCTGATCGGCTTCGGCGGCGGCAAACATGCGTGCATGGGCAAGAATTTCGCCTACATGCAGCTCAAGGCAATCTGGACGGTTCTGCTCGACCGCTTCGACTTCGTTGCCGGCGCAAGGTTTCCGCGCCCGAACTACGGCAGCTGGGTGACGGGACCCGAGGAGCCGTGCCGGGTCGGCTACCGTCGTCGCGCGGAGCCGAGCATCTTCCGATGAACGGCGCCGCTGAGCGGCATTATGACTTAGCCGTTGTCGGCGCGGGTCCGGTCGGGAGCGTGTGCGCGCTGGCCCATGCGCGCAAGGGCGCCCGCGTGGCCCTTCTCGAAGCCAATCCCAATTCATCCAGGCGCCTGGCCGGCGAGTGGCTGCATCCGCCGGCCGTCAGGATATTGCGCGAAATCGGGATCGACATGCTGCCCCGCAGCACCCCGGGCAAGGGTTTTGTGGTGTTCCCCGAGGACGGCTCCGATCCGATTCCGCTTCCCTACCCGGACGAATCCAGGGGTTTGGTATGCGATCATGCAACGCTCGTCTCGAGCCTCCGCGACGCGACCGGGAACGAGGCCGATATCGATTTCATCTCCCCTGCGCGGGTCAAGGCGGTCGATGACGGACGGCTCACCTTTTCCGTCGACGGCGATGACCGCGCCATAACCGCCGAGCGCATCGTCGGCGCGGACGGCCGGGCCTCGATCGTGCGCCGGTCGCTGGGTGTCTCCATGAACCCGGTGCTCTACTCGCGGATGCTGGGGGTCACGATCCGGGAGGCGGAGCTGCCTTTCGAGGGCTACGGGCATGTGGTGCTGGGCGGACCGGGTCCGATCCTCATATACGCGCTGGCGGACGACTGCGTCCGGGTCATCGTGGATATTCCGCCGGACCGCTGGAGCCCCCGGGACCGCGTCGGCTTCCTGTCGGAATCCTGCGCCGGGCTGCTGCCGGGGGCGCTCGGTCCGGCTTTCGTCGAGGCGTTGCGGGCCGGGCACTTCCATGCGGCCGGCAACCAGTTGAGTCCGCGCATCACATATGGAAATACGCGCCGGGTGCTGATCGGCGACGCGGCCGGGCACTACCATCCCCTGACGGCGGTCGGCATGACGCTCGGCTTCGGCGATGCGCTGGCGCTTGCGGAGAACGGGGTTTTTCACGACTTCACCGCCGAACGTTTCCGGGCGGCCGGGGTTCCCGAGTTCCTGGCAATGGGGCTTTATGAGGTCTTTGCCGATCATCGCGAGGAAGCGGTGGTTCTCAGACGCGCGATCTATCACGGCTGGCGGACGAATTCGACGTACCGCAACCGGACCATGCGGCTGCTCGCCTGCGAAGACCGGTCGGTGACCGGCATGAGTCTGGCAATTTGCGGCACCGCGGCCCGGGCGCTGATCCGGGAGATTTCGTTCTTCTTCCGCCGGTTCGCCCTGCATCGGACCGGGACCGTCCTGAATGGGCTCGTCACCCGCTTCTGGTGGCTCCAGCGCGGCTTTCTCCAACTGCGGACGGCGAGGCTCAAGGGCCGGGAAGAAGACAGGCAGGCCCGCGACAGCCTCGCCCGCGCCTTTCTGCACTCAATGTCTTCCGGGGCAGAAGGCTCGGGACCCGTCCGCCCGAAGGAAATCGAATCGCCCGATGCCGGGCCGGCGTTGAAGAGCGCGGCCGCGCGCCTGCTGGGCCTCCAGCGCGAGGACGGCGGCTGGGAAGGTGAGATGGTCTGGTGCCCCATGCTCACCGCGCAATATGCGCTGCTGCACTGCGTTATCGGCCGGCCGCTCGATCCCGGCCGGCGCCGCCGCGTGCTGCGCTCCTTCGAGCGAACCCGCCTCGAAGGCGGAGCATGGGGCATGCATGAGCACTCGGAGCCGCACCTGTTCGTCACCGCGCTTGTTTATGCCGCGGCGAGACTGCTCGGCGTCGAGCGTGACGATTCTCTTGTCGAACCGGCCCGGCGGTTCATACAGGCCGAGGGGATTCTCGGCATTCCGAGCTGGGGGAAATTCTGGCTGGCGGTCCTCAACCTCTATGACTGGCGCGGGGTGAACGCGGTTCTGCCGGAACTCTGGAGCCTGCCGCGGCGGATACCGCTGCACCCGTTGAACTGGTATTGCCACACCCGGCTCATCTACATGGCGATGGCGGCGATTTACGCCCGCCGGTTCCAGATGCCCGTCACGCCGGAAATCGCCTCGCTGCGGGAGGAGCTGTTTCCCGAGGGCTTCGCCGGCACCGATTTCCCGGCCGCCCGCAACCGCCTGCGCGAGGCCGACCTCTATGCGCGGCCGAGCGTCTGGCTCAGGGCGGGCTACGGATTGGCGCGGCTGTACGAGCGCTTCCATAGCAAACGCCTGCGGGCAAAATGCACGGAAGCGATTGTCGAGCGCATCGGGTGGGAACTGCGGACCACAAGCCACACGAGCATCTCTCCGGTCAGCGGCCTTCTCAACATTCTCGCGCTGTGGCTGCACGACCCGGACGACGCCGATTGCGCGCAGGCGCTGGCGCAGCTGGACGGCTGGATCTGGGAAGACGAGGAAGACGGCGCGCGCGTCACCGGCGCGAGAAGCGCCTCATGGGACACGGGGTTCGCGCTCCAGGCGCTGGCGGCGCTGCCCGAGCCCGCCGGCGGGGCCGACGACGCCCTTCGGCGCGGGGCCGGCTTCCTGCTCGGGCAACGGATCGACAGGAGCTTCGAAGGGTTTCGCGAGGCCTACCGGATCGACCCGAAGGGCGGCTGGTGCTTCGCCGGAGGATGGCATGGCTGGCCGGTGAGCGACTGCACGGCGGAGGCGGTGCTCGGAATTATCGCGGCCGGCGGAACTGACAGGGCGGCGCTCGGCGATGCGGCCGCCTTCATGTTGCGCACCCGGAACCGCGACGGCGGCTTCGGCAGCTATGAGGCGCGCCGCACGGCTTTCGGTCTGGAGTGGCTCAATCCGGCCGAGATGTTCGGCGACTCGATGACCGAGCATTCCTTCGTGGAATGCACCGCATCCTGCCTCGCGGCGCTTGCCGCGTGCAGGGAACACGTTCCCGAGATCGCGGACGGGGCGGCGGCGGACGCCGTCTCCCGGGCCGAATCCTGGCTGCGCCGGACCCAGGAAGTCGACGGTTCGTGGCGCGGCGTCTGGGGCGTCCAGTTCATCTACGGCACGCTGTTCGGCATCAGGGGACTGCTGGCCGCCGGGGCACGCCCAGGCGACCCGGCGCTGCGTTCCGCCTGCCGCTGGCTGCTGAAGCGCCAACGGGAAGACGGAGGCTGGGGCGAGCACCACAGCGGCTGCCTGACCGGCTGCTATGTCCCGCATGAGAAAAGCCAGATCATCCAGACCGCCTGGGCCCTGATGGCGCTCCTCGAGGCGGGCGACTCGGACTGGGCGGCGATTTCCCGGGGCGCCCGGTTCCTGCTCGACGCGCAGGACGCCGACGGGGGATGGCCCAAACAGGACATGGCGGGCGTGTTCTTCCGGACGGCGCTCCTGGATTACGTGCTCTACCGGCAGTATTTCCCGCTGCACGCGCTCGGCCTATACGAGCGCCGCCGCCGGAGCCGGATGGCCCTCGCCTCCCCCGCCGGCGCGTCGGCTCTGCCCTTGCCGGAAGCGGCTTCCGCCGGTTCCCCGTCCTGA
>jk18x27bins.66:k141_3364:18901-24800
TCAAGCAATCGCGGCCTGCGCGGCCTGTTCCGCCTTGCCGCCCGGGGTCTGCCCCGCTGAGGATTCCGCCCGCAGTTGCCGGGCGCGGCGTCGGCGCTCGAACAGGCCGAGCGCGTGGAGCGGGAAATACTGCCGGTACAACCCGTAATCGAGTAGTGCGGTGCGAAAGAAAACCCCTGCCATATCCTGCTTTGGCCAACTGCCGTCGGCTCGCTGGGCATCGATCAGGAATCTTGCGCCCCGGGAGATTGCGGTCCAGTGTGAATCGCCGGCTTCCAACAGGGCGAGCAATGCCCAGGCGGTCTGGATGATCTGGCTTTCCCCGTGTTCGACATAGGCGCCGCCGAGACAGCCACTGGCATGTTCGCCCCAGCCGCCGTCGCTGCGCTGGCGGTCCAGCAGCCAGCGGCAGGCCAACCTTAGCGCCGGGTCGCCGGGACGGGCGCCGCCCGCCACCAGCCCCTTGACGCCAAACATCGTGCCGTAGATGTACTGCACGCCCCAAACGCCCCGCCAAGAGCCATCCCCGGCCTGATGGCGCCGCAGCCAGTCATCGGCGCGGACCATGACCTTGTCCAGATCGGGTTCCGCGGCAAGAGCGCCATCCCGGCGGCAGGCGGCAAGCGCGGCCAGGCACGAAGCCGTGCATTCCACATAGGAATGTTCGGTCATGCACTCGCCGAACATCTCCGCCGGCATGAGCCATTCCAGGCCGATGCGGGAGCGTCTGGACTCGTAGCTACCGAAGCCGCCGTCCCGGCACTGGCTCCGCAGCAGGAAGCGGATTCCCCGCGCCAGGGCTTCCCGGTCCTCCGTTTGCCCCCCTGCGGCAAGCATGCCGAGCATGGCCTCGGCGGCGCAGTCGCTTACCGGCCAGCCATGCCAGACGCCGGCAAAGCACCAGCCGCCTTCAGGGTCGTTGCGAAAGGCTTCGCGAAAGCCCGGGAAGCTGCGGGGGATTTGCTGGCTGCGAAGAAAGTCCGCTCCCCGCTGGAGACTGGCTCCCACAGCATCGCTTCGGTCCGCGGCAGCCAATGCCTGCAGGGCGAAGCCGGTATCCCAGGTAGCGCTGCGCGCTCCGGTGATGCGGGTTCCGCCGGTTTCGTCTTCCCAGATCCAGTCCTCGAGTTTCGCCATGGCCCGGGCGCAGTCCGCATCATCCGGGTCCCGCAGCCACAAGGCCAGAATGTTGAGCATGCCGCTCACCGGGGAGATACTGGTATGGCTCGAGCTTTGCAACTCCCAGCGGATGCGCTCGATCAACTCATCCCGGCAGCGGGCGCGCAGGCCCTTGCCGTGATGGCCTTCATAGGTTCGGGCCAGCGCGTATCCGACCCGCAGCCAGAGGCTGGGACGCGCGAACAATTCGGCGTCCCGCAACTGGTTGCACCCGGTGCTGAAATCCACCGAGCCATAGCCTTCCGGATACAATTCTTGCCGCAGGGTTTCAGCGAGGCGATTTTCCGGCAAGGCATCGCGGTGGGCATAAACCGCCGCCATCGCCATGTAGATGAGGCGGGTATGACAATACCAATTTGCCGGATGCAGGGGCAGCCAGCGCGGCAGGCGCCAGAGTTCCGGCAGCAGCACATGCATCCCCCGCCAGTCATAGAGACCGAGCAGCGCCAGCCAGAATTTCCCCCAGCTTGGAATACTCAACACGCCTTCCCGGTGGATAAACTCCCGGGCGGGGGCGATGAGCGGGTCGCCGGGTTCCACATCAAGCACCCGCGCCGCGACATACACCAGGGTCGTGACATACAGGTAAGCCCCGGAATGATCGTGCAGTCCCCATAGCCCATCGCCAAGCCGGGTTTGCTCGAACTGCCGCAGCAGCAAGCGGCGACGCTCCGGGGCGACCGGCTTGCCCATGATGTGATGCAGCAGCGCATATTGGGCGGCAAGCATGGGGCACCACCGCATTTCGCCTTCCCAGGCGCCGTCTTCCCGCTGCAGCGCCAGCAGGCGCTTGCTTGCATTTTCCAGGGCGGCGGCGCCATTGGCCGGCGCGGGCGGCGGGTCCGGGCGCGCGCTGTGGGTATATCCCCGCATGGAAGTCAGGAAGGCCCCGGACATCTTCTCCAGCACAATCTTTTCATTGGCGCCGGTCAGGCTGCGCGCCCTGCGCATTTCCCCCACGGCGCCCAGCAGCGCGCGAATTCGCCTGGTAATCGCGCGGAATTCCCGAGAAGCCTGGCGCCAGGCGATCCGGTGTCCTGGTCGAAACAAGCTGTTCCCAACGCCAGCCAATACGGTTGCGGTGAATGCCAGACTGAGCATGCCCACCGACCGGCTTTCACAGGCAAGCAGCCGCATGGTCTGCCGGCGAATGAGTCTGCTGAGGCGCCAGTTGCCGTAGATGGCCTGGCGCAGGGCCGCAGACTCCGGAGCATGGTCGCTGAAAACCTCGTACAGCCCCATGGCGAGAAGCTGGGGCATCCGGGTGTCCTTCAGCCGCCGATGGGAAAAATCCCTGAAGTTGTTGCTTTCGGCAAGGGCGAGGGCGTCTCCGAAACCGAGGGTCATGCCGGCGGCGGTCATGGGGTGGTAATGTCCGGCGGCATCGCCGATGAGCGTCCGCCGACTGTTTCCGTAGGTAAGCCGGGGACGCAATTCATTGGCGGCGGCCTGGAAGTTTCCCGCCTGCAATTCGGCAAGGAAGGCCGGGCCAAGGCCGTTCGGGAGCAGGCCGGCATAGGATTCCGCAAGCACATGGATCCGATCTTTTGGCGTCCAGTGGTCCAGCGGCATGTCGGCAATGACCCGTATGCGGCCCTCGCCGAGCGGCACGGTGAGCATGGGCCCCGGGGCGCCGAGCACCACATAGCCATAGCCCTCATGGACCAGTTCCGCGTTTTCCACCACCACGCCCACCATGCGCGAGCAGGTCATGCGCTCCGTGGGCAGCCCGAGCGATTGCCGCACGATGGAAGCGCGCCCATCGGCGCCGACGATGCGCCCGGCGCGCAGCAAGCGCTCCTCGCCGTCCTGGCTGAAGCGGATGGCGTCGTCCTCGATGGCCCGGGCCCGGGCGCGCCGGAAAACATCGATGGCGGACGCTTCCCGGATCGCTTCATGCAGGGCGGCCACAAGGGCGGCATGTTCGAACACCAGGCCGCCGGCGCCATCGGCATAGGGCAATACCACAGGCTCTGAACCGTCTTCGGGAAACACCACGAACCCCTTGCCGGGAGAGAATCCCGGGCGACCGTCAAGATCAATGCCCACGCTTCGCAACATCCGCACAGCGGGCGGGTGCAGCCATTCTCCCGCCAGCCGGTCCGCGGCCTTGGGATTGGCTTCGAGCAGGGCTACCCTGGCGCCTTTGCGGGCATGGGCGAGGGCGCAGAGGCTGCCCACCGGCCCGGCGCCGACAATGGCGATGTCGTAGCTGCCTAGTGCTTCAGGCTGGTCCGGGAGCGGCGTTGATAGCGAATTCGACATGGCAGCCTGGGGCCAGTGACCCAGCTTCCGTAATTCGGCGCGGGAAATGGCGTGGCGAGTTGAAAATCGAACTGGTCCAGCAATACGGTCCAGATCGCCTTGATCTGCATGATGGCAAAATTCTTGCCCATGCAGCGGTGTTTGCCGCCGCCAAAGCCGATCAGGGCGTAGGGATGCTGCTTTTCCTCACTGGAAGGCTGGGCAAAGCGGTCCGGGTTGAAGGATTCCGGCTCGGCGAATACTTCGGGCAAACGATGGGAAACCGCCGGTGAAATCGCCGCCAGGGTTCCTGCCGGAACGGTGTAACCGCCATAGTGCAGGGATCTGAGCGCCTTGCGGAAGAGAATAATCAGCGGCGGATGCAGGCGCTCACATTCGCGCACGGTGTTTTCCATGGTTTGCTGCTGCTTCAGGCCGGCATAGCTCAACCTCGCCTCGTTCTGGTACACCGCCTGGATCTCTTCCCGCAGCCGGTCGGGAAAGGACGCATGGCGGTGCATTTCGAGGGCGGCCCAGGTGGCGAGCACGGCGCTGGTGTGCTGGCCGGCAAACAGTACCGTGAGCAGTATCCCGGTGATCTCGTCATCGCTCAGGCTGCGGCCATCCTTGTAGCTCGCCTGCATCAGGGTCTGCATGAAATCGGTGGATTCCGCGCCGCCGCGGCGGCGGTCATTCATGATGCGGATGAAGATTTCGGTGATTCTGCGCCGCGCCCGGTCCCGGCTCCGATGGGCGGGAGTCGGCAGCCGGGGAAAGAAAAAGCCCAGGGTATTGATGCCGTTTTGCAGGTCATGATAAGCCTCGGCAAAGCCGGAGTCGACTTCATTGCGAATTTCCTCGCCGAGAAAGCAGCGACTGGCGATATGGATCGTGAGTTCGTTCATCGCCACCGGCAGGTCGATTTCACCCTGCTCGCCAAGCGAGTCGGCAAAGCGGCCGGTTTCCTCGTGCATGATGTCCACATAGCGCTTCATGGCGGACTCGCGCAGCGCGGGAAACAGAAACCCGAGCTGCTCGGTCATGACTTCGGAGGAAACATCGTAGGCCACGCCGCGGCCGAAGATGGGCACGGTGAACTGATACACCGATTTGGCGTCCAGGGTTTCTTCCGGGGCCTTGAAGTAGGCGTTGTGGGCGTCAAGGCCGGAAAACAATACGAACTTGCGCGGCCCGAGTCGAAACTCGAACAACTCCCCCTGCTCCCGGCAGCCCCGGCTGAGCATGGCGACGGGGTCGCGCTGGAATTCCCGCAAATGGCCAAGCAGAGGCCAGCCGCCGGAAACTTCAGGCGGAGATGGCCCGGTTTCCAGGGTAGCTTCGGCGCTTTGCGAACCCGGCGTCATTGCGGCTCTCAATAGACAAAGGGCAGCATGGCGAACCGCGCCCGCCGGGTGTAGCGCTCCCAGAGCTCGCCGTACTTGGCGCGGCAGCGGCGCTCGTCGCGCAGGCAGCGGTGGGACAGCAATGCCGCCAGCCATGCCGGCAGCAGCAGGGGCACAAGCGAGGCGAATCCCGCGGTGAGGGTGAAGGCCAGATACACACAGATTTCGCCGGTGTAATTCAGGTGCCTGCCAATGCCCCAGAATCCCGAAACCAGCAGCCGCCCGTCGAGTGATTCGGCGGGCTTGCCCCAGATGCGGGTGGCCGGATCCTGCCTGAAATGGTGCTTTTGCCCGTTGGCGCCGCGAAACAGCCAGAAGCCGAACAGAAACAGCAGCACCAGCCCGGCGGCCGCGGGCGCCGGCAGGGCGGGCCCGGTGGCGTCCACCAGCCACCAGCCGGTGATGCAGTAGAAGAAGGGCACGAGCACATAATCGCCCCAGACAAGCATCCAGCCGAAACGTTCGGCGACGATGTCCCAGGTGTGAATCATGCCGTGCTCGAACTGGAAGTAATTGAAGACATAGAGAAAGGTGAAAAGCTGATACAAGACCATGGCCAGGCTGAGTTCGCCATGGGTTTCGTACTGCACCGCGGCGAAAGAGGCATTGAACAGCGCCAGCCCGATCAGCGAGGGGCGATAGCTGAACATTTTCAGATCAATGCCCAGGCACGAGGGGTTCAGTTCCCTGCCGAAAAAATAGCCGCGCCAGAATCCCGCCGGCGCCCCCGGCGCCTTCGCGCCGCGCCAGTACAGCCAGCCGGCAAAGGCAAAGGCGAAAACATTGGCCATCACGAACAGCGCCGGGAAATGGCTGTACAGCATCGCCAGCGAAAACCAGCCGAAAAAACCCGCAATGCCAGCCAGGACAAAACTCAGCAGGAACAGATGCAGGCCATTGAGCTTGCATGGCCGGCTCGCGCCATCGGCGTCGCGCAGCATGAGTTCGCGCCCGGGCAACAGCCGGGAACCGGCAAAGAGGAAGGCGATGAAGCCAAGCAGCATCAGCGCGGCTTGCAGCAGGGTCGCCGCCGAAAACATGCCGGCGGCGAATGGCGAATCAGGCGGCGGCAT
>jk18x34bins.12:k141_239276:71601-77509
TCAAGACATCGAACAGGCGGGTGCCGCTTCGGCTTCGGCGGCCGTCAGATCCAGCCGATTCCGCCGCCGCCGCTCGTAGAGGCCGAGCGCGTGCAGCGGGAAATACTGGCGGTAGAGGACGTAGTCGAGCAGCGCCGTTCGGAAGAACACGCCGGCCATGTCCTGCTTGGGCCATCCCCCGTCGGGGTCCTGCGAATCCAGCAGGAATTGCGCGCCCCGGGAAATCGCGCTCCAGTCCGGTTCGCCCGCCTCCAGTAGCGCCATCAGCGCCCACGCCGTCTGGACGATTTGACTCTCCCGGTGAGGAACGTAGCGGCCGGTCAGGCAACCGCTGTGGTGCTCGCCCCACCCCCCGTCGTCGCGCTGACGGTCGAGCAGCCAGCGGCAGGCCGAACGCAGCGCAGGATCCCCGGGACGGGCCCCGGCGGCGACAAGCCCCCTGATCCCGAACAGCGTGCCGTAGATGAACTGAACGCCCCAAACGCCGCGCCACGACCCGTCGCTCGCCTGGGTCCGTCGAAGCCAGGCGTCGCCCCGCGAGATGGCGCTCGTCACCGACCGGTCCGCGACCGTCGGAAAATTGTCCCTGCATCGTGCGAGCGCCGCGAGACAGGACGCGGTGCACTCCACGAAGGAATGCTCGGTCATCGAGTCGCCGAACATCTCGGCCGGATTCAGCCATTCCAGACCGAACGCCGAGCGCCGCGCCTCGTAGCTGCCGAAGCCCCCGTCGCGGTTCTGGCCGCGCAGCATGAACCCGACCGCATCGGCCAGCGCCGCCGTGTCCGCGGTCTCGCCCCGGGCGGCGACGATCCCCAGCACCGCTTCCGCGGTGCAGTCGCTCACCGGCCAGCCGTGCCACCCCCCGGCAAAGCACCACCCCCCCTTGGGGTCGGTTCGATAGGCCTCCCGAAAACCCTCGAAGCTCTTGTCGATCCGTTCCCCGAGCAGAAAGTCGGCGCCGCGCCGAAGGGCGTCCCCGACGCCGTCGAGCCCGGGCACCGTCGCCAGAGCCTGCAGCGCGAACCCGGTATCCCACGAGGCGCTTCTCGCGCCGACGACGCGGGCTCCCTGTTCCTCGTCTTCCCAGATCCAGCCGTCCAGCTTCTCCAGCGCCCGGAGCATGTCCGCGTCGTTCGGATCGTGCAGCCACAACGCCAGGATGTTGAGGAGACCGCTCACCGGGGAGATGCTCGTATGGCTGGTGGTCCGCAGCTCCCACTTGATGCCGCGCACGATCGCTTGCGTGGAACGCGCCCGCAATCGCTTGCCGTGGAACCGCTCGAACAGCCGCGCAATCGCGAAGCCGGCCCTGAGCCAGACGCTCGGCCGCGCGTAGAGATCGGCGTCCCGCAGGCGGTTTCGGGCCGCGGAGAAATCGGCGTCGGCGAAACCGTCCGGGAACAGCTCCTCCCGCAGCGCGGCGATCGGGGGCGTGACGGGCGCCTGGAACCGGCGCGGGTAAATCGCCGCCATCGCCATGTAGATCAGCCTCGTATGGCAGTACCAGTTCGAGGGGTGGAGCGGTATCCGGCGCGGCAGGCTCCAGAGCTCCGGCAGGACGGCGTTCACCCCGCGCCAGTCGTAGAGGTTGAGGAGCGCCAGCCAGAACTTTCCCCAACTCGGGATGCCGAGAATCCCCTCGGCCCGAATGAAGCGCCCGGCCGGCGCGACCAGGGGATCGTCCTGTTCCACGCCGAGCAGTCTCGCCGCGACGTACACCAGGGCGGTGACGAACAGATGGGGCGGGGAGTGCTCGTGCAATCCCCATGTGCCGCCCTCGAGACGGGTCCGTTCGAAGGAGCGCAGCACGCGCCGGCGCCGGCCCCGGTCGAGCGGCCGTCCGACGATGTGGTGCAGAAGCACATATTGGGCGGTGAGCATGGGGCACCAGACCATCTCGCCTTCCCAGGCGCCGTCCTTTCCCTGAAGATCCATCAGGCGGGCGGCCGCGCGCTTCGATGCGGGGCCGGCGTCCGGCGACTCCGTCTCGCCCGGGCGGCCGCACCGTGGATCGCGGACCCCCGACATGGAGCTCAGAAACGCGCGGGCCAGCGCGTCGCGGGCCCGCTCGTCCCGTCCTCGACCCGCGGCTTTCTCCCTGTGCAGTTGCATAACCGCGCGCAGGAGCCACCAGAGACGCACGGCGAGGGCCAGAAGGATGTCGCGGGTCTGGCGCGAAGCGAACGACCGGCGGGATTGCGGAATTCCCGCGGCGATCCCCCGGACCGTCGTCGAGCAGAACGCAAGGCCGAGCTGGACCGCGGACCGGTCCTCGCAGGCGAGTATCCGCGTGGTCCGGTTTCGGTACGAGGCATTCGACCGCCAACCGCGGTAGATCGCCTGTCGGAGCGCCACCGCCTCCGCCCGATGATCGGCAAAGACCTCGTAGAGTCCCATCGCGAGGAACTCCGGGCTGCTGGTGGCACGGAATCGCCTGGCGACGAAGTCGCGAAATACGCCGCCCTCGGCGAGCGCCAGCGCGTCGCCGAATCCCAGGGTCATACCCACGGCGGTCATGGGGTGGTAGTGCCCCGCCGCGTCGCCGATAAGCACGCGGCGCGAGTTCCCGTAAGAAACGCGCGGCCGCAGCCGATTGGTCGCGGCGTCGAAATTCCCCATCCGCAGCGCCGCCATGAACGGGGGCCCGAGAGGGTCGGGCAACAGGCCGGCATAGGCTTCCGACAAAAAGCCTACCCGATCCCGGGGCGACCAGCGATCCAGCGGCACGTCGACGACGATCCGGACGCAACCGTTCCCCAGACCGTATACGAGGATCGGCCCCGGCCCGCCGAGCAGCACATGTCCGAAACCCTCGAACGGCAGGCCGACATCGTTCAACGTAATCCCGAGCATGCGCGAGCAGAGCATCGGGTCGGTCGACAGGCCGAGCGATTGACGCACGACCGAAGCCCGGCCGTCGGCGCCGATAATCCGCGCGGCGCCCAGAAATCGATCGGTCCCGTTCACGGCATAAGTCAGCCGCTTGTCTTCGACCCCGTTCACCCGCGCGCGGAGAATAAAGTCGACCCCCGTCTCGTTCTCGATGGCTTCGCGCAGCTTCGAGACGAGCACCGCGTGATCGCATGCCAAACCCAGGGACTTGCCCAGATAGGGAAGGACGATGGGTTCCGAGCCGTCTTCCGGAAAGACCACGAACCCCTTGCCCTCGCTGCTTCGGGGCAATGCGTCGACCTCGATCCCGATGTCGCGCAATATCCGTACGGCGGGCGGATGCAGCCATTCGCCCGCCAGCCGTCCGGACGCCTTGGGGTTCGCCTCGAGGAGGGCTACCCGGGCGCCCTTCCGCGCGTGGGCGAGGGCGCACAGGCTGCCCACCGGGCCGGCGCCGACCACGGCTACGTCGTAGCGGCCCGATACGCCGCCGCTCATCGGAAGACGCTCGGCTCGGAGCGGCGGCTGTAGCGGATCCGGCACGGCGTCTCGGGACCGGTTACCCAGCTGCCGTAATTCGGACGCGGGAACTCCGCATCGAGAAAAAAGTCGAAGCGGTCAAGCAGAACGGTCCAGATCGCCTTGAGCTGCTGGTAGGCGAAATGCTTGCCCATGCAGGCATGCTTGCCGCCGCCGAAGCCGATCAGGGCGTAGTGGTGTTGCTTGTCCTCGCACGCCGGCGGGGCGAAGCGGTCCGGAAAGAACCGCTCCGGGTCGGCGAACAGATGGGGCAACCGGTGAGAGACCGCCGGCGATACCATGGCCATGGTGCCGGCAGGCACCAGACGGCCGCCGTAGCGCAGGGGCTTGAGCACCTTGCGGATCAGCAATATCAGCGGCGGGTGCAGCCGCTCGCATTCGCGCACCGCGCGGTCCAGCAGCGCCTGTTGCTGGAGGCTTTCGAGGTTCATAGCGCCCGCCTCGCGGTAGACCTCCTCCGCCTCGTCCCTTACGCGCGCCAGATAGGAGGGCGCCCCGAGGAGCTCCAGGCCGGTCCAGGTCGCGAGCACCGCGCTGGTGTGCTGGCCGGCGAACAGCACCGTCAGCAGGATCCCGGTGATCTCGTCGTCGCCGAGGGCGCGGCCGTCCTTGTAGCGGGCCTGCATGAGCGTCTGCATGAAATCGTCGGGCGCGGCTCCGGAACGCCGTCGCTCCGCCATGATCCCGCCGAACAGCTCGGCCACCCTCCGCCGCGCCCTGTCGCGCCTTCGATGGGCCGCGGTCGGAAGTCTTGGGAGGAAAAACCCAAGCGTGTTAATGCCGTTCTGCAGCTCGTGGTAAGCCTCGGCGAAACCGGTATCCACCCGGTCCCGAACTTCCTGTCCGATCAGGCAGCGGCTGGCGATCTTGACGGTGAGCTCGTTCATCGCGTGCGGCAGATCGATTTCCCCGTCCGCGCCGAGGGCCTCGGCGAACCGTTTCGTCTCGTCGAACATGATGAGGGCGAACTTGCGCATGGCGGCCTCGCGGAGGGCGGGGAACAGGAAGCCCAGCTGCTCCGCCATGATCTCGGGCGAGGCGTCGTAGGCTACGCCGCGCCCGAAGATGGGGACCGTGAACCGGTAGACCGGCTGGGCGTTCAGCCGGTCCTCCGGAGCCCTGAAATAAAAGTCGTGAGCCTCCGGTCCGGTGAAGAGAACGAAGTCGCGGGGGCCCAGCCGGAAGCGGTAGAGCTCGCCATGCTCCCGCCAGCCGCGGCTCAACATCGCGACCGGATCCCTCTGGAATTCCGGCAGGTTGCCCAACAGCGGCCACCCGCCCGAGAGCGCGGGGACGGCCGTTTCCTCGCGGTGCGGGAGTTCCGCCGAAGGCAGGGTGGCCGCGCTGTGACTCCGGTTCGCCATCCCCGCCCTCAATGGACAAACGGCAGCATCGAAAAACGCGCCGTCTTCGTGTAGCGGTCCCACAACGCGCCGTACTTGGCCCGGCAGCGGCGCTCATCGCGGCGCGAGCGGTGCCACAGGAGGCCCGCCAGCCACGCCGGCAACAGGAAGGGGAACCAGGACGCGAGCCCCGCGGTCAGGGCGAAAGACAGGTAGATGCAGATCTCGCCGGTATAGTTGAGATGCCGTCCGATGCCCCAGAAACCCGAGACCAGCAGGCGGCCGTCCAGGGCCCGGGCCGGTTTGCCCCAGATCTCGATGTCGGGATCGCGCTTGAAACGGTGCTTTTGCTGGTTGGCGCCGCGGAATAGCCAGAAGCCGAACAGGAACAGCAGGACGATCGCGGCGGCGGCGGCGGGCGACAACGTTTCCGGAGCGTGCACCAGCCACCAGCCCGGGAGGCAGTAGAAAAACGGCACCAGCACATAATCGCCCCAGACCAGGTTCCATCCGAAGCGCTCGCTGACGATGTCCCAGGTATGGATCATCCCCTGTTCGAACTGGAAATAGTTGAGCACGTACAGGAACGCGAATATCTGGTAGAGCGCCATCCCGAGGGTCAGCCCGCCGTAGGTTTCGTACTGCACGGCGGCAAAGGATGCGTTGAACAGCGCGAGGCCGATAAGCGAGGGGCAGTAGCTGAAGAGTTTCAGGTCCAGCCCGAACCATGTCGGGCCGGCTTCCACGCCCATGAAGAATTTCCGCCACGAGACCTGCGATTCCTCGCGGGCCCGCGCGCCACGGAAAAACAGCCAGCCGGCGAGGGCGAAGGCAAACCCGTTGGCCACGACGAACAGGGCGAGAAAATGCGTGTGCAGCACGGAAAGGGAGACCATGCCCGACATCTGACCGAGACCCGCCGCCACGGCGACGATCAGGAAGAGGGCGAGGGCGTTCAGCTTGTAGACGCGCCGGTTCCCCTCGGCGTCGGGCCCCGTCACCCGGCGACCGGGCAGAAGCGCCGAGCCCACGAACAACAGCACGATAAACCCGAGCAGCATCGCCGCCGCCTGCAGCACGGTGCCGCCCGACAGCGCGGCAACCAGCGAGTAGGGTTCAGGCGTGGACAT
>jk18x34bins.13:k141_70560:136246-142106
TTGTCGGGCGCTCATCTGCTCGAGGCCGCGGCGATCTTCGCCGTCTTCGTCGGCATTTTGTTGCTCGGTTCGAAGTGGCTTCCGGGGCAACGGATGGATGGCAGGCCTGACGCCGACGGAGTGACACGCACCTACCATCTCAACGGGCTCGCGCTGTTCCTGGTTGTTCTGCTTCTGGCCGTGCTCGGCGACATCTTCGACGTGATCTCACTGTCGATGCTGCACACTCACTTCGCCGAGCTGTTCATTGTGGCGAATGTGTTCGCCTTCTCGCTGTCAGCCGGTCTGTACTGGCAGGCGTCTCGCAGCCAGAGCGATTCACCCGGCCTCTGGCGAGGACTCTTCTTCGGCCGTCAGCTCAACCCAACGTGGTTCGGAGTCGATCTGAAGCTGTTCAGCTACCGGCCCTCGCTGATCGCTCTGGCGCTGTTCAACGTGTCGTTCGCAGTCGTCCAATACGACACGCACGGCGAGCTGTCGCTGCAGATGATCCTCTATCAGGCCTTCACCCTCATATACGTACTGAACTACTTCCAGTTCGAGTACGGAATGATCTACACGTGGGACATCGTCTCGGAGCGGTTCGGCTGGATGCTGGCCTGGGGCGATTACGTACTGGTACCGTTTTTCTACTGTCTGGCGGGCTGGTGGTTGGTGGATTCCACCGATTCGATACATGGTGCGGCCGCCGCGGCGATCTGCGTGCTGTTCGTCGTTGGCTTTCTCGCGTTTCGGGGCGCCAACGAGCAGAAGCACCGATTCAAGCAGAATGCTCAGGTCTCGATCTGGCGCCGGCCAGCGGAGTCTCTGGACGGACGGCTGCTGGTATCGGGATTCTGGGGTCTGGGACGTCATCTGAACTACACGGGCGAGATCTGCGTGTACTTTGCCTTCGCGCTGACAACAGGTTTCTCCTCCTGGATCCCGTTTGTCTTGCCCGTCTGGCTGACGGCGCTGTTGTGGCATCGATCCCTGCGCGACGACCGCCGTTGCCGGACCAAGTACGGCGAACTCTGGGAACGCTACACCCAGCGAGTACCCTATGCCCTGATCCCGCGGGTCTACTAGGAACGGCGGACCAGGGTCTGTTGGAGACATAGATGGTTCAACTGCGCAGCGCATCGACCGCTTCACAGGAGGCGCGCGAGATCCCCGCGCTCGATGGCGCAGCGCCGCTGATTGGCCATCTGCGGGACTTTCAACGCGACCCGGTGGCTATGTTGAGCCGCGGGCAGAGTCAGTTGGGCGATCTGTTCCGCTTCCGACTCGGTCCCCGCCAGTTTGTGCTCTTCAGCGGACCCGAGGCTCACGATGCCTTCTTCAGCGCGCCCGAAGACCAACTGAACGCGAAATCCGTCTATCAGTTCACGGTCCCGATCTTCGGTCGCGGCGTGGCTTACGACGTCGCCCCACAGGTCATGGATGAGCAGCTCGGGTTTCTCTATCCGGCGCTCCGCGATTCGGCGATGCAACAGTTCGCCCGCATCATGTTCGAGGAGACCTCTCAGTTCGCAGACTCGCTCGGCGAAGCAGGCGAAATCGATCTACCCGCGGCGATGAACGAACTAACCGTGAACATCGCCAGCCGCAGTTTGATCGGACAAGAGGTCCGCGATCAGGTGGACGCCGGGTTCGCTGATGCCTATCACGATCTGCAAAAGGGCATCAACACGCTGGGCTTCTTTCTGCCCAGGCTCCCCACCCCCGCGCATCGCAGCCGCGATCGGGCGCGCAAACAGGTGGCCGAGATCTTCGGTCGGGTGATGACTGCGCGCCGGCGCGATGGAGTTCGTCCCGACGACTTCATGCAGTCGCTCATGGACGCCACCTACGAGGACGGCCGGGCTTTGAGCGACGACGAGATCACGGGAATTCTCTTGACGGTGCTGTTCGCCGGTCAGCACACCAGCGCCGTGCTTGCGACCTGGACCGGTCTGGAGCTTCTGAGAGCTTCGTCATACCTCGCGAGGGTCCGCGATGAGACCCGCGCGGTTTACGGCGAGACGGGCAGCATGAGTCTGGACGGCCTGAAGCAACAGGTGACGATGGAACACGCCGTCCGAGAGTGCGAGCGACTTCACCCGCCGCTGATCCTGCTGATCCGCAAGGTACTCAAGCCGATGCGCTACGCAGACTACGTCGTGCCCGAGGGCGCGCTGGCCATGGTGTCGCCGGCGGTCTCTCACCGGTTACCGCATCTGTTCGCCAACCCCGACCGCTTCAACCCGGACCGCTTCGCACCGCCCGCTCGTGAGGACAGACAGCACCACTACACCTTGATCGGATTCGGTGGCGGCAAACACCGCTGCATGGGTAAGCACTTTGCCGAGATGCAGGTGAAAGCGATCTGGACCGTGCTGCTCGACCGCTTCGACCTCAGTCTCGAGACTGATTTCCCCGCCCCCAACTACGGAAGCTGGGTGACAGGGCCGGAAGCGCCCTGCCGGCTCCGCTACCGGCGCCGTTCGCAGGGCAGAGTCTTCCGGTGACTCCGGTGACCGATGCCAGTTCGAACCGCTACGACGTAGCCATCGTCGGCGCCGGGCCGGTGGGCAGCCTGTGCGCGCTTGCCCACGCCCGACGGGGCCATCGCGTCGTGCTGCTCGAAGCGAATCCGTCGGCGTCCAACCGACTGGCCGGCGAGTGGTTGCACCCTCCGGCGGCGCGAATCTTGAGTGAGTTCGGGATTTCGATCGACGCGGACCCACACAGCGCTTCCGGCAGAGGATTTGCTGTGTTCCCGGAAGACGGCCGGGAGCCGATCGTGCTTCCCTATTCGGATGGATCCCGCGGACTGGTGTGTGAGCATTCAACACTCGTTTCACAGTTACGCCAGGCGGCGGAAGAAGAACCCGCTATTGACCTCAAGCTTCACGCCCGTGTGCACCACCTGGACGACGAGCGGCTGACCTACTCGCAGAACGACGAAGACCATACCGTCGTCGCCGAGCGAATCGTAGGCGCCGACGGTCGGTCTTCCATCGTCCGGCGGTCGCTGGGCCTGACTGGGAAGTCAAAGGCGTGCTCGCGGATGATCGGCATCACGCTTAACGATGTGAACCTGCCGTTGGAGGGCTATGGGCATGTCGTCTGCGGCGCGCCCGGTCCGATGCTGATTTATCGCTTGGACGATGACCGAGTCCGGGCGGTCATCGACGTGCCACTGGACCATGCTCCTCAGGACTGGAGAGACTTGCTGGCGGATTCATACGCACCCTGGCTGCCGGAATCCCTGCGGGCCGAATTCATCGAAGCCTGGTCCGATCAGCGATTTCATGCCGCTACCAATGTGGTCAGCCCGCGTCTCACCTACGGGACCTCGCGCCGAGTGCTGATTGGCGACGCTGCAGGCCACTACCACCCCTTGACCGCCACGGGCCTCACCCTTGGATTCGGAGATGCACTCGCCCTGGCCGAGAGCGATCAGTTCGCAGACTTCAGCAACGAACGGTTTGATGCGACTCGAGTTCCCGAGCTCTTGTCGATGGGAATCTACGAGGTCTTCGCCGATCAGCACGCCGAAGCTGCTGCGATCCGCCGCGCGATGTACGGTCGCTGGAGGGCAAGCGCCCCGGTCCGCGATCGAACCATGGACCTGCTGGCCTGCGAAGATACCGCGGTGAGGAACCTGATCTGGGAGTTCTCGGCGACCCTCGGATGGGCGTTGAAGGCAGCGATCCCGAACTCGATCGACCGACCTGCGTGGCGGGAGTTCCGAGATGTCGCCCGCGGAATGGGAGACCGCATGGTGTGGCTCCTGCGCAGCGGTTGGCGCATGCACAACGTCAGACGCGCGGGCGGCAAGGAACCTGAACGGCCTACCGAGACCTTGACTCGCGCGTTTCTAACCTCCATGCCGTCAGGGTCATCTGTGTCGCCGGTCTCGTCGCCGGACGCTGATCCAGGCCCAGCGGACGTGGTGTCCCCTGACGCCGGTCCAGCCCTCGAGCGAGCCGTTGCACGCCTGTTGGATCTGCAGGGGAAGGATGGCGGTTGGGAAGGTGAGATGGTCTGGTGCCCCATGATCACGGCGCAGTGGGTCCTGCTGCATCACATCATCGGGCGGCCGATTGAGCCCGAGCGGAGGCAGCGGGTGCTCCGCTACTTCGAGCAATCACGGTTGCCGGAAGGATTGTGGGGCCTGCACGAGCACTCCCCGCCGCACCTGTTCGTCACAACCCTGGTGTATGTGGCTTCACGACTGCTTGGCCTGGAGCAGGACGATGAACTGATCGAACCCGGACGGCGATTCATACAGTCGGAGGGCACGCTCGGCACTCCAAGCTGGGGCAAGTTCTGGCTGGCGCTCCTCAATCTCTATGACTGGGACGGACTCCACCCCGTCCTCCCAGAACTGTGGAGCCTGCCCCGTCGGCTGCCGCTGCACCCGTCGAACTGGTATTGCCACACTCGGCTGATCTATATGGCCATGGCCGCGATTTACGCGGGTCGCTTCCAGACTCCTGTCACACCGCTGATCTCCTCCCTGCGGGAAGAGTTGTTCCCTCAGGGGTATGAATCTGTCGACTTTCCCGCACATCGCGGTCACTTGCGTCAGGCTGACCTGTTCGCGAAGCCGACGGCCTCGCTACGGGCGTTGTATCGCGGTGCACAGGTGGTTGAGCGTCTTCACGTCAAGAGCCTGCGGGATAAGTCAACGGACGCGCTGATTGGCCAGATCAAGTGGGAACTGAACACGACGGATCACACGAGCATCTCACCGGTGAGCGGCCTGCTCAACATCCTCGCCCTGTGGTTGCATGATCCTGACGATGCCGACTTTCGGCGCGCCCTGGATCAGGTCGACCTCTGGTTCTGGGAAGACGATGAACGCGGCGCCCGCATGACCGGCGCGAGAAGCGCCTCGTGGGACACGGGATTCGCGCTGCAAGCCCTGTCGACCGCGGCTCAGGTTGACGGCGTAGCGGCCGCGCTGCAGCGCGGAACCGCCTACCTGCAAGAACAGCAGATTGAGACCAGCTTTCCCGGCTTTCGCAAGGCGTATCGCAACGACCCGAAGGGCGGTTGGTGCTTCGCGGCGCGATGGCACGGCTGGCCCGTGACGGACTGCACGGCGGAGGCCGTGCTCGGGATTCTCGCTGCCGACCGGGAGTCGGTCAGCGCGACGGCACTGCGTGAGGCGGTGCGCTTCATGCTGCGCGGGCAGAATCGCGATGGCGGATTCGGCAGCTACGAATCCCAGCGCTCCCTGATCGATCTTGAGACGTTGAACCCTGCCGAGATGTTCGGCGAGTCGATGACGGAGCATTCCTACGTCGAATGCACAGCCTCGTGCCTGGCAGCGCTGGCCGCATGTCGGGAGCACTATCCGGATGTCATCGATCAGGCCGCAGAGGAGGCGATGGCGCGAGCCGAGGCCTCGCTTCGCCGGACTCAAGCTCGGGATGGATCGTGGCGCGGGGTCTGGGGGGTTCAGTACATCTACGGCACATTCTTCGGTATCCGAGGCTTGATTGCCGCCGGAGCCCGACCTGACGACCCGGCGCTGCGTTCTGCCTGTCAGTGGCTGCTCGATCGCCAGCGGGAAGATGGCGGCTGGGGCGAGCACCACAGCGGCTGCATGAGTGGGAAGTACGTGCCTCACCACGAGAGTCAGGTCATCCACACCGCCTGGGCCCTGATCGCGCTGCTCGAAGCGGAGGATTCAAACTGGACGGCCATCACGCGGGGCGTGGAGTTTCTGATCAACCACCAGTGCGCGGACGGGACGTGGCCCAAGCAGGACATGGCTGGCGTGTTCTTCCGCACGGCGCTCCTCGACTACGTCCTCTACCGACAGTACTTCCCGCTGCACGCGCTGGGGCTGTATGAAGCTCGGCGCACGGCCCGCCACCTCTGA
>jk18x34bins.15:k141_530823:42883-48822
ATGTCAGCGGTTGAACCGCACTTCCTGTGGTCTTCGCTGTCGCCCGGCGGCCTGCTTGCGGCGGCGGCCATGACGCTGGCGTTTGTCGCCGTTTTGTTTCTGGGTTCGAAGGTGGTTCCCGGACGTCGTCTTGCAGGGCCGGAAATAGCGGGACGGTCGCGGACCTATACATTCAACGGCCTTGCCCTCTTTCTTATGACGGCGGTCGGGGTGTGTCTGGCCCAGGCATTCGGCCTGTTTTCTCTTTCTGCGCTGTATACGCATTTCGCCGCGCTGTTTGTGGCAGCCAATATTTTCGCCTTCGCCTTTTCCGCCTGGTTGTATTTTCGCAAAACAGCGGTTCGGGAGGCCTCGTCGGGGGGGTGGCGACGTTTCTTCTTTGGATCGGAATTCAATCCGACGTTGCTTGGAGTGGATTTGAAGATTTTCAGCTATCGCCCTTCCCTTATTGGCCTGGCGTTGTTCAATGCGTCGTTTGCGGTTGCGCAGTACGAGTTATACGGGCGATTGACCCTCGCTATGGCGCTTTATCAGGGATTCGTCTTTTTGTATGCGTTGAACTATTTCCAGTTCGAACACGGGATGGCGTACACCTGGGACATGGTTAGCGAGCGCTTCGGGTGGATGCTGGTTTGGGGAGACTACGTTCTGGTGCCCTTTTTCTATTGCCTCCCCGGCTGGTGGCTGGTCCACGCATCGCCTTCGTTGTCTCCTTTCGCCGCCGCCATGATCGCGCTGCTGTTTGTTCTCGGCTTCTGGGTTTTTCGCGGCGCCAACCAGCAAAAGCATCGTTTCAAGCGCGATTCCCGCGTCGCGATTTGGGGCAAGCCCGCCGAGTCCCTCGAAGGCCGCTTGCTGGTTTCCGGATTCTGGGGCATTGCCCGCCATCTGAACTATACCGGCGAGATATGCGTCTATCTGGCGTTCGCGCTTACCACCGGGTTCGCGTCCTGGGCGCCCTACCTGCTGCCTGCGTGGCTGGCGGGCTTGTTGTGGCATCGTTCGCGTCGCGACGAACGCCGATGCCGCGCCAAGTACGGCGCGTTGTGGGAACAATACACGCAGCGCGTACCTTACTACATGTTGCCATTCATCTATTGAGGATACGCGATGGCGCATACAGCTTTCCATGAAGCAGCTCCGCTTTCCGCGCAGCGACCGCGGCGGGCGCCAGAGGCCGTTCCCGAGCTTGCGGGCGGGTGGCCGTTGATCGGGCACTTGCTGGATTTCCGCAAGGACCCTGTCTCCATGATGCGTCGGGGATGGCGAGAGCAAGGCGAACTGGTCCGATTCCGGCTCGGTCCCCGCGAGTGCGTTCTTTTCACGGGGCCGGAGGCCCACGACGCGTATTTCAGAGCGCCCGAGGATCAACTGGACGCCAAGGCAGTCTATCAGTTTACGGTCCCCATCTTCGGTCGCGGCGTGGCCTACGACGTCGCCCCCGAAATCATGTCCGAGCAGTTGGGTTTTCTTGTCCCGGCGCTGCGGGAAACCGCGATGCACCGGTTTGCGCGCATCATGTTCGAAGAGACGAAGCAGTTTGCCGACGCCCTCGGCGAAGAGGGAGAAATCGATCTGCCCGCGGCGATGAACGCGTTGACCGTCCATATCGCCAGCCATTGCCTGATTGGCGAGGAAATCCGGGACCAGCTGGACGCGGGCTTCGCCGAGGCCTATCGCGATCTGCAGAAAGGCATCAACGCGCTGGGATTTTTTCTCCCCAGACTCCCTGTCCCGTCGCACCGAAGCCGCGACCGGGCCCGCCGCAAGGTGGCCGAACTCTTTAGCCGCATCATGGCGGGCCGCCGGCTTTCCGGAGCCGAGCCCGACGATTTCATGCAAACGCTCCTGCGCGCGCGGTACAAGGACGGTCGCGCCTTGAGCGACGACGAGATTACCGGGATCCTGCTGACGGTGCTGTTCGCAGGCCAGCATACCAGCGCGGTGCTTGCAACCTGGACCGGGCTGGAACTGCTGCATGCGCCCGCCTCTCTGGCGCAGGTGCGAGACGAGATGCAAGACGTTTACCGCGCGCCGGGCGCAACCATGAATTTCGAGACGCTCAAGCGACAGGCGGCCCTCGAACGCGCCATACGGGAGAACGAACGGCTGCATCCGCCGCTTATTTTGTTAATCCGCAAGGTCCTCAAACCCATGCGATACGGGGGGCATGTCGTGCCCGCCGGCGCGTTGGCGATGGTGTCGCCCGCCGTTTCCCACCGGCTGCCCCATGTTTTCGCGAACCCGGAGCGGTTTGCGCCGGATCGTTTCGCGCCCCCCGCCGCCGAGGACAAGCAACATCACTACGCCCTGATTGGATTTGGCGGCGGCAAGCACCGATGCATGGGAAAACATTTTGCCTACATGCAATTGAAAGCAATCTGGACCCTGTTGCTGGATCGCTTCGATTTCCGCCTGGACGCTGCGATTCCCGCCCCGAATTACGGTAGTTGGGTGACGGGTCCCAGGGCGCCATGCCGAGTCCGTTATCGCCGCCGCCCGGAAGCGAGCCTGTTCCAATGAGCGACGCCGCATTGCCGCACTATGACGTAGCCATCGTTGGCGCGGGTCCGGTGGGCAGCCTGTGCGCGCTCGCGCACGCGCGAAAGGGCGCGCGGGTCGCCTTGTTCGAAGCAAGCCCCAATTCCACCAGGCGAATGGCGGGGGAATGGCTCCACCCGCCCGCCGTGCGGATATTGCAAGACATGGGGATCGCGCTCGATACGCAGCCGCATAGCGCCGCGGGCAGGGGGTTCGTCGTGTTGCCGGAAGACAACTCGGCCCCGATCATGCTTCCTTATCCGAACGGATCTCACGGTTTGGCGTGCGAGCATACCGCGATTATCTCGGCTTTGCGCGACGCCGTCCAGAACGAGTCGGATATCGACTTTATTCCCTATGCGCGGGTGCGGGCGGTCGCAGACAAGCGGGTTGATTTCGCCCATAAGGGCGCCATGAAATCCGTGACCGCCGATCGCATTGTCGGGGCGGACGGGCGGGCCTCCATCGTGCGCAGATCGCTGGGCTTGTCGATAAACCCCAAAGAGATGACCTGCTCCCGGATGGTGGGGGTTACGGTGCGGGATGCAACGTTGCCGGTGGAGGGGTATGGCCATCTGGTTTGCGGCGGGCCGGGTCCCATTTTTATATACCGCCTGGGGCCGCATCGCATTCGGGTTATCGTCGATATCCCGCTGGAATACTGGGCGCCAGGGGACCGGGTTGGTTTCCTCTCGGACGCGGTCGGTTTTTTGCCGGAAACGCTCCGGTCGGCGTTCGTGGAAGCGCTGCGGGCGGGCGAATTCCACGCGGCGGCCAATGCGCTGAGTCCGCGCGTTACGTACGGAAGCCCGGAACGCGTGCTTATTGGCGATGCGGCCGGGTATTACCACCCCCTGACGGCCGTGGGGATGACGCTGGGTTTCGGCGATGCGCTTGCACTCGCCGAAAACGGGGATTTCCGCGGCTTTGTCTCCAAACGCTTCCAGGCGATCCGCACGCCGGAACTGCTCGCCATGGAGATCTACGAAGTGTTCGCCGACCATCGGGTCGAGACCGTGGCGGTGCGGCGTATGGTCTACCGGCGGTGGCGGGCAAGTTCCGCGTTTCGGAATCGGACCATGCGCCTGCTTGCTTGCGAAGACACCTCGACGGCTCGTCTGGGGCTGTCGGGTTTCATGATCGTGGTCCGGGCGGTGGCCTCAGAGGTTCCGCGCTCCCTGAACCGGTTCGCCTGGCGCCGGGTTCGCGACGTGGCGAACGCGCTCGCTTTTCGCGTGAAGTGGCTCCTGCGGGGCGTTCGGCAGCTGCGTAAAGCGCAGGGCGCGGGCGAACAAAAGGGCGAAAACAAGGGCGATCAATCCCCGTACCCCTTCGCCCGCGCGCTTCTGATCTCCTTGCCGTCGAGTTTTAGCGCGCCCCCGCCCGTCCGCCCGAAGGACGTCGCGTCGCCGGACGCCGCGCCGGCGTTGCGCAGCGCCGCCGAGCGCTTGCTGCGCCTCCAGAGCGAAGAGGGCGCCTGGGAAGGCGAAATGACCTGGTGTTCCATGCTCACCGCGCAATATGCGCTGTTGCACTACATTATGGCGCGCCCGATTGCGCCCGAACGCCGCCGGCGCCTGCTCCGCTCCTTCGAACAGACCCGCCTCGAAGGAGGCTTGTGGGGTTTGCACGAGCAGGCCCGGCCCAACCTGTTCGTCACCACGCTGGCGTATGTCGCGGCGAGAACGCTGGGCGTCGAGCAAGGCGATCCGCTGATAGAACCGGCCCGCCGCTTCCTGCGCGCGGAGCAGGTTCTCAACATTCCGAGTTGGGGCAAATTCTGGCTGGCGCTCCTCAATCTCTACGACTGGCGCGGCGTGCGCGTCATCCTGCCGGAACTGTGGCGCTTGCCGCGCTGGATTCCGCTGCACCCGTCAAACTGGTATTGCCATACCCGGCTCATCTACATGGCGATGGCGGCGATTTATCCGCATCGGTTTCAGGCGCCGCGCACGCCCCTGATTGCATCGCTTCGGGAGGAGTTGTACCCCGAAGGCTTCGCCCGCGTCGATTTTGCCACGGGACGCAATCGTTTGCGGGACGCCGACCTGTATGCCCGCCCCAGCATGTGGCTTCGGGCCGGGTATGGATTTGCGCGGGTCTTCGAACGGTTCCATGGCAAACGCCTGCGCGCCCGATGTACGGAAGCGTTAATCCGCCGCGTCAAATGGGAACTGCGAACCACCAGCCATGCGAGCATCTCTCCGGTCAGCGGGTTCCTGAACATCCTTGCCTTGTGGCTGCGCGATCCAGACGACGCCGATTGCCGCAAGGCGTTCGACAAGCTGGATGACTGGATATGGGAGGACGAGGCGCTTGGCGCGCGGGTCACCGGAGCCCGAAGTTCTTCGTGGGACACCGGATTTTCCTTGCAGGCGCTGGCGCTGGCGCCCACGTCCGACGGGGTCCGCAACGCCCTCCAGCGAGGGGCCGCTTTCCTGCGCCGACAACAAATCGACGCCCGCTTCGAAGGATTCCGCGAGGCGTATCGGACCGACCCGAAGGGCGGTTGGTGTTTCCCGGGGAAATGGCATGGCTGGCCGGTGACCGACTGTACCGCGGAGGCGTTGCTGGGCATTCTGGCGGCCAATCCGAAGGCCATATCCGCCGAGGCGGTCGGGGATGCGGTCCGGTTCATGCTACGCGGCCAGAACCGCGACGGCGGTTTCGGCAGTTACGAAGCGCGCCGCGCGGCGTTCGGCCTTGAGTGGTTGAATCCAGCCGAAATGTTTGGCGAGTCGATGACCGAGCATTCCTGGGTCGAATGCACCGCTTCCTGCCTTGCGGCGCTTGCTGCGTGCAAGAAACATTTTCCGCAGGGTGCGGACCCGGCGGCGGCGAACGCCATGGCAAGGGGCGAAGCCTGGCTTCGCCGGGCCCAGGCAAGCGACGGGTCGTGGCGCGGCGTATGGGGGGTACAGTTCGTGTACGGCGCCCTTTTCGGGATCCGGGGCCTGTTGGCTGCCGGGGCCCGCCCGGGCGATCCGGCGATTCGATTGGCCTGCCGCTGGCTTCTGGACCGTCAGTTGGCGGACGGGGGCTGGGGCGAGCGCCACACCGGCTGCCTGACTGGCCAATACGTTCCGCATGAGGAAAGTCAGGTCATCCAGACGGCCTGGGCGTTGATAGCGCTCCTCGAAGCAGACGATCCGAACTGGACCGCGATTTCGCGGGGCGTCCGGTTTTTGATCGACGCGCAGCAGGCGGACGGGACGTGGCCCAGGCAAGACATGGCGGGCGTTTTTTTCCGCACGGCGATGCTGGACTACGCCTTGTATCGACAATATTTTCCCCTGTACGCGCTGGGCGTTTACGAGCGGCGGCGGCAGGCGCGGCTCAATCCGGAGACGTCCTCGCTCCCTGCCTGCGACGCCGCCGACGCGGAAACAGGCGTTTCG
>jk18x34bins.22:k141_467165:4059-9913
ATGCCGCCGCCTGAAACCGCGCTTGGGCCGATGCTGCTCTCAGGCGGCGTTCTTCTGGAAGCGGCGGTCATGCTGCTGGTGTTTATCGGCGCCCTGTTCGCCGGTTCCCTGTTCGTGCCGGGACGCATACTGGTTCTGACCGACGCAGAAAGCGGTAACAGGGAATTCAAACTGAACGGGTTTGCGCTGTTCCTGCTGGTCGTGGCCGTGGCCGCACTCGTCCAATACCTGGGCTGGTTCTCGTTTTCGTCGCTGTATACCCACTTCGCGGCGCTGTTCGTGACGGCCAATGTCTTCGCCTTCGCGTTTTCCGGCTGGCTGTACTGGCGCGGCGCGGGGAAGCCGAACGCGCCGGAGGGGTTCTGGCGCGGTTTCTTCATGGGCCGGGAACTCAATCCCACCTGCCTGGGCGTGGACCTGAAGATGTTCAGCTATCGGCCTTCCCTGATCGGCCTGGCGCTGCTGAACGTCTCATTCGCGGTCATGCAATTCGAGACCTACGGCGAGTTGACGCTGGGAATGACGCTATACCAGGTTTTCACCTTCGTGTACGTGTTCAACTATTTCCAGTTCGAACAAGGCATGATCCACACTTGGGACATCGTCAGCGAGCGTTTCGGCTGGATGCTCGTCTGGGGCGATTACGTGCTCGTGCCGTTTTTCTATTGTCTTGCCGGCTGGTGGCTGGTCGACGCATCCGGGCCCGCATTGTCACCCATCGCCGCCGCGGGAATCGTGTTGCTGTTCGTCTTCGGTTTCTGGCTGTTCCGGGGATCCAACCAGCAAAAGCACCGCTTCCGGCAGGACCCTGCAATCAGAATCTGGGGCAAACCCGTCGAAACGCTCGATGGACGCCTGCTCGTCTCGGGTTTCTGGGGCATCGGGCGGCATCTCAATTACACCGGCGAGATCTGCGTCTATCTCTCTTTCGTCCTGACCACGGGCTTTGTTTCCTGGGCGCCGTTCCTGCTGCCGGCCTGGCTGGCGGCATTGCTCGTGCAACGGTCGCGCCGCGATGAACGCCGCTGCCGCGCCAAGTACGGCGAACTCTGGGAGCGCTACACACAGCGGGCGCGATTCGTGATGGTGCCATACGTTTACTGAGGAACCGGATGACACTGCATAGCGCGGAAGTATCAAGGGAAGCGACCAGGAAAATCCCCGAGATGAGCGGGGGCTGGCCCGTGCTCGGACATCTGCGGGAGTTCCAGCGCGACCCTGTCGCGACCTTGTATCGCGGCTGGGATGAGAACGGCGAGTTGTTCCAGTTCCGCATCGGCCCGCGCAAGTTCGTCGTGTTCGCCGGCCCCGAAGCCCACCACGCATATTTCAAGGCGCCCGAGGAGACGCTCGACCCCAAGTCGGTCTATCAGTTTACCGTGCCGATCTTCGGCCGCGGCGTAGCTTACGACGTTTCGTCCGAAGTCATGACCGAGCAACTCGGCTTCCTGTTTCCCGCGCTGCGGGAATCGGCGATGCGCCGTTACGTCCGCATCATGTTCGAGGAAGCGGAAAGCCTGGCCGGAACGCTTGGCGAGGAGGGAGAACTCGACCTGCCGTATGTCATGAACGAATTGACGGTCAATATCGCGAGCCGTTGCTTTCTCGGCGAGGAAATCCGCGGCGAGGTGGACTCCGGATTCGCCGAGGCCTATCACGACCTCCAGAACGGCATCAACACCCTCGGCTTCTTTTTTCCGCGGCTGCCCACTCCCGCACATCTGACGCGCGACCGGGCGCGGCGCAAGATCACCGAAATTTTCAGCGGAATAATGAACGAAAGGCGGCGCACCGGGGCCCAGTCCGAAGATTTCATGCAGACGCTGATGGAGGCCCGCTACAAGGACGGACGGCCCCTGAGCGACAATGAGGTTACGGGACTGTTGCTGACGGCCTTGTTCGCCGGCCAGCACACCAGCGCGGTGCTCGCGACCTGGACCGGTCTTGAATTGCACCGGGATATCCCCTATCTCGACCGGGTTCGCGACGAGATGCGCGAGATTTACAGCGAGGAAGGCGCTCTAAGCTATGCAGGCCTCAAGCAACAGGAGGTGCTGGAAAACGCGGTTCGCGAATGCGAGCGGCTGCACCCGCCGCTGATCATCCTGATTCGCAAGGCGCTCAGGCCCATGCCCTATGGCGATTACACGGTGCCCGCAGGCGCCCTGGCGGTAGTGGCGCCGGGACTCTCGCACCTCTTGCCGAACGTGTTTGCCAACCCCGAAAAGTTCAATCCCGACCGCTTCGCCCCACCCGACAGCGAAGAGAAGCAGCACCCCTACACCCTGATCGGCTTCGGCGGCGGCAAACACCGCTGCATGGGCAAGAACTTCGCCATCCTGCAAATCAAGGCCATCTGGGCGGTGCTGCTCGACCGCTTCGATTTCCAACTAGACGATCCGTTGCCCGCGCCGAATTACGGAAGCTGGGTGACAGGACCCAGGCTGCCATGCCGACTTCGCTACAGGCGCCGCTCGCAAGCCGGCGTTTTCCAGTAGGCGCTTCCGCGCTGCCCCACTACGACATTGCCATCGTCGGCGGGGGTCCGGTAGGCAGCCTTTGCGCGCTGGCCCATGCGCGCAAGGGCGCCAGGGTCGCCCTGCTCGAAGCCAATCCCAAGGCGGCCCAAAGGCTGGCCGGTGAATGGCTGCATCCGCCGGCCGTCCGGATGTTGCAAAGTATCGGCGTCAGCCTGGAAGGCCGGCCGGGCTTTTTCCCCGGCAAGGGATTCGTGGTGTTTCCCGAAGACCGGTCGGAGCCCATCCGACTGTCCTATCCGGCCGGCGCCGCCGGGCTGGTGTTCGAACATTCCGCCCTGGTCTCCTGTTTGCACGATACAGTCGAGAACCAGTCCGGAATCGATATCTATCGCCATGCGCGAGCGCGGACAATCGAAGAGGAGGGAATCGTTTTCAGCTTCGATGGCGCCGAACGCCTGCTACAGGCCGGGCGGATCGTCGGCGCCGACGGCCGCGCCTCGATCGTGCGGCAATCGCTGGGTTTGCGGGCCGAGCGCATGACCTGCTCGCGCATGGTCGGGGTCGTGGCCGAAGGGGTGAAGCTGCAGCACGAAGAATTCGGCTATGTCGTGCTCGGCGCACCGGGACCCATGCTCACGGTGCCGCTGGGCGAGGGCCGCGTCCGCATCATCGCCGATATGCCATTGGAACTCTGGACGCCGCGGGACCGGATCGGCGTGTTGCTGGAATCTTACGCCGGTTACTTGCCGGAGGATCTCAGATCCGCGTTTGTCGATGCGCTCCGGTCGGGGAGATTTCAGGCTGCCGCCAACGAGTTAAGGCCGCGTATGACCTACGGTTCCTCGCGCCGCGTGCTGATCGGCGACGCGGCCGGTCATTACCATCCGATGACCGCGGCCGGGATGACCCTCGGTTTCGGCGACGCTCTCGCCCTTGCCGAAGGCAAGAACTTCACGGAATTCGCGAATCGCCGGCTGAAGGAAACCAGGGCTCCGCAACTCCTCGCCATGGGGCTGTACGAAGTGTTCCGCGATCATCGGCTGGAGTCGTCGGTATTAAGGCAGGCCGTTTACCGGAACTGGCGGGCCAGCAAGCTGGTCCGGACCCGGACCATGCGCCTGCTTGCCTGTGAAGACGCTTCGGTGACGCGACTCGGCGTTGCGTTCAGCGCGACCGTGGCGACCGGAGTCGTGGGCGAGCTTGGGATGAAAAACGGCATTCTCACCTGGCGCCGGGCGCGAGCAATGATTCGTACGCTGGCGCTTCGGCTCGTGTGGCTGGTGCGGGGTGCGCGCGAACTGGAAAAGGCGCGCGGCGCCGGCGGGGCCGACGAACAGTCCGCCCTGGATAAACTGTCCGGAGCCTTTCTGGTTACCATGCGGGAGCATTCCGAAGTTGCGGAAACCGCTCGACCGAACGATCAAGCTCCCGTCGAAGCGGCTTCGGGGCTGGACCTTGCAGCGAAGCGCCTGGTGGACCTGCAGCGCGAAGACGGCGCCTGGGAAGGCGAGATGACCTGGTGTCCGATGCTTGCCGCGCAATACGTGCTGCTCCACTACCTGATCGGCCGGCAAATCGAACCCGACCGCCGCCGGCTGCTGCTGCGCCAGTTCGAACAGACCCGCCTTGATGGGGGTCTCTGGGGCCTGCACGAACACTCCCAGGCAAGCCTGTTCGTCACTACCCTGGTTTACGTCGCGGCCAGACTGCTCGGAGCCGGGCCGGACGACTCCCTGGTCAAGCCGGGCCGGGAATTCTTGCAGGAAGAAGGCGTTTTGAACATTCCGAGCTGGGGCAAGTTCTGGCTGGCGCTGCTGAATCTCTACGACTGGCGCGGAGTGAACGCCGTGCTGCCTGAATTGTGGAGTCTGCCGCGCCGATTGCCGCTGCATCCTTCGAACTGGTATTGCCATACCCGCCTCATCTACATGGCGATGGCGACGGTATATTCGCGCCGGTTCCAGGTTGCGGCAGACCCCTTGATCGAGTCTTTGCGCAATGAACTGTATCCGGAAGGTTTCGCCAGCGTTGATTTCACGGTCGGCCGAAATCGCCTGCGCGAGGCCGACCTGTTCGCCCGGCCCGGTTGGTGGCTGCGCGCCGGTTATGCGTTGACCCGAATCTACGAACGATTCCACGGCAAGCGCCTGCGCGCCCGCTGCCGGGAAGAACTGGTCGAGCGCATCCGCTGGGAATTGAGGAGTTCAAGCCATACCAGTATTTCCCCGGTCAGCGGCTTTCTCAACATTCTCGCCCTGTGGCTGCAAGACCCCGAAGACGGCGACTTCCACAAGGCCGTCGAGGGCCTCGAAGGCTGGATCTGGGAAGACGAGGAAAACGGAACGCGGATTACGGGTGCGCGCAGCGCATCCTGGGATACCGGATTCGCACTCCAGGCGCTGGCGACCATTTCCAACCGTGACGGTGTGCATCAGGCTCTCCGCAAGGGATCGGACTTTCTTCGCGGCCAACAGATTCCGGTCAGCTTCGACGGCTTCGGCGAGGCCTACCGCAACGACCCCAGGGGCGGATGGTGTTTTGCCGGCGAATGGCATGGCTGGCCCGTAACGGATTGCACCGCCGAGGCAGTGACCGGACTCATCGCCGCGGGCCCGGGCGAAGTGGACGAAAAGAGGCTCGGCGAGGCGATCGGGTTCATGTTGCGCGGCCAAAACCGCGACGGCGGCTTTGGCAGCTATGAAGCGAAGCGCTCGGGAATCAGCCTGGAGTGGCTGAATCCGGCGGAAATGTTCGGCGAATCGATGACCGAGCATTCGTATGTCGAATGCACTGCCTCCTGTCTCGCGGCGCTGGCGGCGTGCAAGCGGCGCTACCCTCAGGTCGTGGACGGAACAGCGATTGAATCCATGTCCCGGGCCAATGCCTGGCTGCGCCGGACCCAGGCGCACGACGGAAGCTGGCGCGGCGTCTGGGGCGTGCAATTCATCTATGGCGTCATGTTCGGCATCAGGGGCCTGCTTGCCGGAGGCGCGAGCCCCGGTGACCCGGCCCTGCGCCTTGCCGGTCACTGGCTGCTCGACCGCCAGCGGAGCGACGGCGGCTGGGGCGAACATCACAGCGGCTGCCTTAGCGGCGCATATGTCGCACATGAGCAAAGCCAGGTAATCCAGACCGCCTGGGCGCTGATCGCCCTGCTTGAGGCGGGAGATTCCCACTGGACCGCGATTTCGCGCGGGGTGCGGTTTCTGCTGGACGCACAGGACGAGGAGGGGGGTTGGCCGAAGCAGGACATGGCCGGCGTCTTTTTTCGCACGGCGCTGCTCGATTACGAGTTGTACCGGCAGTATTTTCCCCTGCACGCCCTCGGCCTCTACGAGCGGCGGCGGCGCGCCAGACAGGCTGAAGCCGGCTAG
>jk18x34bins.29:k141_508719:68858-74784
TCAGGACGGGGAACGGGCGGAAGCCGCTTCCGGCAAGGGCGGAGCCGGCGCGCCGGCGGGGGCGGCGAGGGCCATCCGGCTCAGGCGGCGGCGCTCGTAGAGGCCGAGCGCGTGCAGCGGGAAATACTGCCGGTAGAGCACGTAATCCAGGAGCGCCGTCCGGAAGAACACGCCCGCCATGTCCTGTTTGGGCCATCCCCCGTCGGCGTCCTGCGTATCGAGCAGGAACCGGGCGCCCCGGGAAATCGCGGCCCAGTCGGAGTCGCCGGCCTCGAGGAGCGCCATCAGGGCCCAGGCGGTCTGGATGATCTGGCTTTCCTCATGTGGGACATAGCGGCCGGTCAGGCAGCCGCTATGGTGCTCGCCCCAGCCCCCGTCTTCCCGCTGGCGCTCCAGCAGCCAGCGGCAGGCGGAACGCAGCGCCGGGTCGCTTGGGCGTGCCCCGGCGGCCAGCAGTCCCCTGATGCCGAACAGCGTGCCGTAGATGAACTGGACGCCCCAGACGCCGCGCCACGAACCGTCGACTTCCTGGGTCCGGCGCAGCCAGGATTCGGCCCGGGAGACGGCCTCCGCCGCCGCCCCGTCCGCGATTTCGGGAACGTGTTCCCTGCACGCGGCAAGCGCCGCGAGGCAGGATGCGGTGCATTCCACGAAGGAATGCTCGGTCATCGAGTCGCCGAACATCTCGGCCGGATTGAGCCACTCCAGACCGAAAGCCGAGCGGCGCGCCTCATAGCTGCCGAAGCCGCCGTCGCGGTTCCGCGTGCGCAACATGAAGGCGGCCGCATCGCCGAGCGCCGCCCTGTCCGTTCCACCGGCCGCGATCATTCCGAGCACCGCCTCCGCCGTGCAGTCGCTCACCGGCCAGCCATGCCATCCTCCGGCGAAGCACCAGCCGCCCTTCGGGTCGATCCGGTAGGCCTCGCGAAACCCTTCGAAGCTCCTGTCGATCCGTTGCCCGACCAGGAAGCCGGCCCCGCGCCGAAGGGCCTCCTCGACCCCGCCGGCGGGCTCGGGCAGCGCCGCCAGCGCCTGGAGCGCGAACCCCGTGTCCCATGAGGCGCTTCTCGCGCCGGTAACGCGTGCGCCGTCTTCCTCGTCTTCCCAGATCCAGCCGTCCAGCTGCGCGAGCGCCTGCGCGCAATCGTCGTCGTCCGGGTCGTGCAGCCACAGCGCGAGAATGTTGAGAAGACCGCTGACCGGAGAGATGCTCGTGTGGCTCGTGGTCCGCAGTTCCCACCCGATGCGCCCGGTAATCGCTTCGATGCATTTTGCCCGCAGGCGTTTGCTATGGAAGCGCTCGTACAGCCGCGCCAATCCGTATCCGGCCCTGAGCCAGACGCTCGGCCGCGCATAGAGGTCGGCCTCGCGCAGGCGGTTGCGGGCGGCCGGGAAATCGGTGCCGTCGAAGCCCTCGGGAAACAGCTCCTCCCGCAGCGAGGCGATCTCCGGCGTGACGGGCATCTGGAACCGGCGGGCGTAAATCGCCGCCATCGCCATGTAGATGAGCCGGGTGTGGCAGTACCAGTTCGACGGGTGCAGCGGTATCCGGCGCGGCAGGCTCCAGAGCTCCGGCAGAACCGCGTTCACCCCGCGCCAGTCATAAAGGTTGAGGACCGCCAGCCAGAATTTCCCCCAGCTCGGAATGCCGAGAATCCCCTCGGCTTGTATGAACCGCCGGGCCGGTTCGACAAGAGGGTCGTTACGCTCGACGCCGAGCAGTCTCGCCGCGGCATAAACGAGCGCGGTGACGAACAGGTGCGGCTCCGAGTGCTCATGCATCCCCCATGCGCCGCCTTCGAGGCGGGTTCGCTCGAAGGAGCGCAGCACGCGGCGGCGCCGGCCAGGGTCGAGCGGCCGGCCGATAACGCAGTGCAGCAGCGCATATTGCGCGGTGAGCATGGGGCACCAGACCATCTCGCCTTCCCAGCCGCCGTCCTCGCGCTGGAGGCTCAGCAGGCGCGCGGCCGCGCTCTTCAACGCCGGCCCGGCATCGGGCGAGTCGATTTCCTTCGCGCGGACGGGTCCGGAGCCTTCGGCCTCGGAAGACATGGAGTGCAGAAAGGCGCGGGCGAGGCTGTCGCGGGCCTGCATGTCTTCCTCCCGGCCCTTGAGCCTCGCCGCCCGCAGTTGGAGAAAACCGCGCTGGAGCCACCAGAAGCGGGTGACGAGCCCATTCAGGACGGCCCCGGTCCGATGCACGGCGAACCGGCGGAAGAAGAACGAAGCTTCCCGGATCAGCGCTCGGGCCGCGGTGCCGCAAATTGCCAGACTCATGCCGGTCACCGACCGGTCTTCGCAGGCGAGCAGCCGCATGGTCCGGTTGCGGTACGTCGAATTCCTCCGCCAGCCGTGATAGATCGAGCGTCGGAGAACCACCATTTCCGCGCGATGATCGGCAAAGACCTCATAAAGTCCCATTGCCAGGAACTCGGGAACCCCGGCCGCCTGGAAACGTTCGGCGGTGAAGTCGTGAAAATCCCTTTTCTCCGCAAGCGCCAGCGCATCGCCGAAGCCGAGCGTCATGCCGACCGCCGTCAGGGGATGGTAGTGCCCGGCCGCGTCGCCGATCAGCACCCGGCGCGGATTTCCATATGTGATGCGCGGACTCAACTGGTTGCCGGCCGCCTGGAATTTCCCCGCCCGCAGCGCCTCGACGAAAGCCGGACCGAGCGCCCCCGGCAGCAGCCCGGCGCAGGATTCCGACAGGAACCCGATCCGGTCCCGGGGGCTCCAGCGGCCCGGCGGAATATCCACGATGACCCGGACGCAGCCGTCCGCCAAAGCGTATATGAGGATCGGACCCGGCCCGCCCAGCACCACATGCCCGTAGCCTTCGAAGGGCAGGCCCGCTTCGTTTATCGTGACCCCCAGCATCCGCGAGTAGTTCACCGGATTCATGGAGAAGCCCAGCGACCGGCGCACGATCGAGGCCCGGCCGTCCGCGCCGACGATGCGCTCGGCGGTTATGGCGCGATCATCGCCATCGACGGAGAAGGTGAGCCCTCCGTCATCGACCGCCTTGACCCGCGCAGGGGAGATGAAATCGATATTCGCCTCGTTCTCGGCCGCTTCGCGGAGGCTCGAGACGAGCGTTGCATGATCGCATACCAAACCCCTGGATTCGTCCGGGTAGGGAAGCGGAATCGGATCGGAGCCGTCCTCGGGGAACACCACAAAGCCCCTGCCCGGGACGCTGCCGGGCAGCATGTCGATCCCGATTTCGCGCAATATCCCGACGGCCGGCGGATGCAGCCACTCGCCGGCCATGCGCCTGGATGAATTGGGATTGGCTTCGAGAAGGGCCACGCGGGCGCCCTTGCGCGCATGGGCCAGCGCGCACACGCTCCCGACCGGACCCGCGCCGACAACGGCTACGTCGTAACGCCGCCTGGCGGCGCCGTTCATCGGAAGATGCTCGGCTCCGCGCGGCGACGGTAGCCGACCCGGCATGGCTCCTCGGGTCCCGTCACCCAACTGCCGTAATTCGGGCGCGGAAACCTTGCGTCGGCAACGAAGTCGAAGCGGTCGAGCAGAACCGTCCAGATTGCCTTGAGCTGCATGTAGGCGAAATTCTTGCCCATGCACGCATGTTTGCCGCCGCCGAAGCCGATCAGGGCGTAGTGATGCTGCCTGTCCTCGCTGGCGGGCGGCTCGAAACGGTCGGGGAAGAACCGTTCCGGATCGGCGAAGACATGCGGCAGCCGGTGCGAAACCGCCGGCGACACCATGGCCTTGGTGCCCGCGGGCACGACATGGTCTCCGTATCGCAGGGGTTCGAGCACCTTGCGGACCAACAGGATCAGCGGTGGATGCAGCCGCTCGCATTCGCGGACGGCGTTTTCCAGCGCCGGCTGATGCTGGAGGCCGTCGAGGCTCATGGAACCGGCCTCCCGGTAAACCTCCCGCGCCTCCTCCCTCACCCGCGCCAGGTAGGCAGGGGCCCTGAAGAGCTCCAGGCCGGTCCAGGTCGCGAGCACCGCGCTGGTGTGCTGGCCCGCGAACAGCACCGTCAGCAGGATGCCCGTGATCTCGTCGTCGCTCAGGGCGCGTCCGTCCTTGTAACGGGCGTTCATGAGCGTCTGCATGAAGTCGTCGGGGTCAGCCCCGGTCTGCCGGCGCGCGGCCATGATCCCGCCGAAGAGTTCCACTATCTCGCGCCGGGCCCGGTCGCGGCTTCGATGCGCCGGGGTCGGCAGGCCGGGTAGGAAGAATCCGAGGGTATTGATGCCCTTCTGCAGGTCGTGGTAGCTCTCGGCGAATCCGGTGTCCACCCGGTCGCGAACCTCCTGTCCGATCAGGCAGCGGCTGGCGATCCTGACCGTGAGGTCGTTCATCGCGTGCGGCAGGTCGATGTCCCCCTCGACGCCGAGGGCGTCCGCGAAAGCGCTCGCCTCCTCGAACATGAGGAGGGCGAATTTCCGCATGGCCTCTTCACGGAGCGCGGGAAACAGGAAGCCGAGCTGCTCCGCCATGATTTCCGGCGAGGCGTCGTAGGCCACACCGCGCCCGAAGACGGGCACGGTGAAGCGGTAGACCTCTTTGGGGTCCAACTGGGACTCAGGAGCCCTGAAATAGAAGTCGTGGGCCTCGGGCCCGGTGAAGAGGACGAAATCGCTAACGCCCAGCCTGAAGCGGAAAAGATCGCCATGCTCGCGCCAGCCGCGGCTCAGCAGGGCGACCGGGTCGCGCTGAAATTCCCTGAGATGGCCGATCAGCGGCCAGCCGCCCGCCAATTCCGCAACGGGTTTCTCCGCCGCCGGCGGGATGTCGGCGGTATGCGCGGTCGTCATGCCGTTGTGCAATCGGTTCGCCATTCCCGCCCTCAATGGATGTACGGCAGCATCGAGAAGCGCGCCCGCTGCGTGTAGCGTTCCCAGAGTTCGCCGTATTTGGCGCGGCAGCGGCGCTCGTCGCGTATCGAGCGGTGCCACAGGAGACCCACCAGCCATGCCGGCAGCAGGTAGGGGGCCCAGGACGCGAATCCGGTGGTCAGCGCGAAGGCAAGATAGATGCAGATTTCACCCGTATAGTTGAGATGCCGCCCGATTCCCCAAAATCCGGAGACCAGGAGGCGCCCGTCGAGAGTCCGGGCGGGTTGCCCCCAGATCGTGACATCGGGGTTGCGCTTGAAGCGGTGCTTCTGCTGGTTGGCTCCGCGGAACAGCCAGAAACCGAAAACGAACAACAGGACGAGCGCTGCGGCGGCGGCCGGCGGCAGCGGGTCCGGCGCATGAACAAGCCACCAGCCGGGGAGGCAGTAGAAGAAAGGCACCAGCACGTAATCGCCCCAGACCAGCATCCACCCGAAGCGCTCGCGGACGATGTCCCAAGTGTGGATCATTCCGTGTTCGAACTGGAAATAGTTGAGCACGTAGAGGAAGGTGAAGGCTTGGTAGAGCATCATCGCCAGCGTCAGCTCGCCATGGGTTTCCCACTGCACGGCGGCGAAGGATGCGTTGAAGAGCGCGAGGCCGATGAGGGAGGGGAGGTAGCTGAACAGCTTCAGGTCGAGCCCGAACCAGAGCGGCCCGGCATCGACGCCTTGGAAATAGCCCCGCCAGAAGCCTGGCGGAGCATGACGTGTCCGCGCCGCCCGCCAATAAAGCCAGCCGGACAAAGCGAACGCGAATCCGTTCGCCACGACGAAGAGGGCGAGCAGGTGGGTGTGCAGCACCGAAAGAGAGAACCAGCCGAAGCCCTGGGCGAGACCCGCCGCGATCAGGATAAGCAGGAAGAGCGCGAGGCCGTTGAGCTTGTAGACGCGCTCGTTTCCGTCGGCATCGGGGCCCGTGACGCGGCGGCCCGGCAGGGCCAGCGACGCCACGAAGAGGAGGGCGATGAACCCCAGCACCATCGCCGCCGCCTCGAGCAAAGTCCCGCCCGACAGCGCCGACGAGAGGTGGAGCGCTTCAGGCGGCGGCAT
>jk18x34bins.43:k141_376493:6032-11868
TCAACCGGTTGCATCGGCGGCAAGAGAGGCGGGAGTCGTCAGATACAGCCTTTCCCTGCGCCGCTGCTCGTAGAGACCGAGCGCGTGCAATGGAAAATACTGACGGTACAGGGCGTAGTCCAATAGCGCCGTGCGGAAAAAAACCCCGGCCATGTCTTGTTTGGGCCATGCTCCATCCGCCTCCTGGGAGTCGAGCAAAAAGCGGATGCCCCGCGAAATCGCCATCCAGTTCGAATCGCCCGCTTTGAGGAGCGCAATCAACGCCCAAGCGGTCTGGATGACCTGGCTCTTCTCATGCGCGACGTATTGACCGCTCATGCATCCGCTGTGGTGCTCTCCCCATCCTCCGTCTTCGTTCTGGCGATCCAGTAGCCAACGGCAGGCCAGACGTAACGCCGAGTCGCCGCCGTGGGCACCGGTTGCAACCAGACCCTTTATTCCGAAAAAGGTGCCATAGATGTATTGGACCCCCCATTCGCCGCGCCACGCCCCATCGACCGCCTGCGTCCGGCGAAGCCAGGCCTCCGCCTTCGAGACGGCGTTCATCGCCGCGCGACTCAATATCTGCGGCAAGCGCTCCTTGCAAGCTACGAGCGCCTCGAGGCAAGACGCGGTGCACTCGACATAGGAATGCTCGGTCATCGAGTTGCCGAACATCTCTGCCGGGTTCATCCATTCGAGGCCCACCACCGAGCGCCGAGCCTCATAGGTGCCGAAACCACCATCCCAGTTCTGGCCGCGCAGCATGAACCGAACCGCATCGTCGAGAACCGTCGCGTTCGCGTCGTCGCCGTGAGCAGCGATAATCCCGAGCACCGCTTCCGCGGTGCAGTCGGTCACTGGCCAGCCATGCCATCCACCAGCAAAACACCAGCCGCCTTTGGGGTCGTTGCGATACGCCTCACAAAACCCCTCAAAGCTGGCGCCGATTTGCTGCTTGTACAGGAAGTCGGCCCCGTTTCTAAGGGCGTTTCGAACCCCGTCGTGTCCCGGCACCGTTGCAAGCGCCTGCAGGGCGAATCCGGTATCCCACGAGGCGCTTCTCGCTCCGGTGACTCGTGCTCCATCCTCCTCGTCTTCCCAGATCCAGTCATCGAGTTTCACGAACGCCCGGCGGCAGTCTTCGTCGTTCGGATCATGCAGCCACAAGGCAAGGATGTTGAGGAGACCGCTGACGGGAGAGATGCTCGTATGACTAGTTGTTTGCAGTTCCCACTTGATACCACGGATAATCTTTTCTATACATCGCTCGCGAAGACGTTTGCCGTGGAACCGCTCGAACAGCTGCGCAAACCCGTATCCGGCCCGGAGCCACATGCTGGGCCGCGCGTAGAGGTCGGCGTGACGCAGGCGATTGCGGCACGCGGAAAAGTCGACGTTGTCAAACCCCTGTGGGAAGAGTTCCTCTCGCAGCGAGGCGATCAGGGGGGTGACGGGCACCTGGAACCGGTACGGATAAATCGCCGCCATCGCCATGTAGATGAGGCGGGTATGGCAGTACAACTTCGAGGGATGCAGCGCCATCCAGCGCGGCAAGTTCCACAACTCCGGCAGGATGGTGTTTACTCCTCGCCAGTCGTAGAGATTGAGGAGCGCAAGCCAGAACTTTCCCCAACTCGGTATGCCAGCAACCCCTTCCGCCTGCAGGAATCGCCGGGCCGGCTCGACCAGCGGATCATCGCGCTTGATGCCGAGCAGTCTCGCGGCGACGTAAACCAAGGTGGTGACGAACAGATGGGGGGGGGAGTATTCGTGCAATCCCCATGCGCCTCCTTCCAGACGGGTTCGCTCGAAGGATCGCAGCACACGCCGCCGCCGGCCGGGCTCGATCGGCCGTCCCATGATGTGGTGCAACAGCACATATTGCGCAGTGAGCATGGAACACCAGGTCATCTCCCCTTCCCATGCGCCATCTTCGCCTTGGAGATCCAGCAAGCGCGCTGTCGCGCTCTTGAGCGCCGGACCGGGGTCGGGCGACTCGATTTTCTCCGTAGGAACGGGCCGGGGACCACCGGCGCTCGATGGTATGGAGACCAGAAACGCGCGGGACAGCGTATCCCGGATTTGTACGTCTTTTTCTCCGCCCGAGCGTTTCGTCATGTAGAGTTGCCGAAGTCCTCGCAGAAGCCATCCAAGACGAAAGGCGAGCGCTTGACCGATATCGCGGACCCGGCGCCAGCCGGACAGGTCGTAGGGCCGCGGAATCTCCCCGGCAACTGCCCCGGCCACCGTCACACAAAACGCGCGGCCCAAATGGATTATCGATGTGTCTTCACAGGAAAGTAAACGTACGGTCCTGTTACGTGTTTTGGAACTTGCCCGCCAACGCCGGAAGATCGCGCCCTTGAGCGCCACCGACTCGGCCCGGTGATCGGCAAAGACTTCGTAGAGCCCCATGGCGAGGAACTCGGGAGCCCGGCTCGCCCGAGAACGCTTCGCGGCGAAGTCGTGAAAGTCATCGCTCTCGGCCAGTGTAAGCGCATCGCAGAACCCGAGGGTTATTCCCACCGCCGTCATGGGATGGTAATGTCCGGCCGCATCGCCAATAAGCACTCGATTTGGATTCCCGTACGTGACACGCGGCATCAACTCGTTGGCAGCGGTGTGGAATCGTCCCTCCCGCAGTGCTTCGACAAAAGCAGGCCCTATTGTTTCGGGCAGCAAACCCGCATACGCGTCCGAGAGGAAGCCAATCCGGTCTCGGGGCGTCCAACAATCCAGCGGGATGTCGACGATGACCCGGATGCAATCCTTTTTCAGCCGATACATGAGAGTCGGACCCAGCCCGCCGAGCAACACATGCCCGTAACCCTCCAGCGGCAACCTCACGCCGTTTAGCATAACCCCCAACATCCGCGAACAGATAGCCGGATTGGTCGATAACCCCAATGATCGACGCACGATCGAGTTCCGGCCATCGGCACCGACAATCCGCTCTGTGATCAGGTAATTATCGGTACCGTTACGGGTAAAAGTGATCCTCCCGTCCTCGACCGCACATACCCGCGCGTGGGGAATGAAATCGACGCCCGATTCGTTAGTGACAGCTTCACGCAGACTCGTGACGAGCGACGCATGCTCGCATATCATGCCTGGAAATCCGTCTGTATAGGGGAGCACTATTGGTTCCGAACCGTCTTCGGGGAACACCGCAAATCCTTTGCCGACGCTGCTGCCTAGTTTTATGTCGAGCCCTATCCCAACATCGCGTAAAATTTGCACGGCGGGCGGATGCAGCCATTCGCCAGCCAGCCGTCTGGAAGCTTTGGGATTTGCTTCGAGCAGAACTACTCGGGCGCCTTTGCGCGCGTGAAGAAGCGCGCATAAACTGCCGACCGGACCCGCGCCGACGATGGCGACGTCGTAGCGCCCATTAGCGGCGCCGCTCATCGGAGAGAACTCGCTTGTGAGCGACGGCGGTAACGGATCCGGCATGGTCTCTTGGGGCCCGTTACCCAGCTGCCATAATTCGGGGTGGGAATCGGGGTGTCGAGATAAAAATCGAAGCGATCGAGCAAAACGGTCCAGATCGCTTTCAGCTGCAAGTAAGCGAAATGTTTTCCCATGCACTGGTGTTTGCCGCCGCCGAAACCGATCAAGGCGTAGTGGTGTTGTTTGTCCTCACTGGCAGGAGGAGTAAAACGATCCGGAAAGAACCGCTCCGGGTCGGCGAACACGTTAGGCAGCCGGTGAGAAGCCGCCGGTGAAACCATGGCCAGTGCGCCGGCAGGCACGACATAATCTCCGTAGTGTACAGGCTTGAGTACCTTGCGGATCAGGACTATCAGCGGCGGGTGCAGCCGTTCGCACTCGCGTACTGCGTGCTCCAGCGTCACTTGTCGATTGAGACTCGCGAGGCTCATGGCCCCTTCCACGCGGTAGACGTCTTGCAACTCGTCTCTTATCCGCGCCAAATATGCCGGCGTCTTCGCGAGTTCCAAGCCGGTCCAGGTTGCGAGAACCGAGCTCGTGTGTTGACCCGCGAACAACACCGTCAGCAGTATCCCGGTAATCTCATCGTCGCTCAGAACGCGGCCATCCTTGTAACGGGCGTCCATAAGTGTTTGCATGAAATCGTCGGGACGGGCCCCAGAAAGACGGCGTTTCGCCATGATCCGGCTAAAGAGTTCGGCTACTTTTCGCCGGGCCCGGTCCCGGCTTCGGTGCGCTCTCGTTGGAAGATTGGGGAGAAAAAATCCCAGGGTGTTGATGCCTTTTTGCAGATCGTGATACGCCTCGGCAAAACCCGCGTCCATCTGATCTCGGACTTCCTCTCCAATCAGACAACGACTGGCGATTTTGACGGTGAGCTGGTTCATCACGACCGGCAGATCGACCTCTCCATCCTCGCCGAGGGAGTCGGCGAACAGGCTTGTCTCCTCGTACATAATGAGGGCGAACTTTTGCATTGCTGCTTCGCGCAGCGCCGGAAACAGAAACCCCAACTGCTCCGCCATGACTTCGGGGGAGACGTCGTAAGCTACGCCGCGTCCGAAGATGGGTACCGTGAACTGATAGACGGCTTTGGCGTTCAGTTCATCCTCAGGCGCTCTGAAGTAAAAATCGTGGGCTTCGGGTCCGATAAAGAGAAAACATTCGCGCAGACCGAGTCTGAACCGGAAAAGATCGCCGTGTTCGCGGCAGCCTCGGAGCAACATTGAGACCGGATCCATTCGAAAATCCACCAGATGGCCGAGCAATGGCCACCCACCCGCCAGTTCGGGAACGGATGTTGCCACCCGGGGAGGGAGCTGCACCGAGCGCGGAGTTGCTTCACTGTGAGATCGATGCTCCACACTTGCCCTCAATAGATGAACGGCAGCATCGAAAATCGCGCCTGCTGTTTGTAGCGTTCCCACAGTTCGCCATACTTGGCATGGCAGCGTTGTTCATCACGTTTCGATCGATGCACCAACAAACCCGTCAGCCACGCGGGTAGCAGATATGGTATCCAGGATGTGAACCCGGTAGTAAGAGTGAACGCGAGGTAGACGCAGATTTCGCCGGTATAGTTGAGATGTCGTCCAATACCCCAGAATCCGGAAACCAGCAGGCGTCCGTCTAGGGATCGGGCGGGTCGCCTCCAGATCATGGTGGCGGGATCGCGCTTGAAGCGGTGCTTTTGCTCGTTGGCGCCACGGAAGAGCCAGAAGCCGAGAGCGAACAACAAAACGAGCGTGGCGGCGGTGATGGGAGACAGCGTCGCCGATGCGTGAATCAGCCACCAGCCAGCGATGCTATAGAAGAATGGCACCAACACGTAGTCTCCCCAAATCAACATCCATCCGAAACGCTCGCTGATCATGTCCCAGGTGTGGATCATTCCGAATTCGAACTGGAAATAGTTGAGCACGTACAGGAAGGTAAAGACCTGATAGAGCGTCATCGCCAGTGTCAGGCCACCGTAGGTTTCGTACTGCACTACGGCGAACGACGCGTTGAACAGCGCCAGGGCGATGAGGGAAGGACGGTAGCTGAAAAGCTTCAAATCCACTCCGAGCCAAGTTGGATTGAACTCTAGACCAAAGAAGAAACCTCGCAAAAATCCCGTTAGCGCATCCTGAGCCCGGCTCCCTCGGATATACAGCCAGCCGGAAAGAATAAATGCGAATCCGTTCGCCACCACGAACAAGGCAGCGAAGTGGGTATGCAATACGGAAAGAGAGAACCAGTCGGAAACCTGAGCGAGACATACCACAATCATGGTAATCAGGAACAAGGCGAAACCGTTGAGCTTGTAGGTGCGTGCTCCCCCCTCCAAAACCGGTCCCCTAACCCGGCGTCCGGGCAGGAGGATCGAGCCCAGAAACAAAGCGCTTACAAACACCAGCGTCAT
>jk18x34bins.53:k141_338165:483961-489857
TCAGCCAGTTGCGGCGGCGGTGAGGGGGGCAGGGGTCGTCAAATCCAGCCGGGCGCGGCGTCGCTGCTCGTAGAGACCGAGCGCGTGCAGGGGAAAATACTGTCGATACAGGACGTAATCCAGCAGCGCCGTGCGAAAAAAGACCCCGGCCATGTCTTGCTTGGGCCATGTCCCATCCTCCTCCTGGGTGCTGAGTAAAAACCGGGCGCCCCGCGCAATCGCGGTCCAGTTCGCATCGCCTGCCTCGAGGAGCGCAATCATTGCCCACGCGGTTTGGATAACCTGACTTTCCTCATGAGCGACGTATCGGCCGGTCAGGCAACCGCTGTGGTGCTCACCCCATCCCCCGTCTTCCTGCTGGCGGTCCAGCAGCCACCGGCAGGCCAGCCGCAGCGCCGGATCACCGGGACGGGCTCCGGCGGCAAGCAGCCCCCTGACCCCGAAGAAGGTGCCATAGATGAACTGCACGCCCCATACGCCGCGCCACGATCCATCGCTTGCCTGGGTCCGGCGCAACCAGGCGTCCGCCCGCGCGCGAGATCGCATTGTCGCCCGACTCATGATTTGCGGGAAGTGCTCCTTACAGGCGGCGAGCGCCGCGAGGCAGGACGCGGTGCACTCGACATAGGAATGCTCGGTCATCGAGTCGCCAAACATCTCGGCCGGATTCAGCCACTCGAGACCAACCACGGAGCGCTGTGCCTCATAGCTGCCAAAACCGCCATCGCGGTTCTGACCACGCAACATGAACCGAACCGCTTCGCCGAGCGCTGCCGTGCTCGTGGACTCGCGGTCGGCGGCGATAAGCCCGAGCACCGCTTCTGCAGTGCAGTCAGTCACCGGCCAGCCATGCCATCCCCCGGCAAAACACCAGCCGCCTTTGGGGTCGGTCCGATACGCTTCGCGGAATCCTGCGAAGCTGGCACCGATTTGTTGCCTGCGCAGGAAGTCGGCTCCGCGTCGGAGGGCGTTGCGAACCCCGTTGAGCTCGGGCACCGTCGCCAGCGCTTGCAGGGAGAATCCGGTATCCCACGAGATGCTTCTCGCTCCGGTGACGCGCGTTCCACGCTCCTCGTCTTCCCAAATCCAGTCATCGAGCTTCGCGAGCGCCTGGCGACAGTCGGTGTCGTTTGGATCGCGCAGCCATAAGGCCAGGATGTTGAGAAGACCGCTGACCGGAGAGATGCTCGTATAGTTGGTGGTTTGCAGCTCCCATTTGATGTGCCGGATTATCGCTTCCAGACATCGGGCGCGCAGACGTTTGGCGTGGAACCGTTCGAATAACCGCGCACACCCATATCCGGCTCGGAGCCACACACTGGGTCGCGCGTAGAGGTCGGCGCCCCGCAAGCGATTGCGGCCCGCGGCAAAATCGACGTTGGCAAAGCCCTGGGGGAACAGCTCCTCTCGTAGCGACGCGATCAAGGACGTGACAGGGGCTCGGAACCGGTGCGGATAAATCGCCGCCATCGCCATGTAGATGAGCCGAGTGTGGCAGTACCAGTTCGAGGGATGTAACGCTATCCAGCGCGGTAAGCTCCACAGCTCCGGTAGAATGGCGTTTACCCCGCGCCAGTCGTAGAGGTTGAGGAGCGCCAGCCAAAACTTTCCCCAGCTCGGGATACCGAGCACCCCTTCTGCTTGCAGGAATCGCCGGGCCGGCTCGATGAACGGATCATCTCGCTCGATACCGAGTAATCTCGTCGCGACGTAAACTAGGGTGGTGACAAACAGGGAGGGTGGTGCGTGCTCGTGTAAACCCCATAAGCCCCCTTCGAGACGGGTCCGTTCGAAGGAGCGCAGCACGCGCCGGCGCCGGCCGGGCTCGAGCGGCCGCTCCATAATGTGGTGCAGCAGCACATATTGCGCGGTCAGCATGGGACACCAAACCATCTCACCTTCCCAGGCGCCATCCTCACCCTGGAGATTTAACAAGCGTGCGCTCGCGCTCCTCAATGCCGGACCGGCCTCGGGTGACGCAACCTCCCTCGGGTGGCTGGGCTGGGGGTCACGAACGCTCGATTGCGCGGAGACCGGAAACGCGTGGGCCAAGGCGCCCCGAATCCGCTCGTCTTTTCCTCCGCCCGCGCTTCTCGCCTTGTGTAACTGCCGAAGGCCACGCAGGAGCCACCAGAGGCGAATAGCGGTCGCATAAACGATGTCGCCGGCCCGGCGCCAGGCGAGTGGGTCGGAGGATCGCGGAATCTCCCCGGCAACGGCCCGGGCCACCGTCACGCCAAACTCGCGACCCAGATGGGCCGCCGAGGTGTCTTCACAGGCGAGTAAACGCATGGTCCGGTCGCGGACCGCGTATTTTGCCCGCCAACGCCGGTAGACCGCGTGTCTGATCGCCACCACCTCGGCCCGATGATCGGCAAAGACCTCGTAGAACCCCATGGCGAGGAACTCCGGAGCGCGGGTCGCCTGGAAACGCTTAGCGGTGAAGTCGTGAAAGTCCTCACCCTCGGCCAGCGTCAGCGCATCGCCGAAACCGAGGGTCATTCCCACCGCCGTCAAGGGATGGTAGTGTCCGGCCGCATCGCCAATAAGCACTCGACGGGGGCTCCCGTATGTGACGCGCGGCCTCAGCTCATTGGCCGCGACCTGGAATTGCCCCGCCCGCAGCGCTTCGACGAACGCAGGCCTCAGTGTTTCCGGCAACACACCGACATACGCGTCCGACAGGAAGCCAATCCGGTCCCGGGGTGTCCAGCGGTCCAGTGGGACATCAACGATGACCCGGACACAATGCTCTCCCAGACGGTATATGAGCATTGGACCCGGTCCACCGCACAACACATATCCATACCCCTCCAGCGGTAAACTCACCCCCCTGAGTATGACCCCTATCATCCGCGAGCAGATCATCGGGCGTGTCGATAAGCCCAGCGATTGACGCACGATTGAGGCCCGGCCGTCGGCGCCAACAATCCGCGCGGCGAACACGGACTCATCGGCGCCGTTACGGGTAAAAGTGACCCGCCCGTCTTCGACCGCACGTACCCTCGCGTGGAGAATGAAGTCAATACCCGACTCGTTTTCGACCGCTTCACGCAGCCGCGAGACGAGCGCTGCATGCTCGCATACCAAACCGTGAGATCCGTCCGGATAAGGAAGCACTATGGGTTCCGAGCCGTCTTCCGGGAACACCGCAAATCCCTTGCCCGTGGTGCTGCGGGACTGTGTATCGAGTTCTATCCCGAAATCGCACAACATCCGCGCAGCAGGCGGATGCAGCCATTCGCCTGCCAGGCGTTTGGAAGCTTTGGGATTGGCTTCGAGCAGAGCTACCCGGGCGCCTTTCCGCGCGTGGGCGAGCGCGCACAAGCTGCCTACCGGACCCGCGCCGACGATGGCGACGTCGTAGTGCCGAAAAGTAGCACCGCTCATCGGACAATGCTCCCTGGCGAGCGGCGGCGGTAGCGGAGCAGGCAGGGTGTCTCGGGGCCCGTCACCCAGCTCCCGTAATTCGGGGCGGGAAATGCAGTGTCGAGATGAAAATCGAAGCGGTCGAGCAGCACGGTCCAAATCGCTTTCAACTGCAAGTACGCAAAATGTTTCCCCATACAGCGGTGTTTGCCGCCGCCAAAACCGATCAGGGCGTACTGGTGTTGTTTGTCCTCGCACGCGGGGGGAGCAAAGCGGTCCGGAGAGAACCGCTCCGGGTCGGCAAACACGTGGGGCAACCGGTGAGAGACCGCCGGCGACACCATGGCCAGGGTGCCGGCCGGCACGATATAATCTCGGTAACGCACGGGTTTGAGTACCTTGCGGATCAGCATTATGAGCGGCGGGTGCAGCCGCTCGCACTCACGCACGGCGTGTTCCAGCGCCACTTGTCGCTTGAGACTCTCCAGGCTCATGGCTTCTGCCCCGCGGTAGACGTCTTGCACCTCGTCTCTGACCCGGGCCAGGTATGATGGTGCCCTCAGGAGTTCCAGACCGGTCCAGGTTGCGAGCACCGCGCTGGTGTGTTGGCCGGCGAACAATACCGTCAGCAGGATCCCGGTAATCTCGTCGTCGCTCAAGGCGCGGCCATCTTTGTAACGGGCGTGCATGAGGGTCTGCATGAAATCGTCGGGCCGGGCTCCGGAAAGCCGGCGGGCCGTCATGATCCGGCCAAAGAGTTCGGCCACTCTTCGCCGAGCCCGGTCACGGCTTCGATGCGCTGGGATAGGAAGTCTGGGAAGAAAAAATCCCAGGGTGTTGATGCCTTTTTGCAGGTCGTGATACGCCTCGGCAAAACCCGCGTCCACTTGATCCCGGACTTCCTCTCCAATGAGGCAACGACTGGCGATATTGACGGTGAGCTCGTTCATCGCGAGCGGCAGATCGACTTCCCCATCCTCGCCGAGAGTGTCAGCGAACTGCCGCGTCTCCTCGAACATGATACGGGCAAACCGGCGTAGCGCGGCTTCGCGGAGAGCCGGAAACAGAAACCCGAGCTGCTCGTCCATGATTTCGGGGGCGGCGTCGTAAGCCACGCCGCGGCCGAAGATGGGCACCGTGAACTGATAGACGGCTTTGGCGTTCAGTTGATCATCGGGCGCGCTGAAGTACAAGTCGTGGGCTTCGGGTCCGGTGAAGAGAACAAACTCGCGGGGACCGAGCCGGAACCGGACGAGTTCGCCGTGCTCGCGCCAGCCACGGCTCAACATCGAGACCGGCTCCTTTTGAAAATCCAGCAGATGACCGATCAACGGCCACCCACCCACGAGCTCGGGAACGGCTTTTGCCGGCGGCGAGAGATGCGCCGAACGCAGGGTTGCCACACTGTGAGATCGATGTCCCATCCCTACCCTCAATAGACAAACGGCAGCATCGAATAACGCACCCGCTGCGTGTAGCGTCCCCACAGCTCGCCATACTTGGCGCGGCAGCGGCGCTCATCACGCCTCGATCGATGCCACAACAGACCCCCCAGCCACGCGGGTAACAGGTACGGCACCCAGGATGCGAGCCCGGTGGTCAGGGTGAAGGCGAGGTAGATGCAGATCTCGCCGGTATAGTTGAGATGTCGTCCAATACCCCAAAATCCGGAGACCAGCAGGCGCCCGTCCAGCGACCGGGCGGGTTGTCCCCAAATCGTGACCTCAGGGTCACGCTTGAAGCGGTGCTTTTGCTCGTTGGCGCCGCGGAAGAGCCAGAAGCCAAAGACGAACAACAAGCTGATCGCGGTGGCGGCAATGGGAGACAACGGTTCCGGTGCGTGGATCAGCCACCACCCCGCAAGGCTATAGAAAAACGGCACCAACACATAGTCGCCCCAAACCAACATCCACCCGAAGCGCTCACTGACCATGTCCCAGGTGTGGATCATTCCGTATTCGAACTGGAAGTAGTTGAGTACGTACAAGAAGGTGAAGATTTGATAGAGCGCCATTGCCAGGGTCAGCCCGCCGTAGGTTTCGTACTGCACGACGGCAAACGATGCGTTGAACAGCGCCAGGGCGATGAGGGAAGGGCGGTAGCTGAAAAGCTTCAAGTCCACTCCGAGCCAGGTCGGATTGAGCTCCAAGCCAAGGAAGAATCCTCGCCAGACTCCCGGTGATGCATCCCGGGCCCGGGCTCCGCGGCAATACAGCCAGCCGGAAAGCGCAAATGCGAATCCATTTGCCACCACGAACAAAGCGGCAAAGTGGGTATGCAGCACTGAAAGAGAGAACCAGCCAAAGACTTGGGCGAGACATCCAACCATCACGACAATCAGGAACAAGGCGAGACCGTTGAGCTTGTAGGCGCGTGATTTTCCTTCGAGATTCGGCCCTGCAACCCGATGTCCGGGCAGGAGCATCGAACCCAGAAACAAAACGCCGACAAACACCAACAGCATTGCCGCCGCCTCAAGCACGAGACCCTCAATCGCTGCGAATCGGACAACGGGTAAAGGGGTCAT
>jk18x34bins.59:k141_187261:389240-395125
TTAGGCTGAAGAGCGTAAAGGCTCCGCGGACTTTGAAGCATCCTCCGCATCAGGCGATTTTGCGGCGACGTTGTGGATGACGGGATTCGTCAGGTCCTGGCGGGCCCTGCGCCGCTGCTCGTAGAGTCCGAGCGCATGCAGCGGGAAGTACTGTCGATAAAGGACATAATCCAGCAGGGCCGTGCGAAAAAAGACCCCGGCCATGTCCTGCCTGGGCCAGGACCCGTCTTCCTGCTGGGTTTCGAGCAAGAACCGGGCACCCCTGGAAATCGCGTTCCAGCTTGAATCCCCCGCCTCAAGGAGTGCAATCAGCGCCCACGCGGTCTGGATGACCTGGCTTTGTTGATGTGCGATGTATCGACCGCCCAGACAGCCGCTGTGATGCTCGCCCCACCCGCCGTCATCGCGCTGGTGCTCCAGCAGCCACTGACAGGCCTGGCGCAAGGCCGGATCACCGGGACCGGCCCCGGCGGCCAGCAGGCCCCGGATCCCGAACAGCGTGCCATAGATGAACTGAACGCCCCACACGCCGCGCCATGACCCGTCGCTGGCCTGGGACCCGCGAATCCAGGTGTCCGCGCGCAGAATCGCCGCCATCAATTGCCGGTCGGCGAGTTTCGGAAAATGTTCCCGGCAGGCGGCAAACGCCGCAAGACACGATGCAGTGCACTCGATGTAGGAATGCTCGGTCATCGATTCGCCGAACATCTCGGCCGGATTCAGCCACTCGAGCCCGAACACGGAGCGTTGGGATTCGTAGCTTCCAAAGCCGCCGTCACGGTTTTGGGCACGCAGCATGAACCGGATCGCATCGCGAAGCACGGTTTGGTCCGTGGCCTCGCGATGGGTGGCGATCAATCCGAGCACGGCCTCGGCCGTACAGTCCGATACCGGCCAGCCATGCCATCCGCCGGCAAAACACCAGCCGCCCCTGGGGTCGTTCCGGTAGGCCTCGCGGTAGCCTTCGAAACTGGTGGTGATCTGCTGTCGGTACAGGAACTCGGCACCCGCCTTGCGGGCCTCCTCCACCCCGTCGATGTCGCTCGTCGAAGCCAGCGCCTGCAGTGCAAACCCGGTATCCCACGAGGCGCTTCTTGCACCGGTAACCCGCGCCCCCATCTCTTCGTCTTCCCAGATCCAGCCCTCAAGCTGGTCAAGCGCCTGGCGCAGATCCGGGTCGTCGGGATCGCGCAGCCACAGCGCCAGCATGTTCAGGATCCCGCTGACCGGGGAAATGCTCGTATGGCTGGTGGTCTGCAACTCCCACCGGATCTGGCGCAGGATCGCTTCCACGCACCGGTCGCGAAAGCGTTGGCCGTGGTAGCGCTCGAATACCTGCGCAAGCCGGTAGCCGGCCCGAAGCCACACGCCGGGACGGGCGAAGAGGTCGGCGTCTCGAAGCCGGTTGCGGCCCTGGTCGAAATCGATGGAGTCGTAGCCCTGCGGGTACAACTCCTCGCGCAAGGACGTGATCAGGGGAGTCACCGGGGTCTGGAAACGGTGCGAATACATCACCGACATCGCCATGTAGATGAGCCGGGTGTGACAGTACCAGTTCGAGGGATGCAACGCGATCCAGCGCGGCAGGCTCCACAGCTCCGGCAACACGGCGTTGACACCGCGCCAGTCGTAGAGATTGAGCAGAGCCAGCCAGAACTTCCCCCAGCTCGGAATGGCGAGAACCCCCTCGGCATGTAGAAATTGTCTTGCGGGCACGAGCAGCGGGTCCTCTCGCTCGGTGCCGAGCAGTCTCGCCGCAACGTAGACCAGGGTGGTGACGAACAGGTGGGGCCGGGAGTGTTCGTGCATCCCCCACGTGCCCCCTTCAAGACGGGTATGTTCGAACGAGCGCAGCACGAGCCGGCGCCGGGTGGGCTCAAGCGGCCTGCCAATGATGTGGTGCAGCAATACGTACTGTGCCGTCAGCATGGGGCACCAGACCATTTCGCCTTCCCAGCCCCCCTCCTCGTCCTGCAGATCCAGCAAGCGCGCGCTTGCTCGCTGCAATGCCGGCGTGGCATCGCGCGAGGGCACTTCCTTCGGGCGACTGGGCTGGGGATCCCGGGCTTTGGCTGGCATGGAAATCTGCAGCACGCCGGCCAGCGTATTCCACGATTCGGTATCCAGTTCACCTTTGCTGCTTCTCGCCCTGGAGAGTTGCAGCATGCTTCGCAAAAACCACCCGAGCCGGACCGTGATCGCACGCACGATGTCGCGTGCACGTCGCCACGCCAGGTGGTTCCAGGATCGCGGAACTTGCTCGACGATGGCGCGTACCACGGTCGTGACGAAGGCTATCCCCATGCGGACCGCCGAGGTGTCCTCACAGGCAAGCAGCCGCACGGTCTGGTCCCTGAACGCCGTGTTGGTGCGGGCACTTCGGTAAATCGTGTGCCGGAAGGCGACCGCCTCGGCGCGGTGATCGGCAAACACCTCGTAGAGACCCATGGCGAGAAACGCCGGGCCCCGGGTTGCACGGATGCGCTGGTGGGTAAAGTCGCGAAAGCTGTCGCTTTCGGCAAGCGCCAGCGCATCGCCGAAACCGAAGGTCATTCCCATGGCCGTCATCGGGTGGTAGTGTCCGGCCGCATCGCCGATCAGAACGCGCTGCGCACTCCCGTAGGTGAGCCGGGGCCTCAGCTTGTTGGCGGCGACATGGAACTGGCCGGCGCGCAACGCATCCACGAATGCAGGGCGGAAGGGTCTCGGCAGCAGTTCGGTATACGAATCCAGCAGGAAACCGATGCGGTCCCGTGGCGTGGTGCGCTCCAGCGGAACATCGACGATCAACCGCACCTGCTGCTCGTCAAGACGGTAGATGAGGACCGGGCCCGGACCGCCGAGCAACACATGCCCGTAACCCTCCATCGGCAACGATACCCCGCTCAGAACCACGCCCACTGTCTGTGAGCAGATGACCGGGTTTTTTGACAGCCCCAGCGATTGACGCACGACCGAGGCCTGGCCGTCGGCACCGACGATGCGCGGCGCCATGACCGTTTCTTCCGTGCCGTTGTAGCTGAACGTGAGACGCCCGTCCTCGACCTCGCGCACGCGGGCATGAACGAGAAACTCGATCTCCGGGTGGCGGGCGACCGCTTCACGCAGGTTCGAAACCAGTGAGGCATGCTCGCAGGTCATTCCCCTGGCGCCTTGTGGATAGGGAAAGACGATCGGCTCCGTGCCGTCTTCCGGGAACACGGCAAAGCCCTTGCCCTTCGGGTCGCTGAGCGGCAATCCAAGATCGACCCCGAGCTCGTGCAAGACCCGCACAGCGGGAGGATGCAGCCATTCACCGGCCAGGCGCGTGGACGCCTTGGGATTGGCTTCGAGCAGGATCACCCGGGCACCCGTGCGTGCGTGGGCCAGTGCGCACAGGCTGCCGACCGGACCCGCGCCAACGATGGCTACATCGTAACGCCGGGCCGAGGCTGCGTTCACTGGAACAGGCCCGTGCTCGGGCGCCGTCGGTAGCGCAGCCGGCAAGGCTCCACCGGACCGGTCACCCAGCTGCCGTAATTCGGGGCGGGAAATTCGGAGTCGAGATGAAAGTCGAAGCGATCGAGCAGCACGGTCCAGATCGCTTTCAGCTGCATGACCGCAAAATGCTTGCCCATGCACCGGTGTTTGCCGCCGCCGAAACCGATCAGGGCGAAGTGGTGCTGCTTGTCCTCGCTGGCAGGCGCATCGAAGCGCTCAGGGGCAAAACGCTCGGGGTCGGCAAAGACGTGCGGCAGGCGATGCGAGACCGCCGGCGAGACGACGGCCAGAGTGCCTTCCGGCACGCTGTAACCCTTGTACTGCAGGGGTTTGAGCACCTTGCGGATCAGCATGATCAACGGCGGGTGCATGCGCTCCCCTTCGCGCACGGCGTGCTCCAGCGCCACCTGCTGCTTGAGGCTCGCAAATCCCGCCTCCGTGCTCTCGCGGTAGACCTCCTGCATCTCGGCGCGGATGCGCTCCAGGTAGGCGGGGGCCTGCAAAAGTTCCAGCAACGTCCAGGTCGCCAGCACGGCACTCGTGTGCTGTCCCGCAAACAGCACCGTCAGCAGGATGCCGGTGATCTCGTCGTCGCTCAGTGCGCGACCGTCCTTGTAGCGGGCATGCATGAGTGTCTGCATGAAATCGTCGGGCTGCGCCCCGGTGCGCCGGCGTTCCGCCATGACCCGGCTGAAGATCTCGGCCACCTTTTGCCGGGCCCGGTCGCGGGTGCGATGGGCGGGGGTCGGCAGCCTGGGAAGGAAAAACCCCAGGGTGTTGATGCCGTTTTGCAGATCGTGATAGGCCTCGGCGAAACCCGTGTCCACCTGTGCCCTGACTTCCTCCCCGATCAGGCAGCGACTGGCGATCTTGACGGTGAGCTCGTTCATGGCATGCGGCAGATCGATTTCTCCGGACTCGCCGAGGGCATCGGCAAAGCGGCGGGTTTCCGCAAACATGATGCGGGCAAACCTGCGCATCGCGGATTCACGAAGTGCCGGATACAGGAACCCCAGCTGCTCGGCCATCAACTCGGGGGAGATGTCGTACGCCACCCCACGCCCGAAGATGGGTACCGTGAACTGGTAGACGGCCTTCGCATTCAGCTGGTCCTCGGGAGTTCTGAAATAGAAATCGTGGGCCTCGGGCCCGGAGAAGAGCACGAACTTGCGCGGGCCGATACGAAACTGGAAAAGCTCACCCTGTTCCTGCCAGCCTTGCTCCAGCATCGAGACCGGGTCCTTCAGGAATTCCGGCAGGTGGCCGATCAGCGGCCAGCCTCCGGCCATCTCGGGCACGGACCTGTCCGGAGGCGAGGGGTTCTCGGAACCCACCGTGCTCACCCTGTCCGATCGCTGCACCATCGCGGCCCCCTAGTAGACGAACGGCAACATGGAATAACGGACCCGCTTCTTGTAGCGCCCCCAGAGTTCACCGTACTTGGCACGGCAGCGGCGTTCATCCCGTCGGGAGCGGTGACACAGCAGGCTCGCGAGCCAGGCCGGCAACAGGTACGGCAGCCAGGATGCGAACCCGGTGGTCAGGGTAAACGCGAGGTAGACGCAGATCTCGCCGGTATAGTTGAGATGGCGGCCGATCCCCCAGAACCCGGATACCAGCAGGCGCCCGTCCAGGGTCTCGGCGGGCCGCCCCCAGATCTTCACGTCCGGGTCACGCTTGAATCGGTGCTTTTGTTGATTTGCGCCGCGAAACAGCCAGAAGCCGAAGGCGAACAGCGAGACGATGGCTGCGGCAGCCAGCATCGACAGCGGCTCCGTGGCGTGGACCAGCCACCAGCCGGCAAGGCAGTAGAAAAACGGCACCAGCACATAGTCGCCCCAGACCAGCATCCAGCCGAAACGCTCGCTGACGATGTCCCAGGTATGGATCATGCCGTGTTCGAACTGGAAGTAGTTCAGTACGTACAGGAACGTAAAGATCTGGTAAAGCGCCATGGCCAGGGTCAGCTCGCCGTAGGTTTCGTACTGCACGACGGCAAAGGACAGGTTGAACAGGGCCAGCCCGATCAGGGAGGGCCGGTAACTGAACAGCTTCAGGTCCACACCGAGCCAGCCCGGGTTGAGCTCGACGCCGAAGAAAAAGCCCCGCCACAGCCCCGGGTGTTCCTCCCGGGTCTTCACCCCTTGCCAGTACAGCCAGGCGGACAGGGCGAATGCAAATACATTCGCCGCCACGAACAGGGCGCCAAAGTGGGTGTACAGGGCAGCGAGCGAAAACCAGCCCAGCGCCTGGGCCATGCCCGCCACGATCACGGTCGCCAGGAACAGGGCGAAGCCGTTGAGCTTGTAGGTGCGTACCTCGCCCGCCACCTGAGGTCCGGTGATGCGGTGCCCGGGCAGCAGGATCGAGCCGGCAAACAGCGCGGCGACAAACACCGCCAGCAT
>jk18x40bins.30:k141_1301043:4519-10403
TCAGGAACCTGACAGATCCAGCCTGGCCCGGCGCCGCTGCTCGTAGAGACCGAGCGCGTGCAGGGGAAAATACTGCCGATACAGGACGTAATCCAACAGCGCCGTACGGAAAAAGATCCCGGCCATATCCTGCCTCGGCCATGCCCCATCGGCATCCTGCATGTCGAGCAAAAACCTGGCACCCTGCGAAATCGCCGCCCAGTTCGAATGACCCGCCTCAAGGAGCGCCATCAACGCCCATGCGGTTTGGATGACCTGGCTTTCGTCATGCGCAACGTACCGGCCGGTCAAACAACCGCTGTGGTGTTCACCCCATCCCCCGTCCACGTGCTGGCGGTCCAGCAGCCATTGGCAGGCCAACCGTAGCGCCGAATCACCCGGACGGGCCCCGGCGGCAATCAGCCCCCTGATACCGAATAAGGTGCCGTAGATGAATTGAACGCCCCAGACGCCGCGCCATGACCCATCGCTTGCCTGAGTCCGGCGAAGCCAGACGTCAGCTCTCGACATAGCGTCCTGCACTCCCCGATTCGTGATATGCGGAAAGGACTCCTTGCAGGCGGCGAGCGCCGCGAGGCAAGACGCGGTGCACTCGACATAGGAATGCTCAGTCATCGAGTCGCCAAACATTTCAGCCGGATTCAGCCACTCAAGACCAACCGCGGAGCGCCGCGCCTCATAGCTGCCAAAACCGCCATCGCGGTTCTGACTACGCAGCATGAATTGAACCGCATCGCTGAGCGCCGTCTCGCTGATGGCCTTGGGGTCGGCGGCAAGAATCCCCAGCACCGCTTCCGCAGTGCAGTCACTCACCGGCCAGCCGTGCCATCCCCCGGGAAAACACCAGCCGCCTTGAGGATCGGCCCGATATGCCTCGCGAAACCCTTCGAAACTGGTGCCGATCTGTTCCCGGCACAGGAAGCCGGCTCCTTGCCGAAGAGCCTGTTGCACCCCGTCGAACTCGGGCACCGTGGCCAGGGCTTGCAGGGCGAAACCGGTGTCCCATGAACTGCTTCTCGCGCCGGTGACTCGCGCGCCCCGCTCTTCATCCTCCCAGATCCAGCCATCCAACTGCGCGAGCGCCTGACGACAGTCGGCGTCGTTCGGATCACGCAGCCATAAGGCCAGGATGTTGAGGAACCCGCTGACCGGAGAGATGCTCGTATGGTTGGTGGTTTGCAGTTCCCATTGTATCTGCCGGATGAGCGCGTCCACGCAGTGGGTGCGCAGACGTGTGTCGTGGAACCGTTCAAATACCCGCGCACACTCGTATCCGGTCCGGAGCCACGCGCTGGGGCGTGCGTAGAGGTCGGCGTCTCGCAAGCGATGACGGCCCGCGGAAAAATCGACGTTGGCAAACCCCTGGGGGAACAGTTCTTCTCGTAACGAGGCAATCGTGGACGTGACGGGCGTTTGAAACCGATGCGTGTAAATGACCGCCATCGCCATATAGATCAGCCGGGTATGGCAGTACCAATTTGAGGGATGTAACGGTATCCGGCGCGGCAAGCTCCACAACTCAGGCAAGACGGCGTTGACCCCGCGCCAGTCGTAGAGATTGAGGAGCGCCAGCCAGAATTTCCCCCAGCTCGGGATCCCGAGCACCCCTTCGGCTTGCAGGAACCGGCCGGCCGGCTCGATCAACGGATCATCCCGTTCAACACCGAGCAATCTCGCCGCGACGTACACCAGGGTGGTGACAAACAGGTTGGGCGGCGGGTGCTCGTGCAGACTCCATAAGCCTCCTTCGAGACGGGTACATTCAAAGGAGCGCAACACACGACGGCGCCGGCCGGGGTCGAGCGGCCGCCCCATCACGTGGTGCAGCAGCACGTATTGTGCGGTGAGCATGGGACACCAAACCATCTCGCCTTCCCAAGCGCCATCCTCACCCTGGAGCTTCAACAGCCCCGCACTTGCGCTCCTCAACGCCGGCCCCGCGTCGGGTGACGCACTCACCCTCGGGCGGATGGGCTGGGAGTTGTCCGCACTCGATGGCATGGAAACCAGAAGCGCACGGGACAAGGTATCTCGAATGTGTTCGTTTTTTTCTCCGCCCCCGCCTCTCGCCTTGCGCAATTGCATGACGCCACGCAGGAGCCACACGAGACGACCGAAGAGTGCATAAACCATCTCGAAGGCCCGACGCCAAGCAAACTGGTCGTAGGATCGCGGAATCGCCCCGGCAACCGTCCGGACCACCACCGCGCCGCCCGCGAAACTCATACGGACTATCGATATATCTTCACAAGCGAGTAACGACATGGTCCGGTTGCGGAACGCGGAACTTGACCGCCAACGCCGGTAGATCTCGTGTCTGACCGCCACCGCCTCGGGCCGGTGGTCGGCGAAGACCTCGTAGAGCTCTATGGCGAGCAACTCGGGAGTGTGGGTCGCCTGGAAACGCTTCATGGTGAAGTCGTGGAAGTCCTTGCCCTCGGCCAGCGCCAGCGCATCGCCGAAACCGAGGGTCATTCCCACCGCCGTCATGGGATGGTAGTGCCCGGCTGCATCACCAATCAGCACTCGATGTGGGCTTCCGTACGTGATGCGCGGGCTCAGTTCATTGGCCGCAGCCTGGTATTGCCCCGCTCGTAGCGTTTCGACAAATGCAGGCCTGAGTGTTTCCGGCAACGCATCGGCACAGGAGTCCGACAGGAAGCCAATCCAGTCCCCGTGTGCCCAATTGTCCGATGGAACATCGACGATGACCCGGACGCAATCTTCTCCCAGACGGAACATGAGCATTGGACCTGGTCCACCGCATAACACGTGCCCATAACCCTCCAGCGGCAAACTCACCCCCCTTAACGTCACACCCACCATCCGCGAGCAGGTCTTCGGCTTTATCGATAAGCCCAACGATCGACGCACGATTGAGGCCCGGCCGTCGGCGCCGACAATTCGCGCGGCGGAGAGCGATTGCTCAGTGCCGTTACAGGAAAACGTGACCCGCGTGTTTTCCACCGAACGGACCCGCGCATGGGTTATGAAGTCGACACCCGGCTCATTCTTGATCGCCTCGCGCAGGTTCGAGACGATCTCCGCATGCTCGCACGCCACACCGTGAAGTCCTTCCGGATAGGGAAGCGCGATCGGCTCCGATCCGTCTTCAGGGAACACGGCAAATCCTTTACCGATAGTGCTGCGAGGCTGCGTATCGAACCTGATGCCGACTTCGCGCAACATCCGCACGGCAGGCGGATGCAGCCATTCTCCCGCCATCCGTTTGGACACGTTGGGATTGGCTTCGAGCAGGGCGACCCGAGCGCCTTTCCTTGCGTGAGCAAGCGCGCAAAAGCTACCGACCGGGCCTGCGCCGACGATGACGACGTCGTAGCGCCCAACAGTGGCGTTGCTCATCGGAGCATGCTCGCGTGCGAACGGCGGCGGTAGCGAACACGACATGGTGCCTTGGGCCCCGTCACCCAGCTACTGTAATTCGGGGCAGGGAACGCCGTGTCGAGAGAAAAGTCGAAGCGATCGAGCAGCACGGTCCAGATCGCCTTGATTTGCAGGTACGCAAAATGTTCGCCCATGCATCGGTGTTTGCCGCCGCCAAAACCGATCAGGGCGTAGTGGTGTTGTTTGTGTTCATATGCAGGAGAGGCAAAACGCTCGGGAGCGAACCGCTCCGGGTCGGCGAACACGTGGGACAACCGGTGAGCAACTGCCGGTGATACCACGGCCAGGGTGCCGGCAGGCACGATATGATCCCTGTAACGCAAGGGTTTGAGCACCTTGCGGACCAGAAGGATCAACGGCGGGTGCAGCCGCTCGTTCTCACGTACGGCGTTTTCCAGCACGACTTGTCTCTTGAGACCTTCGAGGCTCACGATTCCCGTCTCGCGGTAGACGTCCTGCATCTCGTCTCTTATCTTTGCCAGGTAGGAGGGCGCCCTGAACAGTTCCAGACCGGTCCACGTTGCGAGCACCGCGCTGGTGTGTTGCCCCGCGAACAATGCCGTCAGCAGGATCCCGGTTATCTCGTCATCACTCAAAGCGCGACCGTCCTTGTAGCGGGCATGCATGAGCGCCTGCAAGAAATCGTCGGGCGCAGCCCCGGAAAGCCTGCGCGCCTCCATGATCCGGCTGAAGATCTCGGCCACTTTGCGCCGTGCCCGGTCTCGACTCCGATGCGCTGCGATAGGCAGTCTGGGGAGAAAAAAACCGATGACGTTGATGCCGTTCTGCAGGTCGTGATACGCCTCGGCAAAACCCGAGTCCACTTGCTCCCGGACTTCCTCTCCAATAAGACAGCGACTGGCTATTTTGACGGTCAGTTCGTTCAGTGCGTGGGGCAGATCGATGACGCCATCCTCGCCAAGCGCGTCGACCAACTGCATTGTCTCCTCGAACATGACGCGGGCATACCTGCGCATCGCGGCGTCACGCAGGGCCGGAAACAGAAACCCGAGTTGCTCGTCCATGATCTCGGGGGAGGCGTCGTAAGCCACGCCACGACCGAAGATGGGAACCGTGAACTGGTACACGGCTTTGGCGCTGAGCTGATCCTCCGGTGCCCTGAAGTAACAGTCGTGAGCTTCAGGTCCGGTGAAGAGCGCAAACTCGCGGGGACCGAGCCGGAAGCGGACAAGTTCACCCTGCTCGCGCCAACCGCGGTCCAACATGGAGACCGGATTCTTCAGAAAATCCGGCAGATGGCCGATCAGCGGCCACCCACCCATGAGTTCGGGAATGGTTGTCGCCCCATTCGGCGACGGCTCTGCCGAACGCACGGTTGCTACACCGTGAGAACGAGGTTCCACCTTTGCCCTCCTCAATAGACAAACGGCAGCATCGAAAACCGCACACGCTGCGTATAACGGCCCCACAGCTCCCCATACTTGGCGTGGCAGCGACGCTCATCACGTCTCGAGCGGTGCCACAACAGGCTCGCCAGCCACGCGGGTAACAGGTAGGGCACCCAAGATGCAAACCCGGTGGTCAGGGTGAACGCGAGGTAGATGCAGATTTCACCGGTATAGTTGAGATGCCGTCCAATGCCCCAGAATCCGGAGACCAGCAGGCGCCCATCCAGAGATTGGGCGGGTTGTCCCCAAATCCTGATACCCGGGTCACGCTTGAACCGGTGCTTCTGTTCATTGGCGCCGCGGAAGAGCCAGAAGCCGAGGACGAACAACGTGACGATCGCGGCCACGGCGATAGGAGACAGCGGTTCCGATGGATGGATCAACCACCAGCCGGCGATGCAGTAGAAAAAAGGCACCAGCACGTAGTCTCCCCAGATCAACATCCATCCGAAACGCTCACTGACCAGGTCCCAGGTGTAGATCATTCCGTGTTCGAACTGGAAGTAGTTGAGCACGTACAGGAAGGTGAAGACCTGGTAGAGCGTCATCGCCAAGGTCAGTTCGCCGTAGGTTTCGTACTGCGCGACGGCGAACGATGCGTTGAATAGCACCAAGCCGATCAGAGAAGGACGGTAGCTGAACAACTTCAAATCCACCCCGAACCAGGCGGGATTCAGGTCCACGCCAAAGAAGAAACCCTTCCACGATCCCGGCGATACATCCCGGGGCCTGGCTCCTTGGAAATACAGCCAGCCGGACAAGGCGAATGCGAAGACGTTGGTTGCCACGAACAACGCGGCAAAGTGGGTATGCAGCACGGACAGAGAAAACCAGCCGGAGACCTGGGCGAGACCCGCCACGACCGCGGTCGCCAGGAACAAGGCAAGGCCGTTCAGTTTGTAGGTGGTGGATTGTCCTTCGACCTCCGGTCCCACCACCCGTTTTCCGGGCAGAAGCATCGAACCCAGAAACAGCACGCCGATAAACCCCGACACCATGGCCGCCGCCTCAAGCAGGGCGCCGCCCGACAGCGCGGAGGACCATGGGAGGTGGAGATCAGATCCCGGCAT
>jk18x40bins.47:k141_2697227:28600-34509
TCAAGACGCCGTATCAGGCAGATTTACGGCAGTGCTAACGAGTGGTTCATACGAACTTTGACGTGCTCTGCATCGCTGCTCATAGAGTCCCAGCGCGTGCAAGGGAAAATATTGTCGGTACAAAACGTAATCCAAAAGAGCAGTACGAAAGAATACGCCGGTCATGTCCTGCTTTGGCCATGATCCATCGGCCTGCTGGGTACTGAGCAGGTGACTGGCACCCCGTGATATCGCATGCCAGTCGGGATCTTTTGCCTCAAGCAATGCGATCAGCGCCCATGCGGTTTGGATGACCTGACTTTCCGAATGCGCAACGTAGCGACCGGTTCTACAGCCGCTGTAGTGTTCACCCCAGCCTCCATCGTCGCGCTGGTGCTCCAGCAGCCACTGACAAGCCAGTCGCAATGCCGAGTCACCGGGTTTCGCACCGGTGGCTATCAGTCCCCGGATTCCGAACAGGGTGCCATAGATATATTGGATGCCCCAAACGCCGCGCCACGACCCATCACTCAGCTGTGTTCTGCGAAGCCAGACTGCGCCCCGCGAGATGGCGGTTTGCGCCGCCTGATCCACAATTTGTGGGAAGTGCTGCCGGCAGGCCGCGAGTGCTGCCACAGAGGAAGCGGTACATTCAACAAAGGAGTGTTCAGTCATCGACTCGCCGAACATCTCACTTGGGTTCAGCCACTCAAGGTTCAGTCTTGTTCGCCGGGCCTCATAACTGCCAAAACCACCATCGCGGTTTTGGCCGCGCAAAATAAACTGAATTCCTTCACTGAGTACGCCTGTATCAACGCCTGCGTCCCGTTCGGCAATTAATCCGAGCATTGCTTCTGCAGTACAGTCTGTAACCGGCCAGCCATGCCAGCCTCCAGCGAAACACCAACCGCCTTTGGGATCATTCCGGTAGGCATCCCGATACCCTTTGAAACTGCTGGTTATCTGGTTTCGATACAAAAAATCCGTCGCACGCTGCATCGCTGTCTGTAGCTGTTTTGAGCGATCGACGACTGCCAGAGACTGCAGTATAAACCCGGTGTCCCAAGAAGCACTTCTTGCCCCGGTGACCCGCGTGCCGTCTCGTTCATCCTCCCAAATCCACCCTTCCAGTTGTGCGAGCGCCTGTTGGAGATCCAGGTCATTTTGATCGTGTAGCCAAATCGCGAGGATGTTTAGCAGTCCGCTCACTGGAGAGATACTCGTATGGTCGGTAGTTCGCAGCTCCCACCGGATGCGTTTTGTCAAATCGCTCACGCACCGGGCACGTAGTTTATCGGAGTGCAGCCAATTGTAAATTCTCGACAATCGGTAACCGAACCTCAGCGACATACTGGGTCGAAAAAGAAGATCCTCACTTCGAAGGCTATTTCGAGTTGCGGAAAATTTGACATTTTCGAATCCCTGAGGATATAGCTCAGCGCGCAGTTCAGTTGTAATATCAGTTACTTGGGCCTGATGCTGATGGGAGTATATGACTGCCATTGCCATGTATATCATTCGGGTGTGGCAGTACCAGTTTGAGGGGTGAAGAGCGATTCTGTGCGGCAGACACCACAACTCGGGCAAAATTGCGTGAACACCGCGCCAATCGTATAAATTGAGCAGTGCCAGCCAGAATTTCCCCCAACTTGGGATATTGAGCACTCCTTCAGTCAGAATAAATTGCTGCGCTGATGCGATTAAGGGGTCATCGCGCTGAGTACCTAGCAATCTCGCCGCGAGATAAACCAGGGTTGTAACAAAAAGATGAGGTCCCGAGTGTTCGTGCATTCCCCATAAACCGCTTGCGAGTTGGGTTTTCTCGAAATTGTGCAATATTAATTGCTGACGGCGAGGCTCTAGCGGCCGCCCGATGATGTGATGCAGCAGTACGTACTGAGCACTTAGCATCGGACACCACACCATCTCACCTTCCCAACTTCCATCGGTGTTTTGAAATTTCAAAAGACGTGTGACCGCTTTGTTCAAAGCCTCACCGACCTGCGGTGAGTCAAATTTCTTTCGATCTGGTTGCGGTTGACTGTCAGTTTGTGCCAGAGAGACCAGCAATGCTCGTGATAGGGACTTGACGATGCGCGCATTTTTTTTGCTGTCCGCTTTTGCATTCAAACGTTGTTCCAAAATACCTCGCACCAGCCATGTCAGTCTTACCAAGATCGAGCGAACGATGTGGTAGCTTCGGTGCCAGGCGAATTCATGGTGCGATTTTGGAATCTGCCTGCCGATTGTTTTACCGACGATCGATGTGAACGCCAGGGAAAGGTGTGTAACTGATGGGTCTTCGCAGGCAAGCAGCTTTACGGTTCGGTCGCGAGCCTTTGAACCTGTTAGCCAATATTTATAAATTGAGTTTCTAAGTTCAGTCGATTCGAGTCGATGGTCGGCAAAAACTTCGTAGAGTCCGATTGCCAGCAGTTCTGGACCGCGGGTTGCCAAAACTCGTTTCGAGATGAATTTACGAAAGTTTTCCGCTTTAGCCAAATCGATTGCATCACCAAAACCAAGGGTCATCCCCACCGCGGTCATGGGATGATAGTTTCCTGCAGCATCGCCAATCAGCACACGACGGGAGACTCCATTCGTGGTGCGCAGTCTTAACTCATTGGTTGCGGCGTAGAATTTGTCCGACCGCAGTGCTTTAATAAATCCTGGTCTAAGCGATTGAGGCAAAAATTCGGCATAGGACTCTGACAATAGTTTTACTCGGTCACGTGGAATCCAATGATTCAGGGGTACATCGATGATTATCCGGATGCGTTGATTTGCCAATTGATACACAAGAATTGGCCCTGGGCCGCCAAGTAAAACGTGCCCATAACCTGCAAAGGGTAATTCTGTTCCGGTAATCTCAACACCAACCATGCGCGAACAGATTCTTCGCTTGTTTGCAAGACCCAACGACTTGCGTACCACCGAAGCACGTCCGTCTGCGCCGACAATTCTATCTGCCTGCAATGATTCAGCAACACCACTTTGGGAGAAACTGAGCTGTCCGTCTTCGACCATACAAACTCGGGCTGGTAGAAAAAAATCGATGCCTGGTTCATGCTCGACAGCCTTGTGAAGGGCTGAGACGAGCGTCGCATGCTCGCACGTCATACCATATGATTCGGTCGGGTAGGGAAGCAGTATCGGCTCTGAGCGGTCTTCAGGAAATACGGCAAAACCTTTGCCCAAAGTGTGGTCGAATTCGTTGCCCAAATCAATGCCGACCTCGCGCAGCACTTTTAGCGCAGGTGGATGCAGCCATTCACCTGCGAGGCGTTTGGATGCCTTTGGATTCGCTTCAAGTAAAGCAACGCGGGCACCCTTGTGTGCGTGGGCCAGTGCACATACGCTGCCGACTGGTCCGGCACCGACAATGGCAACGTCGTAGTGCCGAAGTGAATTCCTGTTCATCCGAAAACGCTTGGTTCCTTACGGCGCTGATACCTAATCTTGCAGGGGGTTTTGGGCCCCGTCACCCAACTGCGGTAGTTGGGAGCGGGAACTGAAGTGTCAAGAAAAAAATCAAATCGATCAAGCAGCACGGTCCAGATTGCCTTTAACTGCAGGTAAGCGAAATGTTTACCCATACACATATGCTTACCACCACCGAACCCGATGAGAGTATAGCGGTGTTGTTTATCTTCGCATGCAGGCGCAGCGAAACGCTCCGGGTCGAACCGATACGGATCTGCGAACAGATGTGGCAGCCGATGGGAAACCGCTGGAGATACCATGGCCAGGGTGCCTGCAGGCACACGGTGGTTGCGAAACTCAAGGGGTTTGAGAACTTTTCGGACCAGCAAAATCAGGGGTGGATGCAATCGTTCATTTTCGCGAATCGCGAATTCCAGCGCGATCTGCTGTTTCAATCCGGCGAGGTTCATGACACCTTCGTTTGCGTAAACGCTGCGCATCTCCTGCCTGATTGTCTCAATATACGTCGGCGCATTCAGCAGCTCCAGGCAAACCCAGGTCGCGAGCACCGCGCTGGTGTGCTGGCCTGCGAAAAGGACGGTCAGCAAAATGCCTGTTACTTCGCTGTCGTCCAAGGGACGTCCATCCTGGTAGCGAGCATCCATCAACGTCTGCATAAAGTCGTCTGGTTTGATGCCTGTACGTCGCCGCTGTGCCATGATTTGGTTAAACAGTTGGGCAATGTTTTGCCGCGCGCGGTCGCGGCTTCGGTGTCCTGCCGTCGGCACTCTAGGGAGAAAAAACCCCAGCGTATTGATGCCTTTTTGCAGGTCGTGATAAGCATCCGCAAATCCCGTATCAAGTTGTTCCCGAACCTCTTCGCCGATGAGGCAGCGACTGGCAATATTGATCGTGAGCTGATTCATGGCTTTAGGTAAATCCAACTGTCCAATGTCACCCATCGCAGCCGCGAACCGGCTGGTTTCTTCGAACATAATGCCGGTAAATTTTTTGAGCGCAGACTCCCGCAGCGCAGGATAAAGAAATCCCAGTTGTTCGGCCATAAGTTCAGGTGAAGCGTCGTAAGCCACGCCGCGACCGAAGATTGGTACCGTAAATTGATAGACCGCCTTGGCATTCAGTTGGTCTTGCGGCGCTCTGAAGAAAAAATCATGGGCTTCAGGCCCTGTAAACAGCGCGACATCACGGGTGCCGAGCCGGAAGCGGTACAGTTCACCGTGCTCGCGCCAACCGCGCTCCAGCATTGCAACCGGATTCCTGACAAATTCGGGCAGGTGGCCGAGCAACGGCCAGCCACCGGCAATTTTAGGAGCCACCATTGCTGGCTGTGCCGCTGCATTTGTCGAATTAAGGGGTGTCATCCTGAAGTGACCTCACATACACCTGTTCAGCTAATGAACAAACGGCAGCATTGAAAAACGCACCTGCCTGGTATAGCGTTCCCACAGAGCGCCGTACTTGGCGCGGCAGCGGCGTTCATCGCGCCGCGAACGGTGCCACAAAAGACCGGTCAGCCACACCGGCAAGATGTACGGCAGCCACGAGTCAAACCCGGCGGTTAAGGCAAACGCGAAATAGATACAGATCTCCCCGGTATAGTTCAGATGTCGCCCGATGCCCCAAAATCCAGACACCAGCAGACGCCCGTCCAGTGTGTGGGCCGGTCGCCCCCAAATCCGGGTTTCGGGATTGCGTTTGAAGCGATGTTTTTGCTCGTTGGCCCCGCGAAAAAGCCAGAAACCGAAGCAAAATAAAAGAACGAGCGCGATTGTCGCGACGGGCGTCAGGTCCCCGGTTGGGTGGACCAGCCACCAACCAACGAAGCAATAAAAAAACGGCACCAGAACGTAATCTCCCCAGATCAGCATCCAGCCGAAGCGCTCACTGACCATGTCCCAGGTGTGGATCATGCCCTGTTCAAACTGAAAGTAATTCAGCACATATAGAAACGTAAAGGCCTGATAGAGAATCATGGCCACGGTGAGTTCACCATAGGTATCGTACTGCACTGCGGCAAACGATGCATTGAGAAGCGCGAGGCCTATCAGTGAAGGGCGGTAGCTGAACAGTTTCAAATCCACGCCAAGCAAGGTCGGGTTTGCATCTACCCCAAAGAAATAGCCGTGCCAGCCCCCGGACAGGACAGGTCGCGTGTGCCTCCCTCTGAAGTAAAGCCAGCTTGACATGGCGAATGCGAAAAGGTTAGCGACAACAAAGAGCGCAGCAAAGTGTGTGTACAACATTGAAAGTGAGAACCAACCCGCGCTGTGGGCAAGACCTGCGCTCAAGACGGTAAGCAGGAACAGGGTCAGTCCGTTAAGTTTGTAGGTGTGTGATTTTCCGCTACTGTCGGGTCCTGATATCTGTTGACCGGGAATAACGACAGAACCAACGAATAATGCACCGAGAAACGCCCCGCACATCAGTGCCGCGCTAAGCAGACCAGCACTTGTCAAAGATGAGAACAGAACGGCTGAATCAGGCAT
>jk18x7bins.104:k141_2727539:17489-23394
TCAACCCGTCCTGGCCGCCGCGCGAACGACAGGCGCCGTCAGGTTCAGCCGGGCCCGGCGCTGCTGCTCGTAGAGGCCGAGCGCGTGCAGCGGGAAATACTGCCGGTACAGTACGTAGTCCAGCAGCGCCGTGCGGAAAAAGACGCCGGCCATGTCCTGCCTCGGCCATCCCCCATCGGCGTCCTGCGCGTTGATGAGGAACCTCGCGCCGCGTGATATCGCGGGCCAGTTCGAATCGCCCGCCTCGAGCAGCGCGATCAGCGCCCACGCGGTCTGGATGACCTGACTTTCCTCGTGGGCGACGTACTCGCCGGTCATGCAGCCGCTGTGGTGCTCGCCCCAGCCGCCGTCGCCGCGCTGGCGCTCGAGCAGCCATCGGCACGCCAGGCGCAGCGCCGGATCGCCGGGCCTCGCCCCTGCGGCAACGAGTCCCCTGATGCCGAAGAAAGTCCCATAGATGAACTGCACGCCCCAGACGCCGCGCCATGACCCGTCGCTTGCCTGGGTTCGCCGGAGCCAGGCGGCGGCGCGCGAGATCGCGTTCTCTACCGACGCGTCGGCGACTGGCGGATAGCGTTCCGTACAGGCCGCGAGCGCCGCGATGCAGGACGCCGTGCACTCGACGAAGGAGTGCTCGGTCATGGAGTCGCCGAACATTTCCGCGGGATTGAGCCACTCGAGCCCGAACACCGAGCGCCGTGCCTCGTAACTGCCGAAGCCGCCGTCGCGGTTCTGGCCGCGCAACATGAACTGCACCGCATCGCCAAGCGCTGCCGCGTTCGCGGCGTTGCCCTCGGCGGCAATCATGCCGAGCACCGCTTCAGCCGTGCAGTCGGTCACGGGCCACCCATGCCACCCCCCGGCGAAACACCAGCCGCCCCCGGGATCGGTCCGAAAGGCATCCTCGTAACCCTCGAAACTCGTGCCGACCTGTTGCCGGCGCAGGAAGTCCGCTCCGTTTCGAAGCGCCGTCCTTACCCTGCCATCCCCTGGCGCCACCGCGAGCGCCTGCAGCGCGAATCCGGTATCCCACGAGGCGCTTCTGGCTCCCGTGACGCGCGTTCCGCGCTCCTCGTCTTCCCAGATCCAGTCTTCGAGCTTCGCGAGCGCCTTCTCGCAATCGGGGTCGTCCGGATCGCGCAGCCACAAGGCAAGGATGTTGAGCAGACCGCTGACGGGAGAGATGCTCGTATGGGTCGTCGTTCGCAACTCCCAACGGATTCGCCGGGTCAGGTCCTCAAGACATCGATCGCGCAGACGCCTGCCGTGGAAGCGCTCGAACGCTCGCGCGATCCCGTATCCGGCCCGGAGCCATGCGCTTGGCCGCGCGTAAAGGTCGGCGTCTCGCAAGCGGTTGCGGCTCGCGGCGAAGTCGACGTCGGCGAAGCCCTCGGGAAACAGTTCCTCCCGTAACGATGCGATCAGCGGCGTGACGGGCGTCTGGAACCTGCGCGGGTAAATCGCCGCCATCGCCATGTAGATGAGCCGCGTGTGGCAGTACCACTTCGAGGGATGAAACGTGGTCCAGCGCGGCAGGAGCCAAAGCTCGGGCAGAGCGGCGTTGACCCCGCGCCAGTCGTAGAGATTCAGAAGCGCGAGCCAGAACTTCCCCCAGCTCGGGATGCCGGCCACCCCTTCCGCCCGCAGGAAGCGCCGGGCCGGCTCGATCAGCGGATCGTCGCGCTCGACCCCAAGCAATCTCGAGGCCACGTAAACGAGTGTCGTGACGAACAGGTAGGGTTGCGAGTGCTCGTGCAAGCCCCATGCGCCGCCTTCAAGGCGCGTGCGATCGAAGTTGCGCAATACGAGCCGGCACCGATCCGGATCGAGCGGCCGCCCCATGATGTGATGCAGCAGCACATACTGCGCGGTGAGCATCGGGCACCAGACCATCTCCCCTTCCCATGAGCCATCCTCGCCCTGCAGGCTCAACAGGCGCTCGACCGCGCCGTTCAGCGCAGGGCCCGCATCGAGCGACTCCGCCTCTCTCAGGCGGATGGGTTGGGCGGCCGTGACCGGCGACGGCATGGAGATGAGAAACGCCCGGGACAAGGTGTCGCGAGCTTGCAGATCATCCTCGCCGGCTACGCGTTTCGCCTTCTGCAGTTTCCGGATGCCGCGCAGCAACCACCGGAAACGAACGACCAGCGAGAAAACGATGTCGCGGGCCTGTCGCCAGGCCATCTTGTCGCGGGATCGCGGCACGAGTCCGGCAGCGGCCCGGGCCACTGTCGCGAACATCGCCAGGCCCAGGCGCACGATCGAAATGTCTTCACAGGCGAGCAATCGCACGGTCCGGTCGCGGACCGCCGAATGCACCCGCCAGTTGCGGTAGATCGCGTCCCTGAGCGCCACGGACTCGCGCCGGTGGTCGGCAAAGACCTCGTAAAGGCCCATCGCGAGGAGTTCCGGAGCCCGCGTCGCCTGAAAACGCGCCTTGGTGAACTCGCGAAAGTCAGTGCCTTCGGCGAGCGCAAGCGCGTCTCCGAAACCAAGCGTCATGCCCACCGCGGTCAGGGGATGGTAATGGCCGGCCGCATCGCCGATGAGCACGCGGTCCGGCGTTCCGTACGTGGCGCGCGGCCGGAGCTCGTTGGCCGCAGCGTGGAAATTCCCGGCCCTGAGTGCCTCCACGAACGCATCCCTGACCGCTTCGGGCAACAAGCCGGCGTAAGAGTCCACAAGCAGGCCGATCCGATCCCGGGGCGACCAGAGTTCCAGCGGAACATCGACGACGATCCGGATGCGATGCTCGGACAGGTGATACGCGAGCATCGGTCCCGGCCCGCCGAGTACTACATAGCCGAAACCTCGTCGCGGCAGGCTCACGCCATCTACCGCGACCCCGACCATACGCGAACACGTCATCGGCTGTGTCGACAGTCCCAATGACCGACGCACGATCGAGGCGCGCCCGTCGGCGCCGACGACGCGGGCGGCGGTCAGCCACTCCCGGGAACCGTCACGCGACCAGGCAACCCGACCATCCTCGACCTCAACGACGCGTGCGCCGAGACGAAAGTCGATAGCCGGTTCGTTCTCGATGGCTTCGTGCAGACGCGACACGAGCGTCGAGTGCTCACACGCCAATCCCTGCGACCCGACACGGTACGGAAGCACGATAGGCTCCGAGCCGTCTTCCGGAAGCACGACGAATCCTTGCCCTTCGCTTCGAGGCTGCGGATCGATGCTGATCCCGACACTGCGCAGCATCGCAACCGCGGGCGGATGCAGCCATTCGCCCGCGAGTCGCCTCGAAGCCCTGGGATTGGCTTCAAGCAGGGCCACGTTCGCGCCGTTGCGCGCGTGCGCGAGCGCGCACAGGCTGCCTACCGGACCCGCGCCGACGATGATCACGTCATAGCCGGGAGTTTCGCTGCGACTCATCTGAACAGGCTTGCTTCGGAGCGGCGCCGGTAGCCGAGCGTGCTGGGCGGTTTGGGTCCCGTGACCCAGCTACCGTAATTCGGGGCCGGAATGGCGCTGTCCAGGTGAAAGTCGAAGCGATCGAGCAGCACCGTCCAGATCGCTTTCAACTGCTGGATCGCGAAGTTCTTTCCCATGCACCGGTGTTTGCCGCCGCCGAAACCGATCAGCGCATAGTGGTGCTGCTTGTCCTCCGAGGCCGGGGGCGCGAACCGCTCGGGAGAGAAACGCTCGGGATCGGCGAACACGTCCGGCAACAGGTGCGAAGCCGCCGGAGACACCATCGCGAACGTCCCGGCAGGCACGACATGGCCGTTGTAGGTCAGGGGCTTGAGCACCTTGCGTATGAGCAGTATCAGCGGCGGGTGCAGCCGCTCGCACTCGCGGACCGTGTGTTCGAGCGCCACCTGCCGTTTGAGGCTCGCGCGGCTCATGACGCCGGTTTCGCCATAGACGCCGCGCATCTCGTCGCGTACGCGTTCGAGGCTCGACGGCGCGCTCATGAGCTCAAGCCCCATCCAGCTCGAGAGCACGGCGCTCGTGTGCTGGCCCGCGAACAATACGGTCAGCAGGATTCCGGTGATCTCCTCGTCGCTGAGCGCCCGGCTGTCCTTGTAACGGGCGTGCATGAGGGTCTGCATGAAGTCGTCCGGCGCGGCTCCGGAACGCCGCCGCTCCGTGATGATCCGCTTGAGAGTCTCGGCCACTTTCGTCCGCGCGCGGTCGCGCCTTCGGTGCGCTGGGGTAGGCAATCCGGGGAAAAAGAAACCGAGCGCGTTGATGCCTTCCTGCAGGTCGTGATAGGCCTCGGCGAAACCCTCGTCCACCTGGTCGCGCACTTCCTGGCCGATCAGGCAGCGGCTGGCGATCCTGACGGTGAGCTCGTTCATCGCGACCGGCAAATCGATTTCCCCCTCCGCGCCCATGCCGTCGGCAAACAGCGTCGTCTCCTCGAACATGATGCGGGCGAACCGGCGCATGGCGGCTTCGCGCAGCGCCGGGAACAGGAACTCCAGTTGCTCGGCGAAGATTTCCGGTGCGACATCGTAGGCCACGCCGCGTCCGAAAATGGGTACCGTGAACTGGTAGACGGCCCGGGCGTCGAGCTGCTCCTCGGGTGCCCTGAAGTAGCAATCGTGGGCTTCGGGCCCGGTGAACAGCACGCACTCGCGGGGGCCGAGCCGAAAGCGGACGAGTTCGCCGTGATCGCGCCAGCAGCGGCTCAGCATGGCCACCGGATCGCGTTGAAACTCCGGCAGGTGCCCGATCAACGGCCAGCCGCCCGAGAGTTCGGGGATCGGTTTCGTCGCGGGCTCGACGGGCTGCCCGGAGCCGAGCATCGCAACATTTTCCGACCGCTGCGCCATTGCGATCCTCAATAGACGAACGGAAGCATCGCGTAGCGCACGCGCTGCGTGTAGCGCTCCCAAAGCTCGCCATACTTCGCGCGGCAGCGGCGCTCATCGCGCCGGGAGCGATGCCCCAGCAGGCTCGCAAGCCACGCCGGCAACAGGAACGGCGCCCAGGATACGAATCCGGTCGTGAGCGCGAACGCGAGGTAGATGCAGATCTCGCCGGTGTAGTTCAGATGCCGGCCGATGCCCCAGAATCCCGAGACCAGGAGGCGCCCGTCCAGGGATTCGGCGGGTTTTCCCCAGATCCGGGTATTCGGATCGCGCTTGAAACGGTGCTTTTGGCCGTTGGCGCCGCGGAAGAGCCAGAAGCCGAAGACGTACAGCGCGGCGATCGCAACCGCTGCGACCGGGCTCAGCGGCGGTCCCGATGCGTCGACCAGCCACCAGCCGGCGATGCAATAGAAGTACGGCACCAGCACGTAGTCGCCCCAGATCAGATTCCAGCCGAAGCGCTCGCTGATGATGTCCCAGGTGTGGATCATGCCGCCTTCGAACTGGAAGTAGTTGAGCACGTAGACGAAGGTGAAGACTTGGTAGAGCATCATCGCCAGGGTCAGCTCGCCGTAGGTTTCGTACTGCGCGACCGCAAAAGACGCGTTGAACAGCGCAAGGCCAATGAGCGACGGACGGTAACTGAACATTTTCAGATCCACGCCGAACAGGGCCGGATTGAGCTCGACACCGTGGAAGTAACCGGCGAGGAACCCGGTCGATGCGTCCCGCCTGCGGCTTTCTCTCCAGTAAAGCCACCCGGAAGCCGCGAACGCGAAGACGTTCGTCACGACGAACAAGGCGAAGAAGTGCGTGTTCAGCACTGCAAGCGAGAACCAGCCGAAGAACTGCGCGGCGCCGGCCGCAAGCGCGGTCAGCAGGAACAGCGCAAGCCCGTTGAGCTTGTAGGTGCTTACTTTTCCTTCGAGCAGCGGTCCGTCAACCCGGCGTCCGGGCGCCACCATCGAACCGAGAAACAGGAGAGCGACAAATACGGCCAGCATCGCTGCGGCTTCGAGCACCATGCCGCCCGAAAGCGTGAAAAAGGTGACTTGCGCCTCAGTCGCCGGCAT
>jk18x7bins.13:k141_104580:23107-29000
TCATGTTGAAAGTTTGACCTCTCTCCGCCTTGGGCGCCTCGCCCGCTGTCGCTGCTCGTATAGACCGAGCGCGCGTAGGGGAAAATACTGCCGATACAGGGTGTAGTCCAACAGCGCCGTGCGGAAGAAGACCCCGGCCATGTCTTGCCTGGGCCATCCCCCCTCCGCATCCTGAGTGTCGACCAAAAATCGCACCCCCTGGGAAATTGCCGTCCAGCTCGAATTTCTCGCCTCGAGGAGAGCAATCAATGCCCAAGCCGTTTGGATGACTTGGCTTTTCTCATGCGAAATGTATCGGCCGGTCAAGCAACCGCTGTGGTGCTCACCCCATCCGCCGTCTTCTCGTTGGCGGTCCAACAACCACTGACAGGCCAAACGAACCGCCGGATCGCCGGGACGAACTCCACCAGCAAGCAGACCTCTGATTCCGAAAAAAGTGCCATAGATGAACTGAACGCCCCATGCGCCGCGCCACGACCCATCGCTGGCCTGGGTCCGGCGCAGCCAGTCATCCCCACGTGAGATGGCTCTCCTCACTTCCCCATTCACGATTTGGGGAAAGCGCTCCTCGCAAGCGGCCAGCGCGGCGAGGCAGGACGCGGTGCACTCGACGTGGGAATGCTCCGTCATCGAGTCGCCAAACATCTCGGCCGGATTCAGCCACTCCAGTCCAACCACGGAGCGTTGCGCTTCATAGGTGCCAAACCCGCCATCGCGGTTCTGCCCCCTCAACATGAAACGAACCGCGTCGGACAGCATGGTGGTGCTCGTGGCCTCCCCCTCAGCCGCAATTATCCCGAGAACCGCTTCCGCCGTGCAGTCTGTCACCGGCCATCCATGCCAGTCCCCGGCAAAACACCAGCCGCCTTTGGGATCGATCCGATAAGCCTCGCGAAATCCTTCGAAGCTGGTAGCGATTTGTTGTCTGCGCAGGAAGTCAGCTCCCCCTCGAAGAGCCTTTCGAACCCCGTCGATCTGGGGCGCCGTGGCCAGCGCTTGCAGGGAGAATCCGGTATCCCAGGAGGCGCTTCTCGCTCCGGTGACCCTGGCTCCACACTCCTCGTCCTCCCAGAACCAGCCTTCCAGTTGCGCCAACGCCTTTTGGCAGTCGGGGTCGTTTTTATCATCCAACCATAAGGCAAGGATGTTGAGGAGACCGCTGACCGGAGAAATGCTCGTATGGTCCGTGGTTTGCAACTCCCACTTGATGCGCCGGATTAATACTTCCATACATCGGGCACGCATGCCCTTGCCGTGGAAACGTTCGAATAACCGCGCCAACCCGTAACCGATCCGTAGCCATGCGCTGGGCCGGGCGTAGAGGTCGCCGTCTCGCAAGTGATTGCGCGCAGCGGAAAAATCGACCTTGCCATACCCCTGTGGAAACAACTCCTCCCGTAGCGACGCGATCAAGGGCGTGACAGGCGTCTGGAACCGATGCGGGTAAACCGCCGCCATCGCCATGTAGATGAGCCGGGTATGGCAGTACCAATTGGAAGGATGTAACGGGATCCAGCGAGGCAGGATCCACAACTCCGGCAGAATGGCGTTCACCCCGCGCCAGTCGTAGAGATTGAGAAGCGCCAGCCAGAACTTTCCCCAACTCGGGATTTGGAGAACCTTCTCTTTTTGCAGGAATCGCAGGGCTGGATCGAGGAGCGGATCATCCCGCTCCAGACCCAGTAATCTCGCAGCCACGTATACCAGGGTCGTGACAAACAGATGGGGTGGCGAATGGTCGTGCATACCCCACGAGCCTCCTTCCAGCCGGGTTCTTTCGAAGGAACGCAGAACGCGCCGCCGCCGTCCCGGTTCGAGGGGCCTTTCCATCATGTGATGCAACAGCACGTATTGCGCGGTCAGCATGGGACACCAAACCATCTCACCTTCCCATGCGCCATTCTCGTCCTGGAGACTTGACAGGCGCTGACACGCCCTCCTCAACGCCGAATCGGCATCGAGCGAGTTGACCGCCCTTGGGCGTATGCTCTGTTGGTCGTTTTTGCCGGAGGGCATTGAAATGAGAAATGTGCGGTCCCAGTATTTCCTGACTCGCTCGTCCTTTTTCAGGCCCGCGTTTCTTCGCTTGTGCAGTTGCTGAACGCCCCGCACCAGCCACCAAAGGCGAACGGAGAGGGCATGGACGATGTCGCGGGTTCGACGCCATGCCAGCTTGTTCCAGGATAGGGGAATCTCCCCTGCCACGGTCTGGATCACCGTCGCGGAAAACTCGCGCCCCAGATAGGCTTGCGAGGTATTTTGACAAGCCAGTAAACGCATGGTCCGGTCGCGCACGGCGGATTTTGCCCGCCAGCGCCGGTAAACCGCCTGTCTGATCGCCACCACCTCGGCTCGATGATCGGCAAAGACATCGTAGAGCCCCAAGGCGAGCAACTCGGGCACCCGGACTGCCTGAATCCGTTTGTTGGTAAAGTCGCGAAAATCCCCGACTTCGGCCAGGGTAAGCGCATCACCGAAACCGAGGGTCATTCCCACCGCCGTCATGGGATGGTAGTGCCCGGCCGCGTCCCCGATAAGCACTCGATGCGGATTGCCGTAACTGGCCCGCAACCTCGTCCCGTTGGACGCTACATGGAAATTCCTGGCCCGCAGCGCCGCGACGAAGGCAGGCCTGAGGGTTTCCGGTAATAATCTGGAATACGAGTCCGATACGAAGGCAATCCAGTCCCGGCGTGTCCAGCAGTGCATGGGGATGTCGACCAGTAACCGGACGCTGTCTGTTCCCAGGCGGTATATGAGGATTGGACCGGGGCCACCGCACAACACGTGCCCATAACCTTCCAGCGGTAGCTTCACCCTCTCCAGTTTAATCCCCATCATTCGGGAGCAGGTTACCGGGCTCGTCGATAATCCCAACGAGCGCCGCACCACTGAGGCCCGGCCGTCGGCGCCGACGATCCGCGCCGCCGTCAAGGATTCATCAACCCCGTTACGGGTAAAGGTGAGCCGCTCGTCCTCGACCTCCCTTACCCGCGCGTGGAGAAAAAAGTCGATGCCCGCCTCCTTTTCGATAACTTCCCGCAGACACGAGACCAGTTCCGAATGCTCGCATGCCAAACCGTGAGAACCGTCCAGATAGGGAAGGACTATCGCCTCCGAACCATCTTCCGGGAACACTACGAATCCTTTTCCCCTGGCGCTGGGGGATTGCTTGTCGAGATCTATCCCGAATTCGTTTAATATCTGCACTGAAGGCGGGTGCAGCCATTCGCCCGCAAGCCGTGTGGAAGCTTTGGGATTTGCTTCCAGCAGAACCACCCTGGCGCCTTTTCGCGCGTGAGCCAGAGCGCACAAGCTGCCCACCGGACCCGCCCCGACCACGGCCACGTCGTAACGCCCAACCGCGGCTCCCGTCATCGGAAAACGCTCGAACCCGGGCGGCGGCGGTAGCGGAACCGGCAAGGTTCTTTTGGGCCCGTCACCCAACTGCCGTAATTCGGGGCCGGGAACCCATTGATCCGTTCAAAATCGAAACGATCGAGCAGCACGGTCCAGATCGCTTTCAGTTGCATGTAAGCGAAATGTTTCCCCATGCAACGGTGTTTGCCCCCACCGAAACCGATCAAAGCGTAACTGTGCTGCTTATCCTCGCAAGCGGGCTCCGCAAAGCGGTCCGGAAAAAACTGATCCGGGTCCGCAAACAAATGGGGTAACCGGTGAGAGACGGCCGGGGACACCATGGCCATAGCCCCGGCTGGCACCACGAAATCCTTGTAACGCATGGGTTTTAATATTTTGCGGATCAGCATTATCAACGGCGGATGCAGCCGCTCGCACTCGCGTACGGCGTGCTCCATCGTCACTTGTTCTTTGAGACTCTCCAGGCTCATGCTTCCCGCTTCGCCGTAGACGTCTCGCGCCTCCTCCCTCACCCGTGCCAGGTATGACGGCGCCCTCGTAAGTTCCAGACCAATCCAGGTTGCCAGAACCGCGCTGGTGTGTTGGCCCGCGAACAACACGGTCAGAAGGATCCCGGTGATCTCATCATCGCTCAAAGCCCGGCCATCCTTGTAACGGGCCTGTATCAGGGTCTGCATGAAATCGTCCGGACGAGCTCCGGAATCCCGCCGCGCCGTCATGATCCGGCTGAAGAGTTCGGCCACTCTTTCCCGGGCCCGGTCGCGGGTTCGATGTGCCTTTGTGGGAAGCCTGGGGAGAAAAAACCCCAAAGTGTTGATGCCCTTTTGCAGATCGTGATAGGCATCGGCAAATCCCGTGTCCACCTGTTCCCGGACTTCCTCCCCAATGAGGCAACGACTGGCGATCTTGACCGTGAGTTCGTTCATGGCGTGCGGCAGATCGATTTCCCCATTCTCCCCCAGGGCCTCGGCGAATTCCCTGGCCTCCTTGAACATGATCCGGGCAAATTTCTCCAACGCCGCCTTGCGGAGCGCCGGAAACAGAAACATGAGCTGCTCGTCCATTATCTCCGTCGCCACGTCGTAAGCCACCCCGCGCCCGAAGATCGGAACCGTAAACTGATAGACCGCTTTGGCATTCAGTTGATCCTCCGGCGCTCTGAAGAAAAAGTCGTGGGCCTCCGGTCCGGTAAAGAGAAAGAAATCGCGCGGACCGAGCCGAAACTGGAACAACTCTCCTCGTTCGCGCCAACCCCGGCTCAACAGGGAGATCGGATCCTTTTGAAAATCCCTTAGATGACCGATCAACGGCCACCCACCCGATAACGCGGGGACGGCCTTTTCCGCCCGCGGCGGAAGCGGAGCTTGAGGCAGGGTTGCTACACTGTCAGTCCGGTTTTCCATTCCCCTCCTCAATAAACGTATGGCACCATGGAATAACGGACTCGGCGCGTGTAGCGTTTCCACAACTCCCCGTACTTGGCCCGACAGCGGCGTTCGTCACGTCTCGACCGATGCCACAACAGACCCGCCAGCCACGCCGGCAACAGAAAAGGCGCCCAGGATTCGAATCCAGTGGTGAGGGCGAAGGCGAGGTAGACGCAAATTTCGCCGGTATAATTTAGATGCCGTCCAATTCCCCAAAATCCGGAAATCAGCAGGCGCCCCTCCAAAGACCGGGCCGGACTCCCCCAAATCGTAGTCTCGGGGTCGCGTTTGAAGCGGTGCTTCTGCCCGTTGGCCCCGCGGAAAACCCAGAAGCCCAATGTGAACAACAGAACGATGGCGGCGGCGGCAAGGGGAGAAAGCGGTTCTCTCGGGTGGATCAGCCACCAGCCCGCCAAGCTGTAAAAGAAGGGTACCAGCACGTAGTCTCCCCAGATCAACATCCATCCGAAACGCTCGCTGACCATGTCCCAGGTGTGAATCATTCCCTGTTCGAAATGGAAATAGTTGAGCACGTACAATAATGTGAATGCCTGATAGAGCCCCATCGCCAGGGTGAGCCGACCGTAGATTTCGTACTGCGCCAGGGCGAACGATACGTTGAACAAGGCCAAGCCGATCAGGGAAGGGCGGTAGCTGAAAAGTTTCAGGTCCACTCCCAGGCAAGTCGGACTGGGATCCACTCCAAAAAAGAACCCTCGCCATTTTCCCGGCGACGCCTCCCGGGTCCGGCCCCCTCGAAAATACAACCAGCCGGATAGGGCGAAGGCCCATACGTTTGCCACCGCGAACAAAGCGGTAAAATGAGTGTGCAACGCTGAAAATGAAAACCAGCCGGAGACCTGGGCCAGGCATCCCACCATCATCACGATCAGGAACAAGGTCAGGCCATTGAGCTTATAGGTCCGTAAATTTCCATCGGGATCCGGTCCTTCAATCCGGCGCCCGGGCAGGAGTATCGAACCCAGAAACAAAACGCCGACAAACGCCGTTATCATCGCCGCCGCCTCCAAAACGTTGCCGGGCGATGGGGTGGACAAGGGGAATCCCAGGTCAGGCCCTGGCAT
>jk18x7bins.31:k141_2294825:30624-36526
ATGCCGGGACCTGAGCGGAATTTCCTGTTATCCGCACTGTCGGGCGGCACTCTGCTTGAGGCGGCGGTCATGGTATTGGGGTTTGTCGGCGCGTTGTTTCTGGGTTCGATGCTCCTGCCCGGACGGCGGGTGACGGGACCGGACGTCGAAGGCCCCTCACCTACCTACACGCTCAATGGCCTCGCCCTGTTCCTGATGACCATGATTGTCGCCGGTCTTGCCCAAGTCTCCGGTTGGGTTTCTCTTTCAGTGCTGCATACGCACTTTGCCGCTTTATTCGTGGCGGCCAACGGGTTCGCATTCGCGCTGTCCGGTTGGCTGTATTGGCAGGGAGCCAAGGCCCGGGATGCGCCACCGGGATCGTGGCGGGGGTTTTTCTTTGGAGTGGAGTTCAATCCGTCCTGGTTCGGGGTGGATTTAAAGCTCTTCAGTTACCGTCCTTCCCTCATTGGCCTCGCGTTGCTCAACGCCTCGTTTGCCGTCGTACAGTATGAAACCTACGGCGGGCTGACCTTGTCGATGGTGCTCTATCAGATCTTTACCTTCCTGTACGTGCTCAATTACTTCCAGTTCGAACATGGAATGATCCATACCTGGGATCTGGTCAGTGAGCGATTCGGGTGGATGTTGATTTGGGGAGACTACGTGCTGGTGCCGTTTTTCTACTGCATCGCCGGCTGGTGGCTGATTCACTCATCGGAACCGCTGTCTCCTATCGCCGTGGCCGCGGTCGTCCTGTTGTTCGTCCTCGGTTTTTGGCTTTTCCGCGGTGCCAACGAGCAGAAGCACCGGTTTAAGCGTGATCCGGGCATCAGGATTTGGGGGCAACCCGCCCGGTCCTTGGACGGCCGCCTGCTGGTTTCCGGATTCTGGGGTATTGGACGACATCTCAACTATACCGGCGAGATTTGCGTCTACCTTGCGTTTACCCTGACCACGGGGTTCGCATCCTGGGTGCCCTACCTGTTACCCATGTGGCTGACGGGTTTGTTGTGGCATCGCTCGAGACGTGATGAGCGTCGTTGCCACGCCAAGTATGGGAAGCTGTGGGGCCGGTATACACAACAGGTTCGTTTTTCGATGCTGCCGTTTGTCTATTGAGGAGGGCAAGGGTGGAACATCCGTCTCACGGTGTGGCAACCTTGCGTTCGGCACAGCCGGTGCCGCCGGCAAAAGCCGTTCCCGAACTTGCGGGCGGGTGGCCGTTGATCGGGCATCTGTCGGCTTTTCTCAAGAATCCGATCTCGATGTTGAGCCGCGGCTGGCGCGAGCAGGGTGAACTCGTCCGGTTCCGACTCGGTCCCCGCGAGTTTGTTCTCTTCACCGGACCCGAAGCTCACGACTGTTACTTCAGAGCGCCGGAGGATCAGCTAAGCGCCAAAGCCGTGTATCAGTTCACGGTCCCCATCTTCGGTCGTGGCGTGGCTTACGACGCCTCCCCCGAGATCATGGACGAGCAGCTTGGGTTTTTGTTTCCGGCCCTGCGCGAAGCCGCGATGCGCAGATATGCCCGTGTCATGTTCGAGGAGACGATGCAGTTGGTTGACGAACTCGGCGAGGAGGGGGTCATCGATCTCTCGCACGCACTGAACGAGCTTACCGTCAAAATCGCCAGTCGTTGTCTCATTGGAGAGGAAGTTCGGGAGCAAGTGGACTCGGGTTTCGCCGAGGCGTATCACGATCTGCAGAACGGCATCAACGTCCTGGGATTTTTTCTCCCCAGGCTGCCTATTCCGGCGCATCGGAGTCGAGACCGGGCCCGGCGCAAAGTCGCCGAGATCTTTGGCCGGATCATGGCGGCACGCCGGCTTTCCGGGGTTGCGCCCGATGATTTCTTGCAGGCGCTCATGCAGGCCCGCTACAAGGACGGCCGCGCTTTGAGTGACGACGAGATAACCGGGATCCTGCTGACGGCGTTATTCGCGGGGCAACATACCAGTGCGGTGCTCGCAACATGGACCGGTCTGGAGTTGCTGAGGGCGCCCTCCTACTTGGCGCAGATAAGAGACGAGATGCAGGACGTCTACCGCGAGACGGGAACCGTGAGCCTCGAAGGCCTCAAGAGCCAAGTGGCGCTGGAAAACGCCGTACGTGAGAACGAGCGGCTGCACCCGCCGTTGATCATCCTGATCCGCAAAGTACTCAAACCCTTGCGCTACAGAGACCATGTCGTGCCCGCCGGCACCCTGGCCGTGGTGTCGCCGGCGGTCGCTCACCGGTTGTCTCACGTGTTCGCCGACCCTGAGCGGTTTGCCCCGGAACGTTTTGCCTCCCCCGCATGCGAGCACAAACAACACCACTACGCCTTGATCGGTTTTGGCGGCGGCAAACACCGATGCATGGGGGAACATTTCGCGTACCTGCAAATCAAGGCGATCTGGACCGTGCTGCTTGACCGCTTCGACTTTCATCTCGACTCCGCGTTCCCTGCCCCGAATTACAGTAGCTGGGTGACGGGTCCCAAGACCCCATGCCGGCTCCGTTATCGCCGCCGCTCACAGCCGAGCGTATTCCGGTGAGCGACGCGACTTTCGGTCATTACGACGTCGTCATCGTCGGTGCGGGTCCGACAGGTAGCTTGTGTGCGCTCGCTCACGCACGGAAAGGCGTCCGGGTCGCTCTGCTCGAAGCCAATCCCAACGCTTCCAAACGAATGGCGGGCGAATGGTTGCATCCGCCTGCCGTCCGAATGTTGCACGACGTCGGGATCAGGCTCGACACACAGGCCCGCAGCACCACAGGTAAAGGATTCGTGGTGTTCCCGGAAGACCGCTCGGAGCCGATTGTCCTTCCTTATCGGGATGGGTTTCACGGTTTGGCGTGCGAGCATGCGACGATCGTTTCGAAGCTGCGTGAAGCGATCGCGCGCAATCCGAACGTCGACTATATTCCCCACGCGCGGGTACGTTCGGTCGAAGACGAGATGGTCACCTTTAGCCGTAACGGCACAGCGGAAACCGTCAGTGCCGTGCGGATTGTGGGTGCCGACGGACGGGCCTCGGTCGTGCGTCGTTCGTTGGGTTTGTCGATAAAACCGAGGACCTGCTCGCGGATGGTGGGGGTCACGATAAGTGGGGTGGACTTGCCGCTGGAAGGTTATGGGCACGTGCTGTGTGGCGGGCCGGGTCCCATTCTCATGTATCGGCTGGGAGAGCAATGCGTCCGGGTCATTGTCGATGTCCCATCGGACGGCTGGACACCCGGAGACCGGATTGGCTTCCTGTCGGACTCGTATGCCGGTTTGTTGCCGGAAACACTCAGATCTGCATTTGTGGAAGCGCTGCGGACCGGGCAATTTCACACCGCGGCCAATGAACTGAGCCCTCGCGTCACGTACGGAAGCCCGCGTCGAGTGCTGATCGGCGATGCGGCCGGGCACTACCATCCCATGACGGCCGTGGGCATGACGCTCGGTTTCGGCGATGCGCTGACGCTGGCTGAGAGCAAGGACTTTCACGACTTTGTCTCGAAGCGTTTCCAGGCAACCCACACACCGGAGCTTCTCGCCATGGAGCTCTACGAGGTCTTTGCCGATCACCGGCCCGAGGCAGTGGCGATCAGACGTGCCATCTACCGGCATTGGAGGACAAGTGCCGCGTTCCGCAACCGAACCATGAGTTTGCTCGCCTGTGAAGACATATCGGTAATCCGTATGAGTTTCGCGGGTGGCGCGATGGTGTTCCGGGCGTTTGCCGGGATGATTCCGCGATCCTGCAACCAGTTCGCCTGGCGCCGTGCCCGCGACGTCGTTCATGCACTCACCGTTCGTCTCCTGTGGCTGCTGCGCGGCGTCATGCATCTACACAAGGCGAAAGGCGAGGGCGGAGAAAGAGGCGATCAAACGCGGGATATCTTGGCTCGCGCGCTTCTGGTCTCCATACCATCGGGCGTGGGTGACTCCCAGCACGTCCGCCCAAAGGAGGTGACTTCACCGGATGCCGGTCCGGCGTTGAGGAGCGCAAGTGCCCGCCTGTTGAAGCTCCAAGGTGAGGATGGCGCCTGGGAAGGCGAGATGGTTTGGTGTCCCATGCTCACCGCGCAATACGTGTTGTTGCATCACATTATGGGGCGGCGGCTCGACCCCGACCGGCGACGTCGTGTGCTGCGCTCCTTTGAGTACACACGTCTCGAAGGAGGCCTATGGAGTCTGCACGAGCACCCGCCACCCAACCTGTTTGTCACCACCCTGGTGTACGTCGCGGCAAGATTACTCGGTATTGAACGGGATGATCCGTTCATCGAGCCGGCCGGCCGATTCCTGCAGGCAGAAGAGGTTCTCGGTATCCCGAGTTGGGGGAAATTCTGGCTGGCACTCCTCAATCTCTACGACTGGCGCGGGGTCAACGCCATTCTCCCGGAACTGTGGGGCTTGCCGCGCCGGATACCGTTACATCCCTCAAATTGGTACTGCCATACCAGGCTCATCTACATGGCGATGGCGGCGATTTACCCGCACCGGTTTCAAACGCCCGTCACGTCCGTAATCGCATCGTTGCGAGAGGAACTGTTCCCCCAGGGGTTTGCCAACGTCGATTTCTCCGCGTCCCGTAATCGCTTGCGGGATGCGGACCTCTACGCGCGTCCCGGTGCGTGGCTCAGGGCCGGATATGGATTGGCGCGGTTGTTTGAACGGTCCCACTCCACGCGCCTGCGCGCCCGGTGCCTGGACGCAATCATCAAGCAGATTAAATGGGAACTGCAAACCACCAACCATACGAGCATCTCGCCGGTCAGCGGGTTTCTCAACATCCTGGCCTTATGGCTGCGTGATCCAAACGATGCCGACTGCCGTCAGGCGCTTGAGCAGTTGGATGGCTGGATTTGGGAGGACGAGGAGCGTGGCGCGCGAGTCACCGGCGCGAAAAGCAGTTCGTGGGATACCGGCTTCTCCCTGCAAGCCCTGGCAACGGTGCCCGAATTCGACGGGGTTCAACATGCTCTCCGGCAAGGAGCCGGCTTCCTGTGTCGAGAACAGATCGGCACCAGCTTCGAAGGGTTCCGCGAGGCGTATCGGGCCGATCCTAAAGGCGGCTGGTGTTTCCCCGGGGGCTGGCACGGCTGGCCGGTGAGTGACTGCACCGCGGAAGCGGTGCTGGGGATCCTTGCTGCCGACCCCAAGGCCATCAGCGAGACAGCGATCAGCGATGCGATGCAATTCATGCTGCGTAGCCAGAACCGCGATGGCGGTTTTGGCAGCTATGAGGCGCAACGCTCCGCGGTCGGCCTCGAGTGGCTGAATCCGGCCGAGATGTTTGGCGACTCGATGACCGAGCATTCCTATGTCGAGTGCACCACGTCTTGCCTCGCGGCGCTTGCCGCTTGCCGGATGCACTTCCCGCACGTCACGAATCGGGCGGTGCCGGATGCGATCTTGAGGGCCGAAGCCTGGCTTCGACGGACCCAATCCAGCGATGGGTCGTGGCGCGGCGTCTGGGGCGTTCAGTTCATCTATGGCACCTTCTTTGGCGTCAGGGGGCTGGTTGCCGCCGGGGCCCGTCCCGTCGATCCGGCGTTGCGTTTGGCTTGCCGATGGCTGCTGGATCGTCAGCAGAAAGACGGGGGATGGGGCGAACACCACAGCGGGTGTTTGACCGGCCGATACGTTGCGCATGATGAAAGTCAGGTCATCCAGACCGCGTGGGCGTTGATTGCGCTCCTCGAAGCGGGCGATCCGAATTGGGCCGCGATTTCGCAGGGCGCCCGGTTTTTGCTCAACACGCAGGACGCGGATGGAACATGGCCCAAGCAGGACATGGCCGGGGTCTTTTTTCGCACGGCGTTGTTGGATTACGTCCTGTATCGACAGTATTTCCCCCTGCACGCGCTCGGTCTCTACGAGCAGCGTCGCCGGGCCAGGCTGAACCTGTCGGGTCAAACAAAAACGGATAGGCTCCATGGATGA
>jk18x7bins.32:k141_2384862:20661-26560
ATGCCGCCGCCTGATTCGCCATTCGTCGCCGGGATGTTTTCGGCGGCGAACCTGTTGCAAGCCGCGCTGATGCTGCTTGGCTTCATCGCCTTCCTCTTTGCCGGTTCCCGGCTGCTGCCCGGGCGCGAAGTCATGCTGCGCGATGCCGATGGCGCAAGCCGGCCCTGTAAGCTCAATGGCCTGCACCTGTTCCTGCTGAGCTTCGCCCTGGCCGGCCTTGGGGGATACTTCGGCTGGTTCTCGCTGGCTATGCTGTACAGCCATTTCCCGGCGCTGTTCGTGATGGCCAATGTTTTCGCCTTTGCCTTTGCCGGCTGGCTGTACTGGCGCGGCGCGAACGCCCCCGGGGCGCCGGCGGGATTCTGGCGCGGCTATTTTTTCGGCCGGGAACTGAATCCCTCGTGCTTCGGCGTTGATCTGAAGATGTTCAGCTATCGTCCCTCGCTGATCGGGCTGGCGCTTTTCAACGCCTCTTTCGCCGTGGTGCAATACGAAACCTACGGTCAGCTCAGCCTGGCCATGATCTTGTATCAACTCTTCACTTTTCTCTATTTATTCAATTACTTCCAGTTCGAGCACGGCATGATTCACACCTGGGACATCGTCGCCGAACGTTTCGGCTGGATGCTTGTCTGGGGCGATTATGTGCTCGTGCCCTTCTTCTACTGCATCACCGGCTGGTGGCTGGTGGACGCCACCGGGCCCGCCCTGCCGGCGCCCGTGGCCGCCGGGCTGGCGCTGCTGTTTCTGTTCGGCTTCTGGCTGTTTCGCGGCGCCAACGGGCAAAAGCACCGTTTCAGGCAGGATCCGGCCACCCGCATCTGGGGCAAGCCCGCCGAATCACTCGACGGGCGGCTGCTGGTTTCGGGATTCTGGGGCATTGGCAGGCACCTGAACTACACCGGCGAAATCTGCGTATATCTGGCCTTCACCCTCACCGCGGGATTCGCCTCGCTTGTGCCCCTGCTGCTGCCGGCATGGCTGGCGGCATTGCTGTCCCACCGCTGCCTGCGCGACGAGCGCCGCTGCCGCGCCAAGTACGGCGAGCTCTGGGAGCGCTACACCCGGCGGGCGCGGTTCGCCATGCTGCCCTTTGTCTATTGAGAGCCGCAATGACGCCGGGTTCGCAAAGCGCCGAAGCTACCCTGGAAACCGGGCCATCTCCGCCTGAAGTTTCCGGCGGCTGGCCTCTGCTTGGCCATTTGCGGGAATTCCAGCGCGACCCCGTCGCCATGCTCAGCCGGGGCCGCCGGGAGCAGGGGGAGTTGTTCGAGTTTCGACTCGGGCCGCGCAAGTTCGTATTGTTTTCCGGCCTTGACGCCCACAACGCCTACTTCAAGGCTCCGCAAGAAACCCTGGACGCCAAATCGGTGTATCAGTTCACCGTGCCCATCTTCGGCCGCGGCGTGGCCTACGATGTTTCCTCCGAAGTCATGACCGAGCAGCTCGGGTTTCTGTTTCCCGCGCTGCGCGAGTCCGCCATGAAGCGCTATGTGGACATCATGCACGAGGAAACCAACCGCTTTGCCGACTCCCTGGGCGAGCAGGGCGAGATCGACCTGCCGGTGGCAATGAACGAACTCACGATCCATATCGCCAGCCGCTGCTTTCTCGGCGAGGAAATTCGCAATGAAGTCGACTCCGGCTTTGCCGAGGCCTACCACGACCTGCAAAACGGCATCAATACCCTGGGCTTTTTCTTTCCCCGGCTGCCGACTCCCGCCCATCGGAGCCGGGATCGGGCGCGGCGCAGAATCACCGAAATCTTCATCCGCATCATGAATGAGCGCCGCCGCGGCGGCGCGGAATCCACCGATTTCATGCAGACCCTGATGCAGGCGAACTACAAGGACGGTCGCAGCCTGAGCGATGACGAGATCACCGGCATCCTGCTCACGGTGCTGTTTGCCGGCCAGCACACCAGCGCCGTGCTCGCCACCTGGGCCGCCCTCGAAATGCACCGCCATGCGCCTTTTCCCGACCGGCTGCGGGAAGAGATCCAGGCGGTGTACCAGGACGAGGCGAGGTTGAGCCATGCCGGCCTGAAGCAGCAGCAAACCATGGAAAACACCGTGCGCGAATGCGAGCGCCTGCATCCGCCGCTGATCATTCTCTTCCGCAAGGCGCTCAGACCCTTGCGCTACGGCGATTACACCGTGCCCGCAGGAACCCTGGCGGCGATTTCACCGGCGGTTTCCCATCGTTTGCCCGAAGTATTCGCCGAGCCGGAATCCTTCAACCCGGACCGCTTTGCCCAGCCTTCCAGTGAGGAAAAGCAGCATCCCTACGCCCTGATCGGCTTTGGCGGCGGCAAGCACCGCTGCATGGGCAAGAATTTTGCCATCATGCAGATCAAGGCGATCTGGACCGTATTGCTGGACCAGTTCGATTTTCAACTCGCCACGCCATTTCCCGCGCCGAATTACGGAAGCTGGGTCACTGGCCCCAGGCTGCCATGTCGCATTCGCTATCAACGCCGCTCCCGGACCAGCCTGAAGCACTAGGCAGCTACGACATCGCCATTGTCGGCGCCGGGCCGGTGGGCAGCCTCTGCGCCCTCGCCCATGCCCGCAAAGGCGCCAGGGTAGCCCTGCTCGAAGCCAATCCCAAGGCCGCGGACCGGCTGGCGGGAGAATGGCTGCACCCGCCCGCTGTGCGGATGTTGCGAAGCGTGGGCATTGATCTTGACGGTCGCCCGGGATTCTCTCCCGGCAAGGGGTTCGTGGTGTTTCCCGAAGACGGTTCAGAGCCTGTGGTATTGCCCTATGCCGATGGCGCCGCCGGCCTGGTGTTCGAACATGCCGCCCTTGTGGCCGCCCTGCATGAAGCGATCCGGGAAGCGTCCGCCATCGATGTTTTCCGGCGCGCCCGGGCCCGGGCCATCGAGGACGACGCCATCCGCTTCAGCCAGGGCGGCGAGGAGCGCTTGCTGCGCGCCGGGCGCATCGTCGGCGCCGATGGGCGCGCTTCCATCGTGCGGCAATCGCTCGGGCTGCCCACGGAGCGCATGACCTGCTCGCGCATGGTGGGCGTGGTGGTGGAAAACGCGGAACTGGTCCATGAGGGCTATGGCTATGTGGTGCTCGGCGCCCCGGGGCCCATGCTCACCGTACCGCTTGGCGGAGGCCGCGTACGGGTCATTGCCGACATGCCGCTGGACCACTGGACGCCAAAAGATCGGATCCATGTGCTTGCGGAATCCTATGCCGGCCTGCTTCCGAACGGCCTTGGCCCGGCCTTCCTTGCCGAATTGCAGGCGGGAAACTTCCAGGCCGCCGCCAATGAATTGCGTCCCCGGCTTACCTACGGAAACAGTCGGCGGACGCTCATCGGCGATGCCGCCGGACATTACCACCCCATGACCGCCGCCGGCATGACCCTCGGTTTCGGAGACGCCCTCGCCCTTGCCGAAAGCAACAACTTCAGGGATTTTTCCCATCGGCGGCTGAAGGACACCCGGATGCCCCAGCTTCTCGCCATGGGGCTGTACGAGGTTTTCAGCGACCATGCTCCGGAGTCTGCGGCCCTGCGCCAGGCCATCTACGGCAACTGGCGCCTCAGCAGACTCATTCGCCGGCAGACCATGCGGCTGCTTGCCTGTGAAAGCCGGTCGGTGGGCATGCTCAGTCTGGCATTCACCGCAACCGTATTGGCTGGCGTTGGGAACAGCTTGTTTCGACCAGGACACCGGATCGCCTGGCGCCAGGCTTTTCGGGAATTCCGCGCGATTACCAGGCGAATCTGCGCGCTGCTGGGCGCCGTGGGGGAAATGCGCAGGGCGCGCAGCCTGAACGGCGCCAATGAAAAGATTGTGCTGGAGAAGATGTCCGGGGCCTTCCTGACTTCCATGCGGGGATATACCCACAGCGCGCGCCCGGACCCACCGCCCGCGCCGGCCAATGGCGCCGCCGCCCTGGAAAATGCAAGCAAGCGCCTGCTGGCGCTGCAGCGGGAAGACGGCGCCTGGGAAGGCGAAATGCGGTGGTGCCCCATGCTTGCCGCCCAATATGCGCTGCTGCATCACATCATGGGCAAGCCGGTTGCCCGGGAGCGTCGCCGCTTGCTGCTGCGGCAGTTCGAGCAAACCCGGCTTGGCGATGGGCTATGGGGACTGCACGATCATTCCGGGGCTTACCTGTATGTCACGACCCTGGTGTATGTCGCGGCGCGGGTGCTTGATGTGGAACCCGGCGACCCGCTCATCGCCCCCGCCCGGGAGTTTATCCACCGGGAAGGCGTGTTGAGTATTCCGAGTTGGGGGAAATTCTGGCTGGCGCTGCTCGGTCTCTATGACTGGCGGGGGATGCATGTGCCGCTGCCGGAACTCTGGCGCCTGCCGCGCTGGCTGCCCCTGCATCCGGCAAATTGGTATTGTCATACCCGCCTCATCTACATGGCGATGGCGGCGGTTTATGCCCACCGCGATGCCTTGCCGGAAAATCGCCTCGCTGAAACCCTGCGGCAAGAATTGTATCCGGAAGGCTATCGCTCGGTGGATTTCAGCACCGGGTGCAACCAGCTGCGGGACGCCGAATTGTTCGCCCGTCCCAGCCTCTGGCTGCGGGTCGGATACGCGCTGGCCCGAACCTATGAAGGCCATCACGGCAAGGGCCTGCGCGCCCGCTGCCGGGATGAGTTGATCGAGCGCATCCGCTGGGAGTTGCAAAGCTCGAGCCATACCAGTATCTCCCCGGTGAGCGGCATGCTCAACATTCTGGCCCTGTGGCTGCGGGACCCGGATGATGCGGACTGCGCCCGGGCCATGGCGAAACTCGAGGACTGGATCTGGGAAGACGAAACCGGCGGAACCCGCATCACCGGAGCGCGCAGCGCTACCTGGGATACCGGCTTCGCCCTGCAGGCATTGGCTGCCGCGGACCGAAGCGATGCTGTGGGAGCCAGTCTCCAGCGGGGAGCGGACTTTCTTCGCAGCCAGCAAATCCCCCGCAGCTTCCCGGGCTTTCGCGAAGCCTTTCGCAACGACCCTGAAGGCGGCTGGTGCTTTGCCGGCGTCTGGCATGGCTGGCCGGTAAGCGACTGCGCCGCCGAGGCCATGCTCGGCATGCTTGCCGCAGGGGGGCAAACGGAGGACCGGGAAGCCCTGGCGCGGGGAATCCGCTTCCTGTTGCGGAGCCAGTGCCGGGACGGCGGCTTCGGTAGCTACGAGTCCAGACGCTCCCGCATCGGCCTGGAATGGCTCATGCCGGCGGAGATGTTCGGCGAGTGCATGACCGAACATTCCTATGTGGAATGCACGGCTTCGTGCCTGGCCGCACTTGCCGCCTGCCGCCGGGATGGCGCTCTTACCGCGGAACCCGATCTGGACAAGGTCATGGTCCGCGCCGATGACTGGCTGCGGCGCAATCAGGCCGGGGATGGCTCCTGGCGGGGCGTTTGGGGCGTGCAGTACATCTACGGCACGATGTTTGGCGTCAAGGGGCTGGTGGCAGGCGGCGCCCGTCCCGGCGATCCGGCGCTCAGGCAGGCCTGCCGCTGGCTGCTGGACCGCCAGCGTAGCGACGGCGGCTGGGGTGAACATGCCAGTGGTTGTCTCAGCGGCGCCTACGTCGAACACCAGGAAAGCCAGATCATCCAGACCGCCTGGGCGCTGCTCGCCCTGCTGGAAGCCGGCGATTCACACTGGACTGCAATCTCCCGGGGCGCAAGATTCCTGATTGATGCCCAGCAAGCTGACGGCAGTTGGCCGAAACAGGACATGGCGGGAGTTTTCTTTCGCACCGCATTGCTCGATTACGCGTTGTACCGGCAATACTTTCCGCTCCATGCGCTTGGCCTTTTCGAGCGCCGCCGCCGCGCCCGTCAATTGCGCGTGGAATCCTCAGCGGGGCAGCCCCCGGGCGGCGAAGCGGAACAGGCCGCGCAGGCCGGGATTGTTTGA
>jk18x7bins.52:k141_2166396:10910-16806
ATGACCCCTTTACCCGTTGTCCGATTCACGGCGATTGAGGGCCTCGTGCTTGAGGCGGTGGCAATGATGTTGGTGTTTGTCGGCGTTTTGTTTCTGGGTTCGATGCTCCTGCCCGGACATCGGGTTGCAGGGCCGGATATCGAAGGAAAATCACGTACCTACAAGCTCAACGGCCTCGCCTTGTTCCTGATTGTCGTGATGGTGGGATGTCTCGCCCAAGTCTTTGGCTGGTTCTCTCTTTCAGTGCTGCATACCCACTTTGCCGCTTTGTTCGTGGCGGCAAACGGATTCGCCTTTGCGCTTTCCGGCTGGCTGTATTACCGCGGAGCCCGGGCCCGGGATGCATCACCGGGAGTCTGGCGAGGATTCTTCTCTGGCTTGGAGCTCAATCCGACTTGGCTTGGGGTAGACTTGAAGCTTTTCAGCTACCGCCCTTCTCTCATCGCCCTGGCGCTGTTCAACGCATCGTTTGCCGTCGTGCAGTACGAAACCTACGGCGGGCTGACCCTGGCAATGGCGCTCTATCAGCTCTTCACCTTCTTGTACGTGCTCAACTACTTCCAGTTCGAATACGGAATGACCCACACCTGGGATATGATCAGTGAGCGCTTCGGGTGGATGTTGATTTGGGGAGACTATGTGCTGGTGCCGTTTTTCTACAGTCTCCCCGGCTGGTGGCTGCTCCACGCAACGGAACCGCTGTCTCCCATTGCCGCCGGCGCGCTCGGCTTGTTGTTCGCCTTTGGCTTCTGGCTCTTCCGCGGCGCCAACGAGCAAAAGCACCGCTTCAAGCGTGACCCTGAGGTTACGATTTGGGGACAACCCGCCCGGTCACTGGACGGGCGCCTGCTGGTCTCCGGATTTTGGGGTATTGGACGACATCTCAACTATACCGGCGAGATCTGCGTCTACCTCGCCTTCACCCTGACCACTGGACTCGCATCCTGGGTGCCGTACCTGTTACCCGCGTGGCTGGGGGGCCTGTTGTGGCATCGATCGAGGCGTGATGAGCGCCGCTGTCGCGCCAAGTATGGCGAGCTGTGGGGACGCTACACGCAGCGGGTGCGTTATTCGATGCTGCCGTTTGTCTATTGAGGGTAGGGATGGGACATCGATCTCACAGTGTGGCAACCCTGCGTTCTGCGCGGCTCTCACCAGCGGCAAAGGCCGTTCCCGAGCTCGCGGGTGGGTGGCCGCTGATCGGTCATCTGCTGGATTTTCAAAAGGAGCCGGTCTCGATGTTGAGCCGTGGCTGGCGCGAGCACGGCGAACTCGTCCGGTTCCGACTCGGTCCCAGCGAGTTTGTTCTCTTCACCGGACCCGAAGCCCACGACTTGTACTTCAGCGCGCCCGATGATCAGCTGAACGCCAAAGCCGTCTATCAGTTCACGGTGCCCATCTTCGGCCGCGGCGTGGCTTACGACGCCGCCCCCGAGCTCATGGACGAGCAGCTCGGGTTTCTGTTTCCGGCTCTCCGCGAAGCCGCAATGCGCCGGTTTGCCCGCATCATGTTCGAGGAGACGAGCCTGTTCGTTGACACTCTCGGCGAGGATGGGGAAGTCGATCTGCCGACCGCGATGAACGAGCTCACCGTCAATATCGCCAGTCGTTGCCTCATTGGAGAGGAAGTCCGGGATCAAGTGGACGCGGGTTTTGCCGAGGCGTATCACGACCTGCAAAAAGGCATCAACACCCTGGGATTTTTTCTCCCCAGACTTCCTATCCCAGCGCATCGAAGCCGTGACCGGGCCCGGCGAAGAGTGGCCGAACTCTTTGGCCGGATCATGACGGCCCGCCGGCTTTCCGGGGCCCGGCCCGACGATTTCATGCAGACGCTCATGCACGCCCGTTACGAGGATGGCCGCGCTTTGAGCGACGACGAGATTACCGGGATCCTGCTGACGGTATTGTTCGCTGGCCAACACACCAGCGCGGTGCTCGCAACCTGGACCGGTCTGGAGCTCCTGAGGGCGCCCTCATACCTGGCCCGGGTCAGAGACGAGGTGCAAGACGTCTACCGCGAGGCAGAAGCCATGAGCCTGGAGAGTCTCAAGCGACAAGTGGCGCTGGAACACGCCGTGCGTGAGTGCGAGCGGCTGCACCCGCCGCTCATAATGCTGATCCGCAAGGTACTCAAACCCGTGCGTTACAGAGACTATATCGTGCCTGCCGGCACCCTGGCCATGGTGTCGCCGGCGGTCTCTCACCGCTTGCCCCACGTGTTTGCCGACCCGGAGCGGTTCTGTCCGGACCGCTTTGCTCCCCCCGCTTGCGAGGACAAACAACACCAGTACGCCCTGATCGGCTTTGGCGGCGGCAAACACCGCTGCATGGGGAAACATTTTGCGTACTTGCAGTTGAAAGCGATTTGGACCGTGCTGCTCGACCGCTTCGATTTTCATCTCGACACTGCGTTTCCCGCCCCGAATTACGGCAGCTGGGTGACGGGCCCCGAGACACCATGCCGGCTCCGCTACCGCCGCCGCTCGTCAGGGAGCATTGTCCGATGAGCAGTGCCACTTTTCGGCACTACGACATAGTCATCGTCGGCGCGGGTCCGGTAGGCAGCTTGTGCGCGCTCGCTCACGCGCGGAAAGGCGCCCGGGTGGCTCTGCTCGAAGCAAATCCCAAAGCTTCCAAACGGCTGGCAGGCGAATGGCTGCATCCGCCTGCCGTGCGGATGTTGCGCGATTTCGGGATAGAACTCGATACGCAGTCCCGTAGCGCCACGGGTAACGGATTTGTGGTATTCCCGGAAGACGGCTCAGAACCGATAGTGCTTCCTTATCCGGACGGATCGCACGGTTTGGTATGCGAGCATGCAGCGCTCGTCTCGCGCCTGCGTGAAGCTATCGAAAACGAGTCGAGCGTCGACTTTATTCTCCACGCGCGGGTACGTGCGGTCGAAGACGGGCGGGTCACTTTTACCCGGAACGGCACCGATGAATCCGTGACCGCCGCGCGGATTGTTGGCGCCGACGGCCGGGCCTCAATTGTGCGTCGATCGTTGGGTTTATCGACAAGCCCGGTGACCTGCTCGCGGATGATGGGGGTCATACTAAGAGGGGTGGGGTTACCGCTGGAGGGTTATGGGCATGTGTTGTGTGGTGGACCGGGTCCAATGCTCATATACCGTCTGGGAGAGCATTGCGTCCGGGTGATCGTCGATGTCCCGCTGGACCGCTGGACACCCCAGGGCCGGATTGATTTCCTGTCGGACTCGTATGCCGGTTTATTGCCGGAAACAATGAGGCCGGCGTTTGTCGAAACGCTGCGGGCGGGGCAATTCCACACCGCGGCCAATGCGCTGAGGCCGCGCGTCACATACGGGAGCCCACATCGAGTGCTGATTGGCGATGCGGCCGGGCACTACCATCCCATGACGGCGGTAGGAATAACCCTTGGTTTCGGCGATGCGCTTACGCTGGCCGAGGGCGAGGACTTTCACGACTTCACCACCAAGCGTGTCCAGGCGACCCGCGCTCCGGAGTTCCTCGCCATGGGGTTCTATGAGGTCTTTGCCGATAATCGGGCCGAGGTGGTGGCGATCAGACACGCGGTCTACCGGCGTTGGCGGGCAAAATCCGCGATCCGCGACCGGACCATGCGTTTACTCGCCTGTGAAGACACCTCGGCGGCCCATTTGGGTCGCGAGTTTGGCGTGACGATGGCCCGGGCGGTTGCCGGGGAGATTCCGCGATCCTACGACCAACTCGCTTGGCGTCGGGCCCGCGACATCGTTCAGGCGCTCGCTGTTCGTCTCTGGTGGCTCCTGCGTGGCCTTCGAAAACTGCACAAGGCGAGAAGCGCGGGCGGAGAAAAAGACGAGCGCGTTCGTGACACCTTGGCCCGCGTGTTTCCGATCTCCATGCCATCCAGAGTGAGTGACCCCCAGTCCATCCGCCCGGGGGAGGTTGTATCCCCCGATGCTGGTCCGGCATTGAGGCGCGCGAGCGCGCGCTTGTTACATCTCCAGGGTGAGGATGGCGCCTGGGAAGGTGAGATGGTTTGGTGTCCCATGCTGACCGCGCAATATGTGCTGTTGCACCACATTATGGAGCGGCCGATCGAACCCGGCCGGCGCCGGAGTGTGCTGCGCTCCTTCGAGCAGACCCGTCTCGAAGGGGGCTTATGGGGTTTACACGAGCACTCCCCTCCCTCCCTGTTTGTCACCACTCTGGTTTACGTCGCGACGAGATTACTCGGTATCGAGCGGGATGATCCGTTCATCGAGCCGGCCCGGCGATTCCTGCAAGCAGAAGGGGTTCTCGGTATCCCGAGCTGGGGAAAGTTTTGGCTGGCGCTCCTCAATCTCTACGACTGGCGCGGGGTCAACGCCATTCTGCCGGAGCTGTGGAGCTTACCGCGCTGGATAGCGTTACATCCCTCGAACTGGTACTGCCACACTCGGCTCATCTACATGGCGATGGCCGCGATTTATCCGCATCGATTCCAAGCCCCTGTCACGTCCTTGATCGCGTCGTTACGAGAGGAGCTGTTCCCCCAGGGATTTGCCAACGTCGATTTTTCCGCGGGCCGCAATCGCCTGCGAGGCGCCGACCTCTACGCGCAACCCAGTGTGTGGCTCCGAGCCGGATATGGATGTGCGCAGTTATTTGAACGGTTCCACGCCAAACGTCTGCGCGCCCGATGTCTGGAAGCGATAATCCGGCACATCAAATGGGAGCTGCAAACCACCAACCATATGAGCATCTCTCCGGTCAGCGGTCTCCTCAACATCCTGGCCTTATGGCTGCGCGATCCAAACGACCCCGACTGTCGCCAGGCGCTCGCGCGGCTCGATGACTGGATCTGGGAAGACGAGGAGCGTGGAACGCGCGTCACCGGAGCGAGAAGCATCTCGTGGGATACCGGATTCTCCCTGCAAGCCTTGGCGACGGTGCCCGAGCTCGACGGGGTTCAAAGCGCCCTCCGACGCGGCGCCGACTTCCTGCGCCGGCAACAAATCGGTGCCAGCTTCGCAGGATTCCGCGAGGCGTATCGGACCGACCCCAAAGGCGGCTGGTGTTTTGCCGGGGGATGGCATGGCTGGCCGGTGACGGACTGCACTGCGGAAGCGGTGCTCGGGCTTATCGCCGCCGACCGCGAGGCCACGAGCACGGCAGCGCTCGGCGAAGCGGTTCGGTTCATGTTGCGCGGTCAGAACCGCAATGGCGGTTTTGGCAGCTATGAGGCACAGCGCTCCGTGGTTGGTCTCGAGTGGCTGAATCCGGCCGAGATGTTTGGCGACTCGATGACCGAGCATTCCTATGTCGAGTGCACCGCGTCCTGCCTCGCAGCGCTCGCCGCCTGTAAAGAGCACTTCCCGCAAGTTACGAATCGAGCGGTGATGAGCGCCATCTCACGGGCTGCTGCCTGGCTGCGCCGGACCCAGGCAGGCGATGGGTCGTGGCGAGGCGTATGGGGCGTGCAGTTCATCTATGGTACCTTCTTCGGGGTCAGGGGTCTGCTCGCCGCCGGGGCCCGTCCTGGTGATCCGGCGCTGCGGCTGGCCTGCCGGTGGTTGCTGGACCGCCAGCAGGAAGACGGGGGATGGGGTGAACACCACAGCGGTTGCCTGACCGGCCGATACGTCGCGCATGAGGAAAGTCAGGTTATCCAAACCGCGTGGGCCATGATTGCGCTCCTCGAGGCGGGCGATTCGAATTGGACCGCGATCTCGCGGGGCGCTCGGTTTCTTCTCAGCACCCAGGACGCGGATGGGGCATGGCCCAAGCAAGACATGGCCGGAGTCTTTTTCCGCACCGCGCTGCTGGACTACGTCCTGTATCGACAGTATTTCCCCCTGCACGCGCTCGGTCTCTACGAGCAGCGACGCCGGGCCCGGCTGGATCTGCCGTCCCCTGCTCCCCTCACCGCCGACGCAACTGGCTGA
>jk18x7bins.59:k141_469756:0-5293
GGTGCACTCGACATAGGATTGCTCGGTCATCGAATCGCCGAACATCTCGGCCGGATTCATCCACTCCAGACCGAAAGCCGAGCGTCGCGCCTCGTAGCTGCCGAATCCGCCATCGCGGTTCTGGCAGCGCAGCATGAAGCCGACCGCGTCGCGCAACGCGCTCGCGTGCAGAGCGCCGCGACCGGCAGCGTGGAGTCCCAGCACCGCTTCCGCAGTGCAGTCGCTCACCGGCCAGCCATGCCATCCCCCGGCAAAGCACCAGCCGCCCCTGGGGTCGGTTCGATAAGCCTCGCGAAACCCGTCGAAGCTGGCGGCAATCTGTTGCCTGAGCAGGAAGTCGGCGCCGCGCTGCAGCGCGTCCTCCACCCCGTTGAAGGCGGGTGCCGCCGCCAGCGCCTGCAACGCGAGGCCGCTGTCCCACGAGGCGCTTCTTGCGCCGACGACGCGCGCACCCTCCTCTTCGTCTTCCCAGAACCAGTCGTCCAGCTTCGCGAGCGCCTGGCGCAGATCGGCGTCGTCCGGATCGCGCAGCCACAGGGCAAGCATGTTAAGAAGGCCGCTCACCGGAGAGATGCTCGTATGGCTGGTGGTCTGCAGCTCCCATCTGATCTGCCGGACGATCGCCTCCGTGCATCGGGTACGCAGGCGCTTGCCGTGGAGCCGATCGAACACGCGCGCAATCCTGTATCCAGCCTTGAGCCACGCGCTCGGCCGCGCGTAGAGGTCGGCCTCCCGCAGGCAATTGCGGGCGGCGGAGAAATCGACCTCCGCAAATCCTTGCGGGAACAGCTCCTCCCGCAGCGCGGCGATCGGGGGCGTGACGGGTGCCTGGAAGCGGTGCGCGTAGACCGCCGCCATCGCCATGTAGATGAGCCGCGTGTGGCAGTACCAGTTGGAGGGATGCAAGGGTATGCGCCGCGGCAGGCTCCACAGCTCCGGCAGGATGGCGTTGACCCCGCGCCAGTCGTAGAGGTTCAGCAGCGCCAGCCAGAACTTTCCCCAGCTCGGAATACCGAGAATTCCCTCGGCCTGTATGAAGCGCCGGGCCGGCGCGACAAGGGGATCGTCACGCTCGACGCCCAGCAGTCTCGCCGCGACGTAGACCAGGGCGGTGACGAAGAGGTGGGGCGACGCGTGCTCGTGCAGGCCCCAGGAGCCTGCTTCGAGACGGGTCCGTTCGAAGGAGCGCAGCACGCGCCGGCGCCTGCCGGGCTCGAGCGGCCGCCCGATGATGTGGTGCAGCAGCACGTATTGCGCGGTGAGCATGGGGCACCAGACCATCTCGCCTTCCCAGCCGCCGTCCTTGCCCTGGAGACCGAGGAGCTGCGTCGTCGCGCTCGCCAGTGCCGGACCGGCATCGGGCGCCTCGGAGGCCTTCTGCCGGCCGGACCCGGCAGCGTCGAGCCCCGGCGGCATGGAGTGCAGGAGTGCGCGGGCCAGGCTGTCCAGGGCCCGCTCGTCGTTCTGCCCGCCTTGCCGTCTTGACTGGCGCTGCTGCAGACCCCAACGCAGGAGCCACCAGAGACGAACGGCGAGCGCACCGAAGATCTTCAGACCCCGACGCGGAGCGAACTGGCGGAGGGAGAGCGGAATCTCCACGGCCGCCGCCCGGGCTGCCGTTCCGAAAAACGCGAGAGCCATCCCGAGCGCGGATCGGTCTTCGCAGGCGAGTACCCGCGAGGTCCGCTCCCGGTAAACGGGGTTCGTTCGCAGCCCCCGGTAGACCGCGTGTCTCATCGCCACCGCCTCGGCCCGATGATCGGCAAAGACCTCGTAGAGCCCCATGGCGAGCAACTCCGGCACGTGGGTCGCCCGGAAGCGCCCGGCGGCGAAGTCGCGAAAGCTCCCGCCCTTGGCGAGGGCGAGCGCATCGCCGAAACCGAGGGTCATGCCGACCGCCGTCATGGGATGGTAGTGCCCCGCCGCGTCGCCGATCAGCACGCGACGCGGGTTTCCGTATGTGACGCGCGGGCGCAGCTGATTGGCTGCAACGTGGAATTGCCCCGCCCGCAGCGCCTCGACGAACGCCGGCCTGAGAGCCTCCGGCAGCAGGGCGGCATAGGATTCCGTCAGAAAGCCGACCCGATCCTGGCGTGACCAGCGGTCCAGCGGAACGTCGGCGATGATCCGGACGCAATCCTCTGCCACGCCGTAAGCGAGTATCGGCCCCGGGCCGCCGAGCAGCACATGCCCATGACCTTCGAAGGGCAGGCTCACACCGCTCACAGTGACCCCCAGCATGCGCGAGCAGAGCATCGGCTCCGTCGACAGGCCGAGCGACCGGCGCACGATCGAGGCCCGGCCGTCGGCGCCGATGATCCGCGCGGCGTGGACGGTGTGAACCGTGCCGTTGCTGGTATAGGCCAGCCGGCCGTCTTCGACTTCACCGACCCGCGCGGGGGTGAAGAAATCCACGTCCGCCTCGTTCTCGATGGCATCCCGTAGCCTCGAGACGAGCGACGCATGGTCGCAGGCCAGACCCTGCGAGCCGTTCATGTACGGAAGGACGATCGGCTCCGAGCCGTCATCGGGAAACACCACGAAGCCCCTGCCCGCGGCGCTGCGGGGCAGGGTGTCCAGCCCGATCCCGAAGTCCTGCAGTATCTGGACGCCAGGCGGATGCAGCCATTCGCCCGCCAGGCGCTGGGACGCCTTGGGATTCGCTTCGAGCAAGGCCACACGCGCACCCTTCCGCGCGTGAGCGAGCGCGCACAAGCTCCCGACCGGCCCTGCGCCGACGATGGCAACGTCGTAACGCCGCGACGCGGCGGCGCTCATGAGAAAGCGCTCGGCTGCGCGCGGCGACGGTAACGGACGCGGCACGGTCTCTCGGGCCCGGTCACCCAGCTGCCGTAGTTCGGACGCGGAAAGGCGCCGCTGAGAGAGAAATCGAAACGATCCAGAAGAACGGTCCAGATCGCCTTGAGCTGCATGTACGCGAAGTTCTTGCCCATGCACGCGTGCTTGCCGCCGCCGAAGCCGATCAGGGCGTAGTGGTGTTGCTTGTCCTCGCACGCCGGAGCGGCGAACCGGTCCGGAAAGAACCGCTCCGGGTCGGCGAACACATGGGGCAGGCGGTGAGAGACCGCCGGCGACACCATCGCCATGGTGCCGGCGGGCACGACGCAGTCTCCGTAGCGCAGGGGTTCGAGCACCTTTCGGATCAGCATTATCAGCGGCGGGTGGAGGCGCTCGCACTCGCGGACGGCGTTCTCTAGGGCGGGTTGGCGCTGGAGGCTGTCAATGCTCACGGACCATGCTTCGCGGTAAACCTCCTGCGCCTCGTCTCTCGCCCGTGCCAGGTACGCCGGCGCCCTGAGCAGTTCCAGACCGGTCCAGGTGGCGAGCACCGCGCTGGTGTGCTGGCCCGCGAAGAGCACCGTCAGCAGGATCCCCGTGATCTCGTCGTCGCTGAGCGCGCGGCCGCTCTTGTAGCGGGCGTTCATCAGCGTTTGCATGAAGTCGTCGGGGCTGGCCCCGGCGTTCCGGCGCGCCGCCATGATCCCGCCGAAGAGCTCCGCCACCCGCCGCCGGGCCTTGTCGCGCTTTCGATGCGCTGGGACGGGAAGCCCGGGGAGGAAAAATCCCAGGGTGTTGAGGCCCTTCTGCAGGTCGCGATAGATCTCGGCAAAGCCGGTGTCCACCCGATCGCGGACTTCCTGTCCGATCAGGCAGCGGCTGGCGATCTTGACCGTGAGCTCGTTCATCGCCTGCGGCAGATCGATTTCCCCATCCTTGCCCAGGGAGTCGGCGAACTGCCGCGCCTCGTCGAACATGATGAGCGCGTACCTGCGCATGGCCGCCTCGCGGAGCGCCGGAAACAGAAACCCCAGCTGCTCCGCCATGATGTCCGGGGAGGTGTCATAGGCCACGCCGCGTCCGAAGATGGGCACGGTGAAGCGGTAGACGGCCTTGGCGTTCAGCTCTTCCTCGGGCCTCCTGAAATAGAAGTCGTGGGCTTCGGGCCCGGAGAAGAGAACGAACGCGCGGGTGCCGAGCCGGAAGCGGAAGAGCTCGCCATGTTCGCGGGAGCCGCGGCTCAGCATGGCAACCGGATCCCTCTGGAATTCCGGCAGATGGCCGAGCAGCGGCCACCCGCGCGCGAGCATGGGAGCGGCGTTCTCCGAGCGCAATCGGAACCGAGCCGAGTGTGGAGCGTCCAGACCGTGAATTCGGTTTGCCATCACCGGCCTCAATGGATGAACGGCAGCATGGCGAAGCGCGCCCGCTGGGTATAACGCTCCCACAGCTCGCCGTACTTGGCGCGGCAGCGGCGCTCGTCGCGTCCCGAGCGGTGCCACAGCAGGCCCGTCAGCCATAGCGGCAACAGGAAGGGAGCCCAGGAGGTAAACCCGGTGGTGAGCGCGAACGAGAAGTAGACGCAGATCTCGCCGGTATAGTTGAGATGCCGCCCGATGCCCCAGAATCCGGAGACCAGCAGGCGCCCGTCCAGGGTCCGGGCAGGCTTGCCCCAGATCCTGACGTCGGGATTGCGCTTGAAGCGGTGCTTTTGCTCGTTAGATCCGCGAAAGAGCCAGAAGCCGAAAACGAAGAGCACGACGATCCCGCCGGCGGCGGCCGGAGACAGCGGCTCCGCTGCGTGAACCAACCACCAGCCGGGGAGACAATAGAAGAAGGGCACCAGCACGTAGTCGCCCCAGACCAGCATCCACCCGAAGCGCTCGCGGAGGATGTCCCAGGTGTGGATCATCCCCTGCTCGAACTGGAAGTAGCTGAGCACGTAGAGGAAGGTGAAGACCTGGTAGAGCATCATCCCCAGGCTCAGCTCGCCGTAGGTCTCGTACTGCACGGCGGCAAACGAAGCGTTGAAGAGGGCCAGGCCGATGAGCGAGGGGCAATAGCTGAAGAGCTTCAGATCCAGCCCCAACCAGGTCGGAGCGGCGTCCACGCCGTAGAAGAAATCCCGCCAGGACCGGCGCGATGCATGGGGCTTTCGCACGCCGCGCAGGTAGAGCCAGCCGGAGAGCGCGAACGCGAATCCGTTCGCCACGACGAAGAGGGCGAGAATGTGGGTATGCAGCACCGAAAGGGACAGCACGCCAGAGGCTTGCGCGCTACACGCCGCGATCATGACGATCAGATAAAGGGAGAGGCCGTTGAGCTTGTAGACGCGCTCGTTTCCGTCGGCATCCGGGCCCGTGACGCGACGACCCGGCAGAACCAGCGACAACACGAAGAGGAGGGCGATGAACCCCAGCACCATCGCCGCCGCCTCGAGCAGCGTCCCGCCGGAGAGCGCCGACGAGAGGTCGAGCGCTTCAGGCGGCGGCAT
>jk18x7bins.8:k141_1123632:42744-48670
ATGCTTGAAGCAGCCGCCTTATTGCTTGGCTTCTGCGGACTGCTGTTCGCAGGTTCGATCATCGTTCCGGGCAAGAAAATCCAGGCCTCGCGTTCCGATGGCACAACCTTCGCCTACAAGTTAAATGGGCTCAGCCTTTTTTTATTGACGGTTGTGGTGATGATGGCGGCGCACTATTTTGGCTGGTTTTCACTCTCGATACTGGTCACGAACTTTCCGGAACTCCTTATCGTCACCAACATATTTGCCTTTGCAGTGTCCGGATGGCTGTATCTGAATGGCAGGCAGTCGCAAACCGGGCCCGTGGGTTTCCTGAAAGGCTATTATTATGGCGTCACACTGAATCCGACACTCTGCGGGGTTGACCTGAAACTCTACAGTTATCGGCCTTCGCTTATCGGGCTTGCCTTGATGAATGCCTCATTTGCAGTAGTGCAGTATGAGACCCATGGATCCCTGACTCTGGCCATGATCCTCTACCAGGGCTTTACCTTCCTATACGTGCTCAATTATTTCCAGTTCGAAAACGGAATGATCTTTACCTGGGATATTGTCAGCGAAAAATTTGGCTGGATGCTGGTCTGGGGAGATTTTGTGCTGGTACCCTTCTTTTACTGTATTTGCGGCTGGTATCTGGTGGACGCACCCGATATACTCTCCCCGCTGGTTGCCACATTGCTGGTCATGCTGTATGTTCTCGGATTCTGGATGTTTCGCGGATCCAACAGCCAGAAGCATCGTTTCAAGTCCAACCCCAATATCAGGATCTGGGGACGGCCTGCTGAGGCACTGGATGGCCGACTTCTGGTTTCCGGATTCTGGGGACTTGCCAGACACATGAATTACACCGGGGAAATTCTGGTGTATTTCTCGTTCTTCCTGACCACCTGTTTTGTATCCTGGGTACCTCTTTTGCTGCCGTTATGGCTTACCATCCTGTTGATTCATCGTTCATGGCGCGACGAGCGACGTTGCCACGCCAAGTACGGTGAATTGTGGGAGCGTTACAGACAACGTGTCCGCTACACCATGTTTCCTCCAATTTACTAGAAGAACCTGCCATGTCGCAAACAGCCGAAAACTTCAAAAGTACCGAGCCGTTGATGGCCATGCCAACAATGGGTGGGGGGTGGCCGCTGTTGGGTCATTTGCCCGGTTTTCTGAAGGACCCCGTATCGTTATTGACTCGTGGGTGGAGCACTGAGGGGGATTTGTTCCGGTTCAGGGTAGGATTCAGCAACTTTGCCCTGTTTACTGGACCCGAAGCACATGACTTCTATTTCAGGGCCGGCCAGGATGAGTTGAGTGCCAAGGCCTGCTATCAGTTTACAGTACCGATTTTTGGCAAGGGTGTAGCCTATGATGTTGCGCCTGAACTGATGGCGGAACAGCTGGGTTTCCTGTTTCCTGCACTGCGTGAAGCTCCAATGCGCAGATATGCTGGAATCATGTATCACGAGGCCTGCCTGTATGCGGACTCACTTGGCAGGGAAGGGCAAATCGACCTGCCTGCAGCCCTGAATGAGCTCACGGTCAGAATCGCAAGCCATAGCCTAATCTGCAGGGAAGTCCGACATGAAGCGAGCCGTGAATTTGCTGCAGCCTATCACGAATTGCAAAATGGCATCAATACACTGGGGTTTTTCTTTCCCAATATACCGACAAGAGCGCATCGTTCGCGAGACCGGGCACGCCGGGAAATTACCAGAATTTTCCGCCGCATCATGGAGAAACGCCAACGTGAAGGGTCGGATCAACAGGATTTCATGCAGACGCTCATGGAAGCCCGATACAGGGATGGCCGGGCACTGACTGATGATGAGATTTCGGGCATTCTGGTTACCGTATTGTTTGCAGGCCAGCATACCAGTGCTGTCCTCGGTGCCTGGACGATTCTGGAGTTAATGCGGGATACTGCCTATCTGGCGAGGGTCAGGGAAGAGATCGGGAACCTATATTCCGATACCGGTTGTGTCGATTTTGCCACTCTCAAACAGCAGAACATCCTCGAATACGCAATTCGTGAAGGTGAGCGACTGCATCCACCATTGATCATGTTGATCCGCAAGGTAACAAAACCCCTGGAATATGACGGTTACGAGATACCCGTTGGCACTTTGGCCATGGTCTCACCCGCTGTTTCTCATCGACTGGAACATGTTTTTTCGGATCCAGAACGATTCAACCCCGATCGTTATGCACCACCCGCAAGAGAAGACAAGCAACACCATTACACCCTGATCGGTTTTGGTGGCGGCAAACACCGGTGTATGGGCAAAGCCTTTGCGATCCTGCAGCTGAAGGTGATTCTGGCGGTATTTTTTGATCGATTCGATTTCAGTTTTGATTCGTCCTTCCCGCTTCCCAACTATCGCAGTTGGGTAACCGGGCCGGTCGAGCCCTGCCGAATCAACTACAGAAGACGTTCCGAGCCCAGCATCCTCAAAACAGGGATGACATGAGCAAAAACTATGATATAGCAATAGTTGGTGGCGGCCCAGTTGGTAGTGTCTGTGCACTGGCTCATGCCCGAAAGGGCTTGCACGTCGTCATGCTTGAGGCAAACCCGAAATCTGCCTATCGATTGGCGGGGGAGTGGCTACATCCACCTGCTGTCAGAATTCTGGAGGAACTCGATGTTCAATTGGACATCCAGTGCAGGGAACCAATTGGAAAGGGATTTGCACTATTTCCGGAAGATGGAACGGAAGCAATTCGATTCCCCTATTCCACGGATGTCCGTGGCTTCTCATGCGAGCATTCGACTCTCGTAACCTCGATACACAAAACGGTCGAAAGCCAGCCGAACATTGATTTCATGGTCGGTGCCCGGGCCGTGGCAATTGAAGACGGACGTATCGAGTACACATATCAGGGAGCAAATGAATCAATTCATGCACCGCGGATTATTGGTGCGGATGGGCAGGCTTCGATTGTCCGCCAGTCCCTAGGCCTGTCCATCAGACCGAAAATCGTCTCCCAGACTGTAGGCATCATATTGGATGATGTTGAATTACCGCTTGAGGGTTACGGACATGTGTTACTGGGCGGGCCCGGCCCGATTCTGATTTACCGCTTGTCCGAAGGGCAGGTCCGACTGATTTCCGACATTCCTCATGATCGTACCACGCCGAAGGACCGGATTGCCTTTTTGCTGGACAACTACACCGGGATCTTGCCAGATGCCATCAGGTCTTCCTTCATCGAAGTGTTGAGACGGAAGAAGTTCCAGATTTCCATAAACAAGGTAAGGCCGCATGTCACCTACGGGACCTCCAGGCGAATCCTGATTGGTGATGCGGCCGGACACTATCATCCGATGACGGCCATGGGCATGACTTTTGGATTTGGCGATGCTTTTGATCTTGCCGAGCATGATGATTTCAGGACCTTCACCCACAAACGTTTTCGGAAAACGCATACCCCTTCCTTTCTGGCCATGGGCCTGTATGAGGTACTTGCTGATTATCATGCCGAGGCAGTTGTCATTAGACATGCGATTTATGGAAGAGCCCGATCAAGCAAGGGTTTTCGAGATCGAACCATTCGCCTGCTGGCCTGTGATGATACCTCTGCAATTCGTATGAACATGGCTTTTTTCGGTACTGTGGTTCAGGCAGTTTTCAAGCAGATTCCGACCTCCCTGAACAAGCTTGCCTGGCAAAAATCCTACCATACGCTAAGAGCCATGTCTGTCCGGATATGGTGGCTTCTACAAAGCATCAAGCAGTTGTACAAGATCAAGTATCGGGGGGAGGACATGGACGACCGGGCCTGGAAGATTCTCTCCGGGGTATTCATGTTTTCGGTGCCGTTTCAGAACCAGACTGGAAAGTCTGCTTCTCAAAAGGACCATTCATCACCCGATGCAAATCCGGCACTGCATTCCGCAATCACCCGATTGGCAGACTTGCAGCGAGAAGATGGCTCATGGGAGGGAGAGATGGTGTGGTGTCCCATGCTGACTGCGCAATATGCGCTACTGCACTATGTCATTGGCAAACCATTGAGTGCGGAACGCCGCAAGAATATTCTGCGTTCTTTCATGAAGACGCGTTTCGATAATGGGACCTGGGGCATGCATGATCACTCCGAACCGTATCTGTTCGTTACCACCCTGGTATACATTGCCAGCCGCTTGCTGGGTATTGAACGAGATGACCCGATGCTGAAACCGGCCCAGGAATTCATAGAGGCTGAAGGTGTTGTCAACATCCCGAGCTGGGGTAAATTCTGGTTGGCAGTGCTCAATCTCTATGAGTGGCAAGGGGTGAATGCCGTATTGCCTGAACTTTGGGCACTCCCTCGCTGGCTGCCGGTCCATCCTTCCAAGTGGTATTGCCATACTCGACTCATCTATATGGCGATGTCGGTAATTTATGGACATCGCTTTCAGATGCCATTAAGCCCAGAAATCACATTGATAAGGGAAGAGTTATATCCGAACGGGTTTGATCAGGTTGATTTCTCGAAAACGAGAAACATGCTTCGTGAAGAAGATCTGTTCGCACGTCCGAATATCCTGTTGCGGACTGCAAACTGGCTTGCGAAATTTTATGAAGGTCGACATCACAAGGCGACCCGGACGCGATCAATGAATTCGATGACCGAAAAAATCAAGTGGGAGTTGCAGACTACCGACCACACCAGCATTTCTCCGGTCAGCGGCATGTTGAATATTCTTGCCCTATGGCTGCAGGACAATGGAGACCGGGATGCAGGCCGGGGTCTTGAGCAGCTGGAAGGCTGGATATGGGAGGACAGGGAAGACGGGGCAAGAGTAACGGGGGCAAGAAGTGGCTCATGGGATACCGGATTTGTGCTTCAGGCTCTGGAACCGGTTGCCGGTTTTGACAATGTCGCAAGGATTATGAAGTCTGGGGCGAGTTTTCTGGCTGAGAATCAGATCCGGACCAGTTTCAAGGGCTACTCCGAGTCATATCGCAATGACCCGAGAGGTGGCTGGTGTTTTGCTGGGGGATGGCACGGATGGCCGGTATCGGATTGTACGGCTGAAGCAGTTCTTGGGCTGATTGCCTTTTACGGCAAGGCTGCGGACAAGTCTGCAATCAAGAGTGCCATTGAATTTATGTTGCGAACACAAAATTCTAACGGCAGTTTTGGCAGTTATGAATCCATCCGTTCCCGAATTGGACTCGAGTGGCTGAATCCGGCTGAAATGTTTGGCGAGTCGATGACCGAAGGTGCCTATGTTGAGTGTACCGCTTCCTGCCTTGAGGCTTTCAGTGCCTGTAAGGAGCATTTTCCGGATCTGGTAAATACCCGTGTCATGGAGGCAATCATCAAGGCCGACGCGTGGTTACGAAGTGCCCAGCGGTCAGATGGTTCCTGGCGAGGCGTCTGGGGAATTCAGTATATCTACGGCACTTTGTTCGGAATTCGGGGACTGGTGGCTACCGGCACAAGACCGAGTGACCCTGCACTAAGGCTGGCCTGCCGCTGGCTGCTGGACCGACAGCATGACGATGGTGGATGGGGTGAACATCATAGCGGCTGCATGAGCGGTGAATACGTTGATCACAAGGAGAGCCAGGTGGTCCAGAGTGCGTGGGCCTTGATTGCCCTGCAGATTGCAAGAGATGCATCATGGACTGCTATTTCCAGAGGTGCTCATTATCTCCTCGATATGCAGCGGGAAGACGGTTCCTGGCCGAAGCAGGACATGGCCGGAGTATTTTTCAGGACAGCGTTGCTGGACTATGTCCTTTATCGACAGTATTTTCCGCTTCATGCGCTTGGATTGTATGAGAAAAACCGCCATGCCCGGATAAATCTGACTGCATCAGTAATACCCAGTCCTGAAGCAGGGGCGTTCAAGAGAAATGATGGTTTACTGAATGACCCAGTCAATCAGCCAAAGCCTGCCATGGATGAGGCTTCCGCTACTGTATCTACCGCAAAATAG
>jk18x8bins.7:k141_98869:3232-9170
GTGTCCCCGCCTGAAGGGTTCCTCTTCTCGTCCGCGCTGTCGGGCGGGGTGTTGCTCGAAGCGGCGGCAATGGCGCTGGCGTTCGTCGCGCTGCTGTTCCTGGGTTCGATGCTCCTTCCCGGGCGCCGCATCGCGGGGCCGGACGCCGAGGGCAATGAGCGCATCTACAAGCTGAACGGCCTCGCGCTCTTCCTGATCGCCGCGCTCGCGGCAGGCCTCGCCCAGGTCCTCGGCTGGTTCTCGCTTTCGGTGCTCTACACCCACTTCGCCGCCCTGTTCGTGGCGGCGAACGCCTTCGCCTTCGCTCTTGCCGGCTGGCTGTATTGGCGGGGGATGCGGGCGTCCGGCACGGCGCCGGGATTCTGGCGGGGCTATTTCGGCGGTGTCGATGCCGGCCCGGTCCGGTTCGGGATCGACCTGAAGCTCTTCAGCTACCGCCCCTCGCTCATCGGCCTGGCGCTCATCAACGCCTCCTTCGCCGTCGTGCAGTGGGAAACCTATGGCGAGCTTACCCTGGCGATGGCGCTCTATCAGGCGTTCACCTTCCTCTACGTGCTCAACTACTTCCAGTTCGAGCACGGCATGATCCACACATGGGACATCATCAGCGAACGCTTCGGGTGGATGCTGGTCTGGGGCGACTACGTGCTGGTGCCGTTCTTCTACTGCCTTCCCGCCTGGTGGCTGGTTGACGCGCCGGACCCGCTGTCTCCTGCCGCCGCGGCGGCCCTCGTCCTGTTGTTCGCCTTCGGCTTCTGGCTCTTCCGCGGCGCCAACCAGCAGAAGCACCGCTTCAAGCGCGACCCCGATATCAGGATCTGGGGGCAACCCGCCCGGACCCTGGACGGGCGCCTCCTGGTCTCCGGATTCTGGGGTATCGGACGGCACCTCAACTATACCGGCGAGATCTGCATCTATCTCGCTTTCGCGCTGACCACCGGGCTCGCATCCTGGGCCCCCTACCTGCTGCCCGCCTGGCTGGCGGGCCTCCTGTGGCACCGCTCGCGGCGCGATGAGCGCCGCTGCCGCGCCAAATATGGCGAGCTGTGGGAGCGCTACACGCAGCGGGCGCGCTTCTCGATGCTGCCGTTCATCCATTGAGGACGGGGATGGCGAACCGGTCCTACAGCATGGCGACCTTGCAGTCTGCGGACCGCCCGCCGCGGCCGGAGGCGCCCGTTCCGGAACTGGCGGGCCGCTGGCCGCTGATCGGCCACCTCAGGGAATTTCAGCGGGACCCGGTCGCCATGCTGAGCCGCGGCTGGCGCCGGCATGGCGACCTGTTCCGCTTCAGGCTGGGACTCCGCGATTTCGTTCTCTTCACCGGGCCGGAAGCCCATGACTTCTATTTCAGGGCGCCCGAGACCCAGCTGAACGCCAAGGCGGTCTATCGCTTCACCGTGCCCGTCTTCGGGCGCGGCGTGGCCTATGACACCTCGCCGGAAATCATGGCGGAGCAGCTGGGGTTCCTGTTTCCCGCGCTCCGCGAAGCCGCCATGCGGAGATTCGCCCTCATCATGTTCGAGGAGGCGAGCGCTTTCGCCGACGCTCTCGGCGGGGAGGGCGAAATCGACCTGCCTCACGCGATGAACGAGCTCACCGTCAGGATCGCCAGCCGCTGCCTGATCGGGCAGGAGGTTCGCGACCGGGTGGATACCGGCTTCGCCGAGGCCTATCACGACCTGCAGAAGGGCATCAACACGCTCGGGTTCTTCCTTCCCGGGCTCCCCACCCCGGCGCATCGAAGCCGCGACCGGGCCCGCCGGAAGGTGGCGGAGCTCTTCGGCCAGATCATGGCGGCGCGCCGGAGTGCAGGAGCCGGTCCTGACGACTTCATGCAGACGCTCATGAACGCGCGCTACAAGAACGGCCGTGCGCTCAGCGACGACGAGATCACGGGAATCCTGCTGACCGTGCTGTTCGCGGGCCAGCACACCAGCGCGGTGCTTGCGACCTGGACCGGCCTGGAGCTTTTCAGGACGCCCTCCTACCTGGCGCGGTTGAGGGAGGAGGCGCGGGAGGTTTACCGCGAAGCGGGGTCCATGAGCCTCGACAGCCTTCAGCGCCAGCCGGCGATGGAAAACGCCGTGCGCGAATGCGAACGGTTGCACCCGCCGCTGATATTGCTGATCCGGAAGGTGCTCGAACCGCTCCGTTACGGGGGCAGTGTCGTGCCCGCCGGCACCATGGCCATGGTGTCGCCGGCGGTTTCCCATCGCCTGCCCCGGGTTTTCGCCGACCCGGAGCGGTTCTTCCCGGACCGGTTCGCGCCGCCCGCCAGCGAGGACAGGCAGCACCACTACGCCCTGATCGGTTTCGGCGGCGGCAAACATGCGTGCATGGGCAAGAATTTCGCCTATATGCAGCTCAAGGCGATCTGGACGGTTCTGCTCGACCGCTTCGACTTCGTTGCCGGTCCGAGGTTTCCAAGCCCGAATTACGGCAGCTGGGTGACGGGGCCCGAGACGCCGTGCCGGGTCCGCTACCGTCGCCGCGCGGAGCCGAGCGTTTTCCGATGAGCGGCGCCGCCGGGCGGCCTTACGACGCAGCCATTGTCGGCGCGGGCCCGGTGGGGAGCCTCTGCGCGCTCGCCCATGCGCGCAAGGGCGCCCGGGTGGCCCTGCTCGAAGCCAATCCCAGGGCGTCGGCGCGTCTGGCCGGCGAGTGGCTGCATCCGCCGGCCGTCAGGACATTGCGCGACATCGGGATCGACATCGATCGGCTGCCCCGAGCGACGCCGGGCAAGGGATTCGTGGTGTTTCCGGAGGACGGCTCGGAGCCGATCCTGCTTCCCTATCCGGACGGGTCCCGGGGTCTGGCATGCGACCATGCGCTGCTCGTCGCGTGCCTCCGCGACGCCATCGCGGACGAAGCCGGCGTCGATTTCATTTCCCATGCGCGGGTCAATGCGGTCGATGACGGGCGGGTCGCCTTTTCCGTCAATGGCGATGAGCGCTCCATAACCGCCGCGCGCATCGTCGGCGCCGACGGCCGGGCCTCGATCGTGCGCCAGTCGCTGGGCCTCTCCACGGACCCGATGCTCTGCTCGCGGATGCTGGGGGTCACGATAGACGGGGCGGACCTGCCCTTCGAAGGCTACGGGCATGTGGTGCTGGGCGGGCCGGGTCCGATCCTCATATACGGCCTGGCGGACGGTTACGTCCGGGTCATCGTCGATCTTCCGCTGGACCGCTGGACGCCCCGGGACCGGATTGCCTTCCTGTCGGAATCCTGCGCCGGGCTGCTGCCGGGGGCTCTCGGGCCGGCCTTCGTCGAGGCGTTGCGGGCGGGCCAATTCCACGCGGCGGCCAATCAGCTGAGACCGCGCGTCACATATGGGAGCCCGCGCCGGGTGCTGATCGGCGACGCGGCCGGGCACTACCATCCCATGACGGCGGTCGGCATGACGCTCGGGTTCGGCGATGCGCTGACGCTCGCCGAGAACGAGCGCTTTCGGGACTTTACCGCCGAACGCTTCCGGGCGACCCGCATTCCGGAGTTTCTCGCAATGGGGCTCTACGAGGTCTTCGCCGATCACCGCGTGGAAGCGGTGGTCCTCAGATCCGCGATCTACCGGGGCTGGCGGGCGAATTCGGCGTATCGGGACCGGACCACGCGGATACTCGCCTGCGAGGACCGGTCCGCAACCGGCATGACCCTGGCATTCTGCGGAACGGTGGCCCGGGCGCTGACCCGGGAGACTCCGTTCTCCTTCCGCCGGTTCGCTTCGCACCGGACCCGGGCCATCTTCAATGCGCTCGCCGTTCGCCTCTGGTGGCTCCAGCGCGGCGTCCGGCAGCTCCGGAAGGCGAGTCGCGAGGGCCGGGAAGAAAGCAGGCAAACCCGGGACACCCTGGCCCGCGCGTTCCTGTATTCCATGCCTTCCGGGGGCGAGCCCTCCAGGCCCGCCCGCTCGAAGGAGGTCGAATCGCCCGATGCCGGTCCGGCATTGAAGAGCGCGGCCGCGCGCCTGTTGAACCTCCAGAGAGAGGACGGCGCCTGGGAAGGCGAGATGGTCTGGTGCCCCATGCTCACCGCGCAATATGCGCTGCTGCACCACCTTATCGGACGGCCGCTGGAACCGGGCCGCCGCCGGCGCGTGCTGCGCTCCTTCGAGCGGACCCGGCTCGAAGGCGGTGCATGGGGCCTGCACGAGCACTCGCCGCCCCATCTGTTCGTCACCGCGCTCGTCTATGTCGCGGCGAGACTGCTGGGCGTCGGGCGGGACGACCCCCTGGTCGAGCCGGCCCGGCGGTTCCTGCAGGCCGAGGGGGTTCTCGGCATTCCGAGCTGGGGAAAATTCTGGCTGGCGCTCCTCAACCTCTATGACTGGCGCGGGGTGAACGCGGTTCTGCCGGAACTGTGGAGCCTGCCGCGCCGGATACCGCTGCACCCCTCGAACTGGTACTGCCACACGCGCCTCATCTACATGGCGATGGCGGCGATTTACGCACGCCGGTTCCAGGCGCCCGTCACGCCCCTGATCGAGTCGCTGCGGGAGGAGCTGTTCCCGCAGGGCTTCGCCGGCGTTGACTTCTCCGCTGCCCGGGGCCGCCTGCGGGATGCCGACCTGTATGCGGGGCCGAGCCTCTGGCTCAGGGCCGGATACGGGCTGGCGCGGCTGTTCGAGCGGGTTCACGGCAGGCGCCTGCGCGCACGATGCGCGGATGCGATTGTCGGGCGCATCAGGTGGGAGCTGCAGACCACCAGCCACACGAGCATCTCCCCGGTCAGCGGCCTTCTCAACGTCCTCGCGCTGTGGCTGCGCGACCCGGACGACGCCGACTGCCGGCAGGCGCTCGCGCAGCTGGACGGCTGGATCTGGGAAGACGAGGACGAGGGCGCGCGCGTCACCGGAGCGAGAAGCGCCTCCTGGGACACGGGGTTCGCGTTGCAGGCGCTGGCGGCGCTACCCGAGCCCGCCGGGGTCGCGGACGCGCTCGGGCGCGGAGCCGGTTTCCTGCTGGGCGAGCAGATCCGCACGAGCTTCGAAGGGTTTCGCGAGGCCTATCGGACCGACCCGAAGGGCGGCTGGTGCTTTGCCGGCGGGTGGCATGGCTGGCCGGTGAGCGATTGCACGGCGGAAGCGGCGCTCGGGCTCATCGCGGCCCGGGGGGGCGACTCCGACAGGTTGGCGCTCGGCGATGCGGTCGCCTTCATGCTGCGCTGCCAGAACCGCGACGGCGGCTTCGGCAGTTATGAGGCGCGGCGTTCGGCTTTCGGCCTGGAATGGCTGAATCCGGCCGAGATGTTCGGCGATTCGATGACGGAGCATTCCTTTGTGGAATGCACGGCATCCTGCCTCGCCGCGCTTGCCGCGTGCAGGGAGCGGTTTCCCGAGATTGCGGACGGTGCGGCGGACGCCGTCTCCCGGGCCGAATCCTGGTTGCGCCGGACCCAGGCGATGGACGGATCCTGGCGCGGCGTATGGGGCGTCCAGTTCATTTACGGCACCCTGTTCGGTATCAGGGGCCTGCTTGCCGCCGGGGCCCGTCCCGGCGACCCGGCGCTGCGCTCGGCCTGCCGCTGGCTGCTGGAACGCCAGCGGGAAGACGGAGGATGGGGCGAGCACCACAGCGGCTGCCTGACCGGCCGCTATGTCCCGCACGGGGAGAGCCAGGTCATCCAGACCGCGTGGGCCCTGATCGCGCTCCTCGAAGCGGGCGACTCCGACTGGGCCGCGATGTCGCGCGGCGCGCGGTTCCTGCTCGACACGCAGGACGCCGGAGGGGGGTGGCCCAGACAGGACATGGCCGGCGTGTTCTTCCGGACGGCGCTGCTGGATTACGTGCTCTACCGGCAGTATTTCCCGCTGCACGCGCTCGGCCTCTATGAGCGCCGCCGCCGGGACCGGTTGAACCTCGCCGTCCCCGCTGCCTGCACCGGCGCGTCGGCGCCGCCGCTGCCGGAAGCGGCTTCCGCCCGTTCCCTGTCCTGA
>jk18x9bins.12:k141_97212:31304-37176
TCAGTCGGTAGCATCCGCGTTGAGGCGTGCAGGTGTCGCGAGGTCCGGCCGGGTCCGGCGCCGCTGCTCGTAGAGACCGAGCGCCTGCAGGGGGAAGTAGTCCCGATACAGGGCGTACTCGAGCAGCGCAGTGCGGAAGAAGACCCCGGACGCCTGTTGCCTGGGCCACGCCCCATCCGCGTCCTGGGTGTCGATCAGGAACCGCACGCCCCGCGAGATCGCGCTCCAGTTCGATTCGTCGGCGGTGAGGAGCGCGATCAGCGCCCACGCGGTCTGGATGACCTGGCCTTGCTGGTGCGGGACGTATCGGCCGACCGTGCACCCGCTGTAATGTTCGCCCCATCCCCCGTCCGGCCGTTGGCGGTCCAGCAGCCACCGGCACGCGAGGCGCAGCGCGGGATCGCCGGGACGAGCGCCGGCGGCCACGAGACCCCGGACGCCGAACATCGTGCCGTAGATGAACTGGATGCCCCACACGCCGCGCCACGACCCATCGCGCTGCTGGCTTCGCCGAAGCCACGCTTCGCCCCTCGAGATGGCTGCCGCAATCTCTCCGCGGGTGGGCGGCGCGAAGTGCTCCCGGCAAGCGGCGAGCGCCGCCAGGCAGGACGCGGTGCACTCGACGTAGGAGTGCTCGGTCATCGAGTCGCCGAACATCTCGGCGGGGTTCAGCCACTCCAGTCCGATCCGCGAGCGCCGCGTCTCGTAGCTGCCGAACCCGCCATCGCGGTTCTGGCCGCGCAGCATGAACCCGGCCGCATCGCGGAGCATGGTCGCGTCCGCGGCGTCGGGATGCGCTTCGATGATCCCCAGCACGGCTTCGGCTGTGCAGTCGGTCACCGGCCAGCCATGCCACGCCCCGGGGAAGCACCAGCCCCCCCTGGGATCGGCCCGATACGCTTCGCGAAACCCCTCGAAGCTGGCGCCGATCTGTTGCCGGCGCAGGTACGATGCACCCTGCCGAAGCGCGTCCCGGACCCCGTCCGCATCCGGGACCGTCGCCAGTGCCTGGAGGGAAAATCCCGTATCCCACGAGGCGCTCCTCGCTCCGGTAACCCGGGCGCCATCCTCCTCGTCCTCCCAGATCCAGCCGTCCAGCTGCCCGAGCGCCCGAAGGCAGTCGTTGTCGTCCGGATCATGCAGCCACAGGGCGAGGATGTTGATCAGGCCGCTGACTGGCGAGATGCTCGCGTGGCCGGTGGTCCGCAGCTCCCACCTGATGTGTCGAAGGATCGTCTCCACGCAGCGCGCCCGGAAACGCTTGCCGTGGAACCGGTCGAGCACCCTCGCGAGTGCGTATCCGGCCCGAAGCCACCGGCCGGGCCGGGCGTAGAGGTCTTCGTCCCGCAACCGGTTGCGGCACCCGGGGAAATCGATATCCGCAAACGGCTCGGCATACAACTCCTCCCGCAACGAGGCGATCACCGGCGTAACGGGCACCTGAAACCGCCGCGCCCAAACCGCCGCCATGGCCATGTAGATGAGGCGCGTGTGGCAGTACCAGTTGGCGGGATGCAGGGGGACCCGGCGCGGCAGTCTCCACAGTTCCGGCAGAATGGGGTTGACCCCGCGCCAGTCGTAGAGATTGAGGACCGCCAGCCAGAATTTCCCCCAGCTCGGGATACCGGGAACGCCCCCTTTCCGCAGGAATCGTCGGGCCGGCCGTATCAATGGATCATCCCGCTCGACACCGAGGAGTCTCGCCGCGACATAGACCAGCGTCGTGACAAAAAGGTGGGGAGCGGAGTGTTCGTGCAGACCCCAGGCACCCCCTTCGAGACGGGTCCGCTCAAAGGACCGCAGCACGCGGCCGCGGCGGCCGGGCTCGAGCCGCCGTCCAAGGATATGGTGCAGCAACACGTACTGCGCCGTGAGCATGGGACACCAGACCATCTCGCCTTCCCAGGCGCCATCCTCTCCCTGGAGCTTCAGCAGGCGCGTACTCGCGCGGCCCAAGGCCGGCCCGGCATCGGATGAAGCCACTCTCCGGGAGCGGATGGGACGGGCGTCGCCCGTACCGGGCGGCACCGACGCCGGCAATGCGTGGCCCAGGGAGTCCAGAATCCGCTCGTCCTCTCTTCCCTTCTTCCTTGCCTTGCGCAGCTGCCGGATGCCACGCAGGAGCCACCGGACTCGTACGGAGAGCGCGAGAACGGTGTCGCGGGTCCGGCGCCAGTCGGCCCGATCGTACGATCGCGGGATCACCCGGGCGACCGCCTGGGCCAGAATCGTGCCTCCGGTAAGGTTGAGGCGGGCTGGCGAGGTCTCTTCGCAGGCGAGCAGACGTATGGTCTGATCGCGAAATGAGGAGCTCGCCCGCCAGCGCCGGTAGACGGCGCGTCTGACCGCCGCGGACTCGAATCGGTGATCGACGAAGACCTCGTAGAGTTCCATGGCGAGGAGTTCCGGGGTGCGGATCGCCCTGAACCGCTTGCGCGTGAAGTCCTTGAAGTCCCCGGTCTCGGCCAGGGTGAGCGCATCGCCGAAACCGAGGGTCATTCCCGACGCCGTCATGGGATGATAGTGCCCGGCCGCATCGCCGATGAGCACTCGATGCGGGGTCCCGTACGTCACGCGCGGCCTGAGCTCATTTGCGGCCGTGTCGAACCTTCCCTCCCGCAGCGCCGCGACGAACGCGGGTCGAAAGGCTTCGGGAATCAGGCCGGCATAGGCATCGGAGAGGAAGCCGATCCGGTCCCGGGGAATCCACTGGTCCGGCGGAACGTCCAGGATGATGCGGATGCGCTGCTCTCCCAGCTGGTACATGAGGACCGGACCCGGCCCACCGAGCACGACGTACCCGTAACCCTCCAGTGGCAGGCTCGCTCCGCTCGCGGTGACGCCCACCATCCGCGAGGTGGTTATGCGGCGTGTCGATGCGCCCAGCGACCGACGCACGGTCGAAGCCCGCCCGTCGGCGCCCACGATCCGCCTTGCGGTCAAGGACTGCTCGGATCCGTCACGGACAAAGGTGACCCTGCCGTCGTCCACCGAACGCACGCGGGCACGGTGAATGAAGTCGACATCCGATTCGTTCTCGACCGCCTCACGCAGCGTCGAGACGAGAGCCTCGTGTTCGCAGGACAATCCGTGGGATCCGTCCGCATAGGGAAGGACGACCGGGTCGGAGCCATCCTCCGGGAGCACAACGAAACCCTTGCCTCTCGTGCCGCGCGGGTTGTCTTCCAGCTCTATCCCGAGCTCGCGAAGGATCCGCACGGCAGGCGGATGCAGCCATTCCCCGGCCATTCGCTTCGACGACCTGAGATTCGCTTCCAGAAGGGCAACGCGAGCGCCCTGCCGCGCATGCGCGACGGCGCACAGGCTGCCCACCGGACCCGCGCCCACGATGACCACGTCGTAGTCTCGTGAGCGGCTGCCTATCACCGCAGAACGCTCGCTTCCGTGCGGCGGCGGTAGCGGACGTGGCACGGTGTCTCGGGGCCGGTCACCCAGCTCCCGTAATCCGGGGCGGGGACCTCGGCGGCGCCGCTGAAATCGAAGCGGTCGAGCAGCACCGTCCAGATCGCCTTGAGTTGCAGGTACGCGAAGTGCTTCCCCATGCACCGGTGCTTGCCGCCGCCGAATCCAATCAGGGCGTAGTGATGCTGTTTGTCCTCACTGGCGGGAGGCGCAAACCGCTCCGGCGCGAACCGTTCCGGATCGGCGAACACCTCGGGCAACCGGTGGGAGACCGCGGGCGACACCATGGCCAGGGCGCCGGCGGGCACGGTGTAGCCCGAGTATTCCATGGGCTGGAGCACCTTGCGAATCAGCAGGATCAGCGGCGGGTGCAGCCGCTCGTTCTCGCGCACGGCGCATTCGAGCGCCACCTGCCGCTTGAGACCCGCGAGACTAATGGCTCCCGTCTCGCGGTACACCTCCCTCATCTCGTCTCGTATGCGCGCCACATACGAGGGCACCCCCAGAAGCTCGAGACCGGTCCAGGTAGCCAGCACCGCGCTTGTGTGCTGGCCCGCAAACAACACCGTCAGGAGGATGCCGGAGACCTCGTCGTTGGTCAGTGCGCGCCCGTCCTTGTAGCGGGCCTCCATCAGCGTTTGCATGAAGTCGTCGGGCCGCGCCCCGGAGCGTCGGCGATCCGAGATGATACGGCTGAAGAGATCGACCACTGTGCGGCGCGCCCGGTCGCGGCTCCGGTGTGCCGGCGTCGGGAGTCTGGGAAGGAAAAACCCGAGCGTGTTGAGGCCGTTCTGGAGATCGTGGTAGGCATCGGCAAACCCCGTGTCCACCTGATCCCGGACTTCCTGCCCCAACAGGCATCGGCTTGCGATCTTGACCGTGAGTTCGTTCATCGCCCGTGGCAGATCGATTTCCCCCTCGTCGCCAAGGCCGTCGGCGAACAGGCTCGCCTCCTCGAACATGAGGCGGGCGAACCTGCGCATCGCCGAATCGCGAAGCGCCGGATAGAGGAACCCCAGTTGCTCGTCCATGATCTCGGGCGCGACATCATAGGCCACGCCGCGGCCGAAGATGGGTACCGTGAACTGATACACGGCCTTGGCGTCGAGCTGTTCCTCGGGTGCCCTGAAGTAGACGTCGTGAGCTTCGGGTCCGGTGAAGAGGACGCAGTCCTTTGTACCGAGCCGAAACCGGGCGAGTTCGCCATGCTCGCGCCAACCTCGGCTCAGCATCGAGATCGGATCCCTGCCGAAGTCCCGCAGGTGACCCAGAAGCGGCCAACCCCCGGCGAGTTCGGGAACGTCCTGTGCCGTATGCAGCGCCATGTCCTCCCCCCTCAATAGATGAATGGCAGCATGGCGAAGCGCGCCCGCTGCCTGTAGCGGTCCCACAACTCCCCGTACTTCGCACGGCAACGACGCTCATCGCGTCTGCAACGATGCACCAGCAAACCCGTGAGCCATGCGGGCAGCAGGTAGGGGATCCACGAGACGAAGCCGGTCGTGAACGTGAACGCGAGGTACACGCAGATTTCGCCGGTATAGTTCAGATGGCGCCCGATTCCCCAGAAGCCGGAAATCAGCAGACGCCCATCCAGTGACCGGGCGGGCCTTCCCCAGATCCGCGCGTCCGGATCGCGTTTGAAGCGGTGCTTCTGTCCGTTTGCGCCGCGGAAGACCCAGAAGCCGAAGACGAAGAGCAGTACGATGGCGACGATTCCGGCGAGAGGTGGCGGCTCCGTCGCGTGCACCAGCCACCAGCCGGGGAGGCTGTAGAAGAACGGGACCAGCACGTAGTCGCCCCAGATCAGCATCCACCCGAAGCGCTCGCTGACGAGGTCCCACGTGTGCGTCATGCCCTGCTCGAACTGGAAGTAGCTCAGCACGTATATGAAGGTGAAGACCTGGTAGAGCACCATCGGCAGGCTCAGGCGCCCGTAGGTGTCGTACTGCACCACGGCGAACGAGAGGTTGAACAGCGCCAGCCCGATGAGGGAGGGGCGGTAGCTGTACAACTTCAGATCCACCCCGAGCAGAGCCGGGTTCAGCTCCGCGCCGAAGAAGAAACGTCGCCAGAATCCCGCGGGCGCAGCCGGAGTCCGGGGTGCCCGGGCATACATCCAGGCGGACATGGCGAACGCGAATCCGTTCGCCACCAGGAAGAGAGCCGCAAAGTGGTCGCGCAGGACCGAGAGGGAGAACCAGCCGAATGCCTGGGCGAGGCCCGCCGCAATCATGACGATCAGAAACGCTGCCAGGCCGTTGAGCTTGTAGGTCCGTGACTCTCCCTCCAGGCCCGGCCCCGTGGCCCGGGGTCCGGGCAGGAACATCGACCCCAGGAAGAGGAGGCCGACGAACAGCGACAGCGTTCCCACCGCCCACAGCACGCCACCGCCCGAAAGGCCGGACCACACCTCGGCCAGCGGGGAACCCTGTTCAGCCACGGGCAT
>jk18x9bins.20:k141_479360:9003-14985
GTGATGTCGTCCTCCGGGTCACAATTCACCCTGTCGGGCGCCGGCCTGCTCGAGGCCGCAGCCATGCTGCTGGTGTTTGTTGGCGTATTGTTCGCGGGTTCGATTCTCCTGACGGGACGCCGGGTGGAAGGGTCGATACTGGAAGGGAAGTCAATCACCTACAAGCTCAATGGCCTGGCCCTGTTCCTGCTGACCGCGGCCATTGGATTGATCGCCCAGATCTTCGGTTGGTTTTCCTTTTCGGCGCTGTACACGCACTTTGCCGAACTGTTCGTGGTGGCGAACGTGTTCGCGTTCGTGTTTTCCGGGTGGCTTTGCTGGCGAGGCGTCCGGTCCCGGGGCGGTCCCGGGGGAATATTTCGGGGCTACTTCTTCGGCGTGGAGCTCAATCCGTCCTTGCTCGGGGTGGATCTGAAGTTTTTCAGCTACCGCCCCTCCCTGATCGGTCTGGCGCTGTTCAATGCGTCTTTCGCCGTAGTCCAGTACGAAACCTATGGCGAGCTGACACTGGCCATGGCGCTCTACCAGATATTCACGTTCCTGTACGTGCTCAACTATTTCCAGTTCGAAGACGGGATGATCCACACTTGGGACATCGTCAGCGAGCGCTTCGGTTGGATGCTGGTTTGGGGAGACTATGTGCTGGTGCCATTTTTCTATTGCCTGCCCGGATGGTGGCTTGTCCATGCAACGGAGCCGCTGTCCGCCGTTGCCGCCGTACTGATTGTCCTGCTGTTTGTTTTCGGATTCTGGCTCTTCCGCAGCGCCAACCAGCAAAAACACCGTTTCAAGAGTGACCCCGACGCCACGATCTGGGGGCGGCTCCCCCAAACCCTGGACGGGCGCCTGCTGGTCTCCGGCTTCTGGGGCGTGGGACGGCACCTCAACTACACCGGGGAGATTTGCGTATACCTTTCGTTTGCCCTGACGACCGGGTTTGCATCCTGGGTACCCTATGTGCTGCCCGCGTGGCTGGCGAGCCTGCTGTGGCATCGCTCCAGGCGGGATGATCGACGTTGCCGCGCAAAATACGGCGAACTGTGGGAACGCTACACACGGAAGGTTCGCTATTCCATGTTGCCGTTCATCTATTAGGGTCAAGGGGGTGGCACAGCAATCTCACACCGTGACAGCGCCGGGTTCGACAGGACTCCCGCCGCAGCTGGGAGATACTGTTCCTGAGCTTGCGGGTGGCTGGCCGCTGATCGGCCATCTGCCGGATTTTCTGAGAGATCCGGTCTCTCTTCTGGGTCGTGGCTGGCAGGAACAGGGAGAACTGTTCCGGTTTCGGATCGGTCCCCGCGATTTCGTCCTGTTCACCGGTCCCGAAGCCCACGACTGCTATTTCAGGGCACCCGAGGATCAGCTGAACGCCAAGGACGTCTACCAGTTCACGGTCCCCATCTTTGGGCGCGGCGTGGCTTACGACGTCACTCCCGAACTCATGGCAGAGCAACTGGGATTCCTGTATCCGGCGCTGCGCGAATCCGCAATGCGCAGGTTTGCCCGGATCATGTTCGAGGAGAGTGCCCGGTTCGCCGATGGCTTGGGTGAACATGGCGTTGTCGATCTGCCGAACGCGATGAATGAACTCACCGTCAAGATCGCCAGCCGGTGCCTCATCGGAGAGGAAGTCCGGGAACGGGTGGATTCGGATTTTGCCGATGCCTATCACGAACTGCAAAACGGCATCAACACACTGGGTTTCTTTCTCCCCAGGCTGCCAACCCCCGCGCACCGCTCCCGTGACCGGGCCCGGCAGAAAGTGGCTGAACTCTTCAGCGGGGTAATGGCCGAACGCCGGTGCTCCGGAGCCGAGGCCGATGACTTCATGCAGACCCTCATGCACGCCCGCTACAAGGACGGCAGGGCGTTGAGCGACGATGAGATCACCGGCATCCTGCTGACGGTGCTGTTCGCAGGCCAGCACACGAGTGCTGTACTCGCGACCTGGACCGCACTGGAACTGTTCAGGGAACCCGCATACCTGGCACGGGTAAGGGACGAGATCGGGGAAGTCTATTCCGAAACAGACTCCATGAGTCTGGCGAGCCTCAAGCGGCAAGTGGCTCTGGAACACGCCGTGCGTGAGTGCGAGCGGCTGCACCCGCCGCTGATCATGCTGATCCGCAAGGTGCTCAAACCCCTGGAATACGGAGGCTATACGGTGCCGGCCGGGGCCCTGGCCATGGTATCGCCTGCGGTCTCCCACCGGTTGCCGCACATTTTCGACGACCCGGAACGGTTCAACCCGGAACGGTTCGCTCCACCCGCCAGCGAGGACAAGCAGCACCACTATGCCCTGATCGGATTCGGTGGCGGAAAACACCGGTGCATGGGGAAAAATTTTGCCTATCTGCAGCTGAAGGCGATCTGGACCGTACTGCTCGACCGGTTCGATTTTCAGATCGACACCGAATTTCCCGCCCCGAACTACGGCAGCTGGGTGACCGGTCCAAAGGATCCGTGCAGACTCCGGTACCGCCAGCGCTCGCCTGCGGGCGTTTTTCGAAGAACGGCCTCATGACCCGGAGCTACGACGTTGCCATCGTTGGAGCGGGGCCGGTCGGCAGTTTGTGTGCGCTTGCCCATGCCCGAAAGGGCGCCAGGGTGGCCTTGCTGGAAGCGAACCCCAAGGCCGCCCAGAGACTGGCGGGTGAATGGCTGCATCCGCCCGCCGTGAGAATACTGCGCGACCTCGGGATTGAAATTGATGTGCAGACCCGGGAGCCCATGGGCAGGGGATTTGCGGTATTTCCGGAAGACCGCACGGAACCGATCGTCTTTCCCTATCCGGGCGGATCCCGCGGCTTGACCTGCGAGCACGCCGTTCTCGTCTCCAGCCTGCGCGAGGCCGTCAGGAACGAACCCGATGTTGAACTGCTTCTTCAGGCCCGGGTGCACACGGTCGAAGACGGGCAGGTCGTTTATTCACGCAGCGGCAGTGATGAAACCCTGACAGCCCCCCGGATCATCGGCGCCGACGGCCAGGCTTCCGTCGTCCGCAAATCGCTGGGGCTGTCGATCAGCCCGGTAATCTGCTCGCAGACGGTTGGGGTCGTGTTGAACGGGGTGAGGCTGCCGCTCGAGGGCTATGGCCATGTGCTGCTCGGCGGTCCGGGCCCGATACTGATCTACCGCCTGGGAGAACACCATGTCCGGTTGATCGTCGATGTGCCGCTGGACCACACGACGCCCAGGGACCGGATCGGCTTTTTGCTGGACTCGTACACCGATTTGTTGCCGGATACGCTTCAGCCTGCATTCGTGGAGGCACTGCGGGTGAGGCAATTCCAGGTTGCGGCAAACAAGTTGAGGCCGCATGTCACGTACGGGAGTCCGCATCGTGTGCTGATTGGCGATGCTGCCGGGCACTATCATCCGATGACGGCGATGGGCATGACCTTCGGCTTCGGCGATGCGCTTTCGCTGGCCGAGAGCGGGGATTTTCACGAATTTACCACCAGTCGATTCCGGGCGACCCGGACGTCGGCGTTTCTCGCCATGGGCCTCTACGAGGTCTTTGCCGATCATCGGCTTGAGGCGGTGGCGATCAGGCACGCGATTTACCGCAGCGCCCGGGCAAATTCCGCATACCGCGACCGGACCGTGCGGTTGCTCGCCTGTGAGGACACCTCCGCGGTCCGTATGGGAATCGCATTCTTCGGGACGGTGGCCCGCGCGGTTTCCGCGCAAATTCCGCGATCCGCTGACCGGTTTGCCTGGCGCAGGGCCCGGGACATCAATCATGCGCTTGCTGTCCGTATCGGATGGCTCCTGCGAAGTATTTGGCAACTGTACAGGGCGAGAAACGGGACCGGGGAAATAGACGGTCGAACCTGGGGTTCATTGGCTGGCGTGTTCCAGATCTCCATGCCGCCGAAAGTCCGCGGAGCCCAACCAGGCCGCCCGAAGGAGAGAGCCTCAATTGATGTATGTCCTGCAATACGGAATGCTACCGCACGCCTGCTGGATCTGCAGCGTGAAGACGGGGACTGGGAAGGGGAGATGGTCTGGTGTCCCATGCTCACGGCGCAGTACGTGCTGCTGCACCACATCATCGAAAGGCCGCTTGAGCCAGATCGTCGACGGCGCGTGCTGCACTCATTCGAACAAACCCGCCTTGAGGGTGGCGTGTGGGGCATGCATGAACACTCGCAACCCCATCTGTTCGTCACCACGCTTGTTTACGTCGCGGCCAGACTGCTCGGAATTCGGCGAAACGATCCGATGCTTGGGCCGGCTCTTCGATTCCTGCAGGCAGAAGGGGTTCTCGGAATTCCGAGTTGGGGAAAGTTCTGGCTGGCGCTGCTCAACCTTTATGACTGGCGCGGTGTCAACGCCATTCTTCCGGAGTTGTGGGCATTACCGCGATGGGTCGCGATCCATCCCTCGAACTGGTACTGCCATACCCGGCTCATCTACATGGCGATGTCGGCGATCTATCCGCAACGGTTCCAGGCACCCGTGACCCCCGTGATCGCGTCGTTGAGGGAGGAGCTCTTCCCACAGGGATTTGCGAAAGTCGATTTCTCCGCGGCCGGCAGCCGCTTGCGCGACGGTGACCTCTACGCTCGTCCCGGCATGTGGCTGCGGGCCGGATACGGATTTGCAAGGGTGTACGAACGTTACCACGGCAAACGCCTGCGTAACCGGTGTCTGGATTCGATCAACCGGCAAATCAAATGGGAGTTGCAGACCACCGACCACACGAGCATCTCCCCGGTCAGCGGAATCCTCAATATCCTTGCCCTGTGGTTACGTGATCCGGTCGATGCCGACTGCCGCCGGGCGCTGGAGCGGCTGGATGGCTGGATCTGGGAAGACGAGGAAGAAGGAGCGCGGGTCACCGGTGCGAGAAGCGCCTCGTGGGATACGGGCTTCGCCCTTCAGGCGCTGGCCGCCGTACCCGAAAGCGATGGCGTGGAAAGCGCCATGTCAGCCGGAGCCGACTTCCTTCGCCGGCAGCAGATCCGTACAAGCTTCGAAGGATTTCGCGAAGCGTATCGGAACGACCCCAAGGGAGGCTGGTGTTTTGCCGGGGGGTGGCATGGCTGGCCCGTGACGGACTGTACCGCGGAAGCGGTGCTCGGGTTGACCGCGGTCCAGGGCAAGGACGCGGATGCCGCGATGCTCGGCGATGCGATTCGATTCATGTTGCGTGGTCAAAACCGTGATGGCGGTTTTGGCAGCTACGAGGCGCGGCGCTCCGTGCTCGGCCTCGAATGGCTGAACCCGGCCGAAATGTTTGGCGACTCGATGACCGAGGATTCCTATGTCGAGTGCACCGCCTCCTGCCTGGCAGCCTTCGCCGCCTGCCGGCGGCATTTCCCGGATATCGCCGATCAGTCGGTTACCAAGGCGATCACGCGTGCGGACGACTGGCTTCGCCGGTCCCAGGCATGCGACGGGTCCTGGCGCGGCGTGTGGGGCGTCCAGTTCATCTACGGCACGTTTTTCGGGATCCGGGGCCTGTTTGCCGCCGGAGCCCGTCCCGGTGACCCGGCATTGCGCATGGCCTGCCGGTGGCTGCTGGACCGCCAGCTCGGCGATGGCGGATGGGGCGAGCATCACAGCGGCTGCCTGTCCGGCCGGTACGTGGCACACGGGGAAAGCCAGATCATCCAGACGGCGTGGGCCATGATGGCGCTTCTGGAGGCGGGTGACTCGAACTGGAACGCGATTTCGAAGGGCGCGCGGTTTTTGCTGGAGGCACAGAATGCGGACGGGTCCTGGCCCAGGCAGGACATGGCCGGAGTCTTCTTTCGCACGGCCCTGCTGGACTATGTGCTGTACCGGCAGTACTTCCCCCTGCATGCGCTCGGTCTCTATGAGCGGCGTCGCCGGGCCAGGCTGGAACTGACGACTCCCGCCATTGTGGACGCCGGCACGAGACACCCAAGGGAGGAAGATTCCACGGAACACCACAGGGGCCGGGCTGTACTTCCGGGGATAGCCGCGGCTATGCCTCTTTCCAAATAG
>jk18x9bins.84:k141_221715:16845-22774
ATGCCGCCGCCTGAGACGCTCGACCTCTCGTCGGCGCTGTCGGGCGAGACTTTGCTCGAGGCGGCGGCGATGGTGCTGGGGTTCGTCGTCCTCCTCTTCGTGGCGTCGCTGGTCCTGCCGGGCCGCCGCGTCACGGGCCCCGATGCCGACGGCAACGAACGCGTCTACAAGCTCAACGGCCTCGCGCTCTTCCTGATTACCCTGATCGTGGCGGGTCTCGCCCAGGGCTTCGGCTGGTTCTCTCTTTCGGTGCTGCACACCCACCTGCTCGCCATTTTCGTCGCGGCGAACGGATTCGCGTTTGCTTTCTCCGGCTGGCTTTATTGGCGGGCGGCGCGGGCGCGTCATGCTCCGCCGGGCTTCTGGCAAGGCTATTTCAAAGGCGTCGATGCCGGACCGGTCTGGTTCGGGCTCGACCTGAAGCTGTTCAGCTACCGCCCCTCCCTCATCGGCCTTGCGCTCTTCAACGCATCCTTCGCCGCCGTGCAGTGGGAAACCCATGGCGAGCTGACGCTGGCGATGATACTCTATCAGGCATTCACCTTCGTCTACGTGCTCAACTACTTCCAGTTCGAACACGGAATGATTTACACTTGGGACATCATCAGCGAGCGCTTCGGGTGGATGCTGGTCTGGGGCGATTACGTGCTGGTGCCGTTCTTCTACTGCCTCCCCGGCTGGTGGCTTGTTCATGCGCCGGATTCGCTGTCGCCGGCCGCCGCCGCGGCGCTCATACTGTTGTTCGTTTTCGGTTTCTGGCTGTTCCGCGGCGCCAACCAGCAGAAGCACCGCTTCAAGCGCAACCCCGATATCACGATCTGGGGGCAACCCGCCCGGACTATCGACGGACGCCTCCTGGTCTCCGGCTTTTGGGGAATCGGGCGGCATCTCAACTATACGGGTGAGATCTGCATCTATCTCGCTTTCACGCTGACCGCCGGGTTCGCGTCCTGGGTCCCCTACCTGCTGCCGGCATGGCTGGTGGGTCTCCTGTGGCACCGTTCGATACGCGACGAGCGCCGCTGCCGCGCAAAATACGGCGAACTCTGGGAGCGCTACACGCAGCGGGCGCGCTTCTCGATGCTGCCGTTCATCCATTGAGGACGGGGATGGCGAACCAAATACAAGACAGCATGACGGCCGGGCATACCGCCGACATCCCGCCACCGGTGGAGAAACCCGTTCCGGAACTGACGGGCAGCTGGCCGCTGATCGGCAATTTCAGGGAATTTAGGCAGGACCCGATCGCCATGCTGAGCCGCGGCTGGCGCGAGCATGGCGACCTTTTCCGTTTCAGGCTGGGAGTCAGCGATTTCGTCCTCTTCACCGGGCCCGAGGCTCACGACTTCTATTTCAGGGCTCCGGAGACCCAGCTGGACCCCAAAGCGGTCTACCGCTTCACCGTGCCTATCTTCGGGCGCGGCGTGGCCTACGACGCCTCGCCGGAAATCATGGCGGAGCAGCTCGGCTTCCTGTTTCCCGCGCTCCGCGAGGCCGCCATGCGGAAATTCGCCCTCATCATGTTCGAGGAGGCGAGCGCCTTCGCGGACGCCCTCGGCGAGGAGGGGGACATCGACCTGCCACGCGCGATGAACGACCTCACGGTCAGGATCGCCAGCCGCTGCCTGATCGGACAGGAGGTTCGCGACCGTGTGGACAGCGGGTTCGCCGAGGCCTACCACGACCTGCAGAAGGGTCTCAATACGCTCGGATTCTTCCTGCCCGGCCTGCCTACTCCGGCGCATCGAAGCCGCGACCGGGCCCGGCGCGAGATAGTGGAACTGTTCGGCGGGATCATGGCCCGGCGCCGGCAAGCCGGGGCTAACCCCGACGATTTCATGCAGACGCTCATGAACGCCCGTTACAAGGACGGACGCGCCCTGAGCGACGACGAGATCGCGGGCATCCTGCTGACGGTGCTGTTCGCGGGCCAGCACACCAGCGCGGTGCTGGCGACCTGGACCGGCCTGGAGCTGTTCAGGGCGTCCGCCTACCTGGAGCGGGTGAGGCAGGAGGCGCGGGAGGTTCACCGGGAGGCCGGCTCCATGAGCCTCGACAGCCTCCAGCGTCAGCCGGTGCTGGAAAACGCCGTGCGCGAATGCGAGCGGTTGCATCCGCCGCTGATCATGCTGGTCCGCAAGGTTCTCGAACCCCTGCGATACGGAGACCGTGTCGTGCCTGCCGGCACCATGGCCATGGTGTCGCCGGCGGTTTCACACCGGCTGCCGCATGTCTTCGCCGATCCGGAACGGTTCTTCCCCGATCGTTTCGCGCCGCCCGCCGGCGAGGACAGGCAGCATCACTACGCCCTGATCGGCTTCGGCGGCGGCAAACATGCGTGCATGGGCAAGAATTTCGCCTACATGCAGCTCAAGGCAATCTGGACGGTTCTGCTCGACCGCTTCGATTTCGACTTCGGTGCCGACGCAGGGTTTCCGCGCCCGAACTACGGCAGTTGGGTGACGGGACCCGAGGAGCCGTGCCGGGTCGGCTACCATCGCCGCGCGGAGACGAGCGTCTTCCGATGAGCGGCGCCAGGCGGCGTTACGACGTAGCCGTTGTCGGCGCGGGACCGGTCGGGAGCGTGTGCGCGCTGGCCCATGCGCGCAAGGGCGCCCGCGTGGCCCTTCTTGAAGCCAATCCCAAGGCTTCGGAGCGCATGGCCGGCGAGTGGCTCCATCCGCCGGCCGTCAGGATATTGCGCGAGATCGGGATCGACATGCCGCCCGGCAGCGCCCCGGGCAAGGGTTTCGTGGTGTCCCCCGAGGACGGCTCCGATCCGATTTCGCTTCCCTACCCGGACGAATCCGGGGGTTTGGTTTGCGATCATACAACGCTCGTCTCGAGCCTCCGCGAAGCGACCGAGAACCAAGCCAATATCGATTTCATCTCCCCCGCGCGTGTCAAGGCGGTCGGTGACGGACGGCTCACCTTTTCCGTCGATGGCGATGATCACGCCTTAACCGCCGAACGCATCGTCGGCGCGGACGGCCGGGCCTCGATCGTTCGCCGGTCGCTGGGTTTCTCCATGAACCCGGTGCTCTACTCACGGATGGTGGGGGTCACGATAAACGAAGCGGGCCTGCCCTTCGAAGGCTACGGGCATGTGGTGCTGGGCGGGCCGGGTCCGATCCTCATATACGCTCTGGCGGACGGCCGCGTCCGCGTCATCGTGGATATTCCACCGGACCGCTGGAGCCCCCGGGACCGGGTCGGCTTCCTGTCGGAGTCGTGCGCCGGGCTGCTGCCGGGAGCGCTCGGTTCGGCTTTCGTCGAGGCGTTGCGGGCCGGGCAATTCCATACGGCCGGCAACCAGTTGAGTCCGCGCGTCACATATGGAAGTCCGCGGCGGGTGCTGATCGGCGACGCGGCCGGACACTACCACCCCCTGACGGCAGTCGGCATGACGCTCGGATTCGGCGATGCGCTGGCGCTTGCGGAAAACGGAGTCTTTCACGACTTCGCAGCCAAGCGCTTCCGGGCAACCAGCAGTCCGGAGTTCCTCGCGATGGGTCTCTACGAGGTATTTGCCGATCATCGGAAGGAAGCGGTGGCTGTCAGACAGGCGATGTTCCGGCGTTGGCGGACACATTCCGGTTACCGCGACCGGACCACCCGCATTCTCGCCTGCGAAGACCGTTCCGTGGTCCACCTCTGTCTTGCGTTTTTTTCGACAATAGTCCACGCCGTCTTGGGGGGAAATTCACAGTCGCACCGATCGTTCGCTTCGCGCCAGACCCGCGACATCTTTCGTGACCTCGTGGTTCGTCTGTGGTGGCTCCTGCGTGGCGTTATCGCGTTGCACAGGGCGAAGAGCCTGGGCCGTGAACAGCACGAGCGGGCCCGAGACACTTTGGCCCACGCGCTTCTGCACTCCATGTCTTCCGAGGTCGAAGGCTCCGGACCCGTCCGCCCGAAGGAAATCGAATCGCCCGATGCCGGGCCGGCCTTGAAGAGCGCGGCCCAGCGCCTGCTGAGCCTCCAGCGCGAGGACGGCGGCTGGGAAGGCGAGATGGTCTGGTGCCCCATGCTCACCGCGCAATATGCGCTGCTGCACTGCATTATCGGCCGGCCGCTCGAGCCCGGCCGGCGCCGGCGCGTGCTGCGCTCCTTCGAGCGCACCCGGCTTGAAGGCGGCGCATGGGGCATGCATGAGCACTCGGAGCCGCACCTGTTCGTCACCGCGCTCGTTTATGCCGCGGCGAGGCTGCTCGGCGTCGGGCGCAACGACCCTCTTGTCGAATCGGCCCGGCGGTTCATACAGGCCGAGGGGATTCTGGGGATTCCGAGCTGGGGGAAATTCTGGCTGGCGGTCCTCAACCTCTATGATTGGCGCGGGGTGAACGCGGTTCTGCCGGAACTCTGGAGCCTGCCGCGCCGGATACCGCTGCACCCGTCGAACTGGTATTGCCACACCCGGCTGATCTACATGGCGATGGCGGCGGTTTACGCCCGCCGGTTCCAGATGCCCGTCACGCCGGAGATCGTCGCGCTCCGGGAGGAGCTGTTTCCCGAGGGCTTCGCCGGCGCCGATTTCCCGGCCGCCCGCAACCGCCTGCGCGAGGCCGATCTCTATGCGCGGCCGAGCGTCTGGCTCAGGGCCGGCTACGGGTTGGCGCGGCTGTACGAGCGCTTCCATAGCAAACGCCTGCGGGCAAAATGCACCGAAGCGATTACCGAGCGCATCGGGTGGGAACTGCGGACGACGAGCCACACGAGCATCTCTCCGGTCAGCGGCCTTCTCAATATTCTCGCGCTGTGGCTGCACGACCCGGACGACGCCGATTGCGCGCAGGCGCTGGCGCAGCTGGACGGCTGGATCTGGGAAGACGAGGAAGACGGCGCGCGCGTCACCGGCGCGAGAAGCGCCTCATGGGACACGGGGTTCGCGCTGCAGGCGCTGGCGGCGCTGCCCGAGCACGCCAATGGGGCCGGTGAGGCCCTTCGTCGCGGGGCCGGCTTCCTGCTCGGGCAACGGATCGACAAGAGCTTCGAAGGGTTTCGCGAGGCCCACCGGATCGACCCGAAGGGCGGCTGGTGCTTCGCCGGCGGATGGCATGGCTGGCCGGTGAGCGACTGCACGGCGGAGGCGGTGCTCGGAATTGTCGCGGCCGGCGGAACGGACCGGGCGGCGCTCGGCGATGCGGCCGCCTTCATGTTGCGCACCCAGAACCGCGACGGCGGCTTTGGGAGTTATGAGGCTCGCCGCTCCGCTTTCGGTCTGGAGTGGCTCAATCCGGCCGAGATGTTCGGCGACTCGATGACGGAGCATTCCTTCGTGGAATGCACCGCATCCTGCCTCACGGCGCTTGCCGCGTGCAGGGAACGGGTTCCCGAATTCGCGGACGGGGCGGCGGCGGACGCCGTCTCCCGGGCCGAGTCCTGGCTGCGCCGGGCCCAGGAAGTCGACGGCTCGTGGCGCGGCGTCTGGGGGGTCCAGTTCATCTACGGCACGCTGTTCGGCGTCAGGGGACTGCTGGCCGCCGGGGCGCGCCCCGGAGATCCGGCGCTGCGTTCGGCCTGCCGCTGGCTGCTGGAGCGCCAGCGGGAAGACGGGGGCTGGGGCGAGCACCACAGCGGCTGCCTGACCGGCCGCTATGTGCCGCATGAGGAAAGCCAGATCGTCCAGACCGCCTGGGCCCTGATGGCGCTCCTCGAGGCGGGCGACTCGGACTGGGCCGCGATTTCCCGGGGCGCCCGGTTCCTGCTCGACGCGCAGGACGCCGACGGGGAATGGCCCAAGCAGGACATGGCGGGCGTGTTCTTCCGGACGGCGCTCCTGGATTACGTGCTTTACCGGCAGTATTTCCCGCTGCACGCCCTCGGCCTCTACGAGCGCCGCCGCCGGAGCCGGATGGCCCTCGCCGCCCCCGCCGGCGCGTCGGCTCCGCCCTTGCCGGAAGGGGTTTCCGCCCGTTCCCCGTCCTGA
>jk18x9bins.87:k141_58738:13147-19094
CTAGAGATGTAGATGCAGACCTGGGAGTTTGGGAATCACACCATTGGACGCGTGGGAAGGCTTTAACTTCAGACGGTCCCGATGCCGCTCGGCATAGAGCCCCAGTGCATGCAGCGGGAAGTACTGCCGGTATAAAGTATAATCCAATAATGCCGTACGGAAAAAGACCCCTGCCATGTCCTGCTTCGGCCAGGTTCCATCCTCGTTCTGCATATCCATTAAAAACTGGATCCCCCGCGTAATTGCAGTCCAGTTTGAGTCATATGCCTCAAGAAGTGCAATGAGCGCCCATGCCGTGTGAATGACCTGACTCTCCGGATGCGGTACATATTTTCCTGGCAGGCTGCCACTGTAATGCTCCCCCCATCCGCCATCTGATCGCTGCTGTTCCAAAAGCCACTGACAGGACAGCCGAACCGCTGAATCACCAGGGGCAGAACCGGCGGCGAGAAGGCCTCTGACCCCGAACAAGGTGCCATAAATGTACTGGATCCCCCATACCCCCCGCCATCTTCCATCCATCATCTGGACAAAGCGAAGCCAATTCTCCCCTCTTAAGATCGCTCTGTCCACCTCCCTGCCCACAACCTGCGGGAAGTGCGTCCTGCACGCGGCAAGGGCCGCAAGGCACGATGCCGTGCATTCAACATAGGAATGCTCCGTCATGGACTCCCCAAACATTTCTGCGGGATTTAACCATTCGAGGCCCACCCTGGATCGCCTGGGTTCATAGCTGCCAAAGCCGCCATCACGATTCTGTCGAAGCAGGATGAACCGGACTGCGTCACGGACTGCCGATGCACGGATTGCATTGGGGTCCGCGGCAAGAATCCCCAGAAGCGCTTCCGCCGTACAGTCAGATACCGGCCAGCCATGCCATGCTCCGGGGAAACACCAGCCACCTTGGGGATCCGTCCGAAACGCCTCCTCAAATCCCTCAAAACTCTCCGAAATCTGCTGCTCTACCAGAAAGTTGGCCCCACGCTGAAGCGAGCGCCTGACACCATCCATCTCACGCACAGTCGCCAGCGCCTGCAAGGAAAAACCCGTGTCCCATGAGGAACTCCTGGCCCCCGTCACGCGAACACCATGCTCCTCGTCTTCCCAGATCCAATCCTCCAGCCTTTCAAATGCCTTCCGGCAATCTTCATCCTCCGGATCATGGAGCCATAAGGCAAGAATATTCAGAAAACCACTGACTGGAGAAATATTTGTATGGTTGGTCGTCCGCAATTCCCAGCGGATACGCCGAAGCATATCTTCCAGACAGCGTGCGCGTAATTTTTTGCTGTGAAACCGTTCAATCATCTGCGCCAGCTCGTACCCGCCCCGCAGCCAAAGGCTCGGCGGCGCAAAAAGATCCTTCTGCCGCAAACGATTGCGCCCCGCAGAAAAATTCACGCGATCATAGCCCTCAGGAAATAATTCTTCCCGCAGACATGCGATCACAGGCTTTACCGGAACCTGATGCCGATGCTCATAAACCGAGGCGACTCCCATGTAAATAAGCCGGGTATGGCAATACCAGTTTGCGGGATGCAATGGAACCCGGCGGGGCAGGATCCACAGTTCGGGGAGCATTGCATTGACCCCTTTCCAACTGTACAGGTTCAGAATTGCCAGCCAGAATTTGCCCCATGTCGGAATATTGATGACTCCCTCGGTTTGCAGAAACTCTCTGGCCGGCCGGATCAGTGGATCCTCCCGGTCTACGCCAAGCAATCGGGCTGCAACATACACCAGTGTGGTCACAAAGAGATGTGACTCGGAATGCGCATGCATCCCCCAGGCTCCCCCTGAAAGGCGGGTATGTGCAAAGGAACGAAGAATACGGCGGCAGCGGTCAGTATCTATCGGACGGCCCAGAATATAATGGAGCAGCACATATTGCGCGGTAAGCATTGGACACCAGACCATCTCCCCCTCCCATTCCCCCTTTTCTCCCTGAAGACGCATCAGACAGTTCCCCGCACGATCCAGCACCGCGCTCACCTCCAGAAATGCCGATTTGCCAGAACCGTTCCGGTTTGCCTTATTCACACCGGATGGCATCGAGACCAGAAGCGCACGGGAAAGAGAATCCCAAATCCGACCCTCATCATGATACTGATCCGCGTTTTTGAGTTTATTGAGATTCCAGACTCCACGGGCGAGCCAGTTCAGTCGAACTGCAAGCGAGTAAATCACCCCCCATGTCCGGCGCCAGGCAAACCGGTTGAACGACCGGGGCAACTCAGATCCCAAAGTCCGAAACATAATCCCTCCCCCCTCAAACGCCATCAGGGTTGACGACTTTGCCTCACAGGCAAGTAAGCGCATCGTATTGTCGCGGAACGAAGCACTCGCACGCCAACGACGATAAACCGAGTGGCGGACCGAAGCCGCCTCCGCCCGGTAGTCTGCAAATACCTCGTAGATCTCCATTGCAAGGATTTCCGGCGTTCGCACCTCCTTGAATCGTCTGGCGACAAAATTATGAAAATCATCCGCCTCTGCAAGAGCTAATGCATCCCCAAACCCAAGGGTCATTCCCACGGCAGTCAGAGGATGATAATGCCCCGCTGCATCACCAATAATGACATGATCCGATGTGCCATAGGTAATACGCGGACTTAATGCGTTTGCGGCGCTGTGAAATTCTCCCTCACGGATGGATGCATTAAATGCCTCCCGAATGGATTCCGGCAAAAACTGGGCAGATACATCGAACAGAAAACCAACCCGGTCCTTGGGATTCCAGTAATGAAGCGGGATGTCAACAATGACCCGAATCTGCTCCTCTCCCAAACGGTACATAAAAATCGGACCGGGGGCTCCGCACAACAGATGTCCGTAACCTTCCTCGGGCAAGGCGGCCCCCTTCACGGTAACCCCTACCATTCGGGAAGAACTCGTTTGCTTTATTTTTACCGGTAGTCCCAATGATCGACGTACGACTGAACCCCGCCCGTCAGCACCCACAATACGATCCGCAACCAGAGAATACATATCGCCATCCCAGGAATATTCAACACGATGATCGGCAACGGACCGGACCCGGGCCGTGATAAAATCAATTCCCGATTCTTCCTGTACGGCGGCCCGCATCGCTGCGACAATCTCAGCATGTTCACATGCCAATCCGCAGCCTCCGTTCGCGTAAGGAAGGACGATGAAATCCGATCTGTCTTCCGGCAATACCACAAATCCCCTGCCCCGGGAGCTATGCGGCTGTGCGTCAAGTTGAATGCCCAGATCTTGTAAAATTTTCACTGCCGGGGGATGAAGCCATTCCCCGGCCATCCGTTTGGTAGATCCAGGATTCGCTTCAAGCAGTGCAACACGCGCACCTCTGCGTGCATGAGCAATCGCACACAGGCTGCCTACGGGCCCGGCACCAACGATTGCGATATCATAGTGAGGGGCAGCCATGGAACTCACGGGAAGATTACCGGCTCTGATCGGCGTTTGTACGCAAGTGTGCAGGGCAGTTCAGGGCCGGTTACCCAACTTCCGTAGTGCGGGGCGGGAACCCCGTTCGTCTGAAAATCAAACCGATCAACGAACACCGTCCAGATCGCCTTGAGCTGTAAGTATGCAAAATGCTTTCCCATGCACCGATGCTTTCCTCCCCCAAACCCGATGAGTGCATAATGATGTTGCCTGTGCTGGTTACGGGGCGGCAAAAACCGCTCCGGTAAAAATTCATCCGGGCGGTCAAAAAATTCGGCTAACCGATGCGACACCGCAGGCGAAACCATCGCAAGCGAGCCTGGACGGATTTCCTGATTCTGATAGCAGATGGGCTGAAGGACTTTGCGGATCAACAGAATTAACGGCGGATGCATTCGTTCATTTTCCCGAACAACACTCTCCAGAATCACCTGTTTTTTGAGCGTTTCAAAACCAACGGTCGAATCCGGGTCACGGTAGATATGCTGCATTTCGTTGCGCACCTCCTGAAGGTGGGAGGGAGAATTGAGCAGTTCCAATCCCATCCAGGTTGCCAAGACCGCACTGGTATGCTGACCCGCAAAAAGAAGTGTCAGCAGAATTCCTGCAATCTCCTGATCGGTCAGTGCCCGCCCCTCCTTATAACGAACATGCATCAATTTCTGCATAAAGTCATCCGGGTTCGCACCGGACTTTCTGCGTCCCTCCATGATCCGGTTAAAAATACGGGAGATCCTGCGGCGGGCACGATCCCGCTTGCGGTGGGCTTTGGTGGGGAGTTTGGGAAGAAAAAATCCAAGAAGGTTGATTCCATTCTCCAGATCATGATACGCTTCGGCGAATCCTTCATCGACCTGCGCACGTACTTCCTCACCAATAAGACAGTGGCTGGCGATCCTGACGGTGAGTTCATTCATCGCCTTCGGCAAATCCAGCACCCCCTCATCCCCAAGCTCATCTGCAAACTGATTTGCCTCCTGATACATGATTTTCGCAAATCGGTGCATGGCGGCCTCTCGCAGCAGCGGAACCAGAAACCCCAATTGCTCAGACATAATCTCCGGCTCCACATCATAGGCAACTCCCTTGCCAAAGATCGGAACGGTAAACCGGTACACAGATCTGGCATCCAGGTACTGATCGGATGCCTTAAAGTAAACATCATGGGCATCCGGGCCGGAAAAAAGTACACATTCCTTGGGGCCCAGCCGAAATCGGGTCAGATCGCCATGTTCACGCCAGCCGCGTCCCATGGTTAAAACGGGATCCTTTATAAACTCCATAAGATGCCCAAGCACCGGCCTTCCGCCTGCAAGTTCCGGCACCGATATGGAGGTGCCTCCATTTACAGATTCATTCGCCATAGTTCCACTTAATAGATGAACGGGATCATAGAAAAACGTGCACGCTGCTTGTACTGCTCCCACAATGCCCCATACTTCGCACTGCACCGACGTTCATCACGCCATGAGCGGTGCAATAACAGCCCCACCAGCCATGCAGTCAAAAGAAACGGCACCCACGAGGTAAAGCCAGTCGTGAGCACAAAAGCAAAATAGACACAAATTTCGCCGGTATAATTCAAATGCCGCCCAATCCCCCAAAATCCCGACACCAATAAGCGTCCCTGAATGGTCTGGGCGGGTTTTCCCCAGATTGAGATCTGCGGATCACGCTTGAAGCGATGTTTTTGCTGGTTCGCCCCCCGAAAAAGCCAGAATCCAAACACAAATAACAGAACGAGTGCAACCGCGGCGGGAGTGGACAGCGGGGGGGATGAATGGAGCAGCCACCACCCCGATATACAATAAAAGAATGGCACCAGCACATAATCCCCCCAGATCAGCATCCAGCCAAAACGCTCACTCACCAGATCCCAGGTATGAATCATTCCATACTCAAACTGGAAATAATTGAACACATACAGAAAGGTAAACCCCTGATACAGTATCATCGCCAGGGTGAGCTGCCCACTGGCCTCATACTGGGTCACTGCGAAGGAGACATTAAACAGTGCCAGTGCAATGAGCGATGGGCGGTAACTGAAGAGTTTTAGATTGACTCCAAACCAGACCGGACTATGCTCCACCCCAAAGAAATATCCCCCGAAAAATCCCTGGGGAGAATCCTCCGTACGGGTTCCTCGCCAATAAAGCCAACCCGCAAGCAGGAAGGCAAACAGATTGGTCACCACAAACAGCGCAGCAAAATGGGTCTGCAGCGTGGACATCGAAAACAGCCCCGTGAACTGCGCAAGCCCTGCCAGCAGCATGGTGAGCAAGAACAATAAAAGTCCGTTCAGTTTGTAGGCGGGGACCTGCCCATTCACTGCCGGCCCCTCAAGGACACGCCCCGGCAGCACCATGGAACCCAGAAACAGAAGCAGAATGAAACCGCTCATCATCGCCGCCGCCTCCATCAAAGAGGTGGTGGATAATTGAGCGGCTATGGACGGAAACGCAGGCACAGCACTTACCCCTTTTTCTCCTTTTCGCGTTCCAGATACTCTCTCCAC
>jk18x9bins.88:k141_431810:5760-11668
TCAAGACATCGAACAGGCGGGTGCCGCTTCGGCGTCGGCGGCCGTTAGGTCCAGCCGATTCCGCCGCCGCCGCTCGTAGAGGCCGAGCGCGTGCAGCGGGAAATACTGGCGGTAGAGGACGTAGTCGAGCAGCGCCGTTCGGAAGAACACGCCGGCCATGTCCTGCTTGGGCCATGCGCCTTCGGCATCCTGCGTATCCAGCAGGAATTGCGCGCCCCGGGAAATCGCACCCCAGTCGGGTTCGCCCGCTTCCAGCAGCGCCATCAGCGCCCATGCGGTCTGGATGACCTGGCTTTCCTCGTGCGGCACGTATCGGCCGGTGAGGCAACCGCTGTGGTGCTCGCCCCATCCCCCGTCTTCGCGCTGGCGGTCGAGCAGCCAGCGGCAGGCCGCGCGCAGCGCCGGGTCGGCGGGGCGGGCGCCGGCGGCAAGAAGGCCCCTGATCCCGAACAGCGTGCCGTAGACGAACTGGACGCCCCATACGCCGCGCCACGACCCGTCGTTCGCTTGAGTCCGCCGGAGCCAGGCGTCGCCCCGCGAGATCGCGCTCGTCACCGACCGGTCCGCGACCGTCGGAAAGTTGTCCCTGCAGGCGGCGAGGGCCGCGAGGCAGGACGCGGTGCACTCCACGAAGGAATGCTCGGTCATCGAGTCGCCGAACATCTCGGCCGGATTCAGCCATTCCAGACCGAAAGCCGAGCGCCGCGCCTCGTAGCTGCCGAAACCCCCGTCGCGGTTCTGGCCGCGCAGCATGAACCCGACGGCGTCGCCGAGCGCGGCCGTGTCCGCGGTCTCGCCCCGGGCGGCGACGATCCCCAGCACCGCTTCCGCGGTGCAGTCGCTCACCGGCCAGCCATGCCACCCCCCGGCAAAGCACCAGCCGCCCTTGGGGTCGGCCCGATAGGCCTCCCGAAAACCCTCGAAGCTCTTGTCGATTCGTTCCCCGAGCAGAAAGTCGGCGCCGCGCCGAAGGGCGTCCCCGACGCCGTCGAGCCCGGGCACCGTCGCCAGAGCCTGCAGCGCGAACCCGGTATCCCACGAGGCGCTTCTCGCGCCGACGACGCGGGCTCCCTGCTCCTCGTCTTCCCAGATCCAGCCGTCCAGCTTCTCCAGCGCCCGGAGCATGTCCGCGTCGTTCGGATCGTGCAGCCACAACGCCAGGATGTTGAGGAGGCCGCTCACCGGGGAGATGCTCGTATGGCTGGTGGTCCGCAGCTCCCACTTGATGCCGCGCACGATCGCTTGCGTGGAACGCGCCCGCAAGCGCTTGCCGTGGAACCGCTCGAACAGCCGCGCAATCGCGAAGCCGGCCCTGAGCCAGACGCTCGGCCGCGCGTAGAGATCGGCGTCCCGCAGACGGTTTCGGGCCGCGGAGAAATCGGCGTCGGCAAAACCGTCCGGGAACAGCTCCTCCCGCAGCGCGGCGATCGGGGGGGTGACGGGCGCCTGGAACCGCCGTGGGTAAATCGCCGCCATCGCCATGTAGATCAGCCTCGTATGGCAATACCAGTTCGACGGATGCAGCGGAAACCGGCGCGGCAAGCTCCAGAGCTCCGGTAGAACCGCGTTCACCCCGCGCCAGTCGTAGAGGTTGAGGAGCGCCAACCAGAACTTTCCCCAACTCGGGATGCCGAGAATTCCCTCGGCCCGGATGAAGCGCCCGGCCGGCGCGACCAGGGGATCGTCCCGCTCCACGCCGAGCAGTCTCGCCGCGACGTACACCAGAGCGGTGACGAACAGATGGGGCGGGGAGTGCTCGTGCAGTCCCCACGTGCCGCCCTCGAGACGGGTCCGTTCGAAGGAGCGCAGCACGCGCCGGCGCCGACCCCGGTCGAGCGGCCGCCCGACGATATGGTGCAGAAGCACATATTGGGCGGTGAGCATGGGGCACCAGACCATCTCGCCTTCCCAGGCGCCGTCCTTTCCCTGAAGATCCATCAGGCGGGCGGCCGCGCGCTTCGATGCGGGGCCGGCGTCCGGCGACTCCGTCTCGCCCGGGCGGCCGCACCGTGGATCGCGGACCCCCGACATGGAGCTCAGAAACGCGCGGGCCAGCGCGTCGCGGGCCCGCTCGTCCCGTCCTCGACCCGCGGCTTTCTCCCTGTGCAGTTGCATAACCGCGCGCAGGAGCCACCAGAGACGTACGGCGAGGGCCAGAAGGATGTCGCGGGTCTGGCGCGAAGCGAACGACCGGCGGGATTGCGGAATTCCCGCGGCGATCCCCCGGACCGTCGTCGAGCAGAACGCAAGGCCGAGCTGGACCGCGGACCGGTCCTCGCAGGCGAGTATCCGCGTGGTCCGGTTTCGGTACGAGGCATTCGACCGCCAACCCCGGTAGATCGCCTGTCGGAGCGCCACCGCTTCCGCCCGGTGATCGGCAAAGACCTCGTAGAGTCCCATCGCGAGGAACTCCGGGCTGCTGGTGGCACGGAATCGCCTGGCGACGAAGTCCCGAAATACGCCGCCCTCGGCGAGCGCCAGCGCGTCGCCGAATCCCAGGGTCATACCCACGGCGGTCATGGGGTGGTAGTGCCCCGCCGCGTCCCCGATAAGCACGCGGCGCGAGTTCCCGTAAGAAACGCGCGGCCGCAGCCGATTGGTCGCGGCGTCGAAATTCCCCATCCGCAGCGCCGCGATGAACGCGGGCCCGAGAGGGTCCGGCAACAGGCCGGCACAGGCTTCCGACAAAAAGCCCACCCGATCCCGGGGCGACCAGCGATGCAGCGGCACGTCGACGACGATCCGGACGCAATGGCCAGCCAGGCCGTATACGAGGATCGGACCCGGCCCGCCGAGCACCACATGGCCGAAACCCTCGAACGGCAGGCCGACATCGTTCAACGTAATTCCGAGCATGCGCGAGCACAGCATCGGGTCAGTCGACAGGCCGAGCGATTGACGCACGACCGACGCCCGGCCGTCGGCGCCGATAATCCGCGCGGCGTCCAGGGATCGATCGGCCCCGCTCACGGTATAAGTCAGCCGTTGGTCTTCGACGCCGTTGACCCGCGCGCGGAGAATAAAGTCGACTCGCTTCTCGGTCTCGACGGCTTCGCGCAGCCTTGAGACGAGCACCGCGTGATCGCATGCCAAACCCAGGGACCCGCCCAGATAGGGAAGGACGATCGGCTCCGAGCCGTCTTCCGGAAACACGACGAACCCCTTGCCGGCGCTGCTTCGCGGCAATGCGTCGGCCTCGATCCCGATGTCGCGCAGTATCCGTACGGCGGGCGGATGCAGCCATTCGCCGGCCAGCCGTCCGGACGCCTTGGGATTGGCTTCGAGGAGGGCCACCCGGGCACCCTTCCGCGCGTGGGCCAGGGCGCACAGACTTCCGACCGGACCTGCGCCGACGACGGCGACGTCGTAACGGCCCGAAACGCCGCCGCTCATCGGAAGACGCTCGGCTCGGAGCGGCGGCTGTAACGGATCCGGCACGGCGTCTCGGGACCGGTTACCCAGCTGCCGTAATTCGGACGCGGGAACTCTGCATCGAGAAAGAAGTCGAAGCGGTCGAGCAGCACGGTCCAGATCGCCTTGAGCTGCTGGTAGGCAAAATGCTTGCCCATGCAGGCATGCTTGCCGCCGCCGAAGCCGATCAGGGCGTAGTGGTGCTGCTTGTCCTCGGAAGCCGGCGGGGCGAAGCGGTCCGGAAGGAACCGCTCCGGGTCGGCGAACAGATGGGGCAACCGGTGAGAAACCGCCGGCGAGACCATGGCCATGGTGCCCGCAGGCACCAGACGGCCGCCGTAGCGCAGGGGCTTGAGCACCTTGCGGATCAGCAATATCAGCGGCGGGTGCAGCCGCTCGCATTCGCGCACCGCGCGGTCCAGCAGCGCCTGTCGCTGGAGGCTTTCGAGGTTCATGGCGCCCGCCTCGCGGTAGACCTCCTCCGCCTCGTCCCTTACGCGCGCCAGATAGGAGGGCGCCCCGAGGAGCTCCAGGCCGGTCCAGGTCGCGAGCACCGCGCTGGTGTGCTGGCCGGCGAACAGCACCGTCAGCAGGATGCCGGTGATCTCGTCGTCGCCGAGCGCGCGGCCGTCCTTGTAACGGGCCTGCATGAGCGTCTGCATGAAATCGTCCGGCTCGGCTCCGGACCGCCGGCGCTCCGCCATGATCCCGCCGAAGAGCTCGGCCACCCTCCGCCGCGCCCTGTCGCGCCTTCGATGGGCCGCGGTGGGAAGTCTCGGGAGGAAAAACCCCAGCGTGTTAATGCCGTTCTGCAGCTCGTGGTACGCCTCGGCGAAACCGGTATCCACCCGGTCCCGGACTTCCTGTCCGATCAGGCAGCGGCTGGCGATCTTGACGGTGAGCTCGTTCATCGCGTGCGGCAGATCGATTTCCCCGTCCGCGCCGAGGGCCTCGGCGAACCGTTTCGTCTCGTCGAACATGATCAGGGCGAACTTGCGCATGGCGGCCTCGCGGAGGGCGGGGAACAGGAAGCCCAGCTGCTCCGCCATGATCTCGGGCGAGGCGTCGTAGGCTACGCCGCGGCCGAAGATGGGGACCGTGAACCGGTAGGCCGGCTGGGCGTTCAGCCGGTCCTCCGGAGCCCTGAAATAAAAGTCGTGAGCCTCCGGTCCGGTGAAGAGAACGAAGTCGCGGGGGCCCAGCCGGAAGTGGTAAAGCTCGCCATGCTCCTGCCAGCCGCGGCTCAACATCGCGACCGGATCCCTCTGGAATTCCGGCAGGTTGCCCAGCAGCGGCCATCCGCCCGAGAGCGCGGGGACGGCCGTTTCCGCGCGGCGCGGGAGTTCCGCCGAAGGCAGGGCGGCCGCGCTGTGACTCCGGTTCGCCATCCCCGCCCTCAATGGACAAACGGCAGCATCGAAAAACGCGCCGTCTTCGTGTAGCGGTCCCACAACGCGCCGTACTTGGCCCGGCACCGGCGCTCATCACGGCGCGAACGGTGCCACAAGAGGCCCGCCAGCCACGCCGGCAACAGGAAGGGGAACCAGGACGCGAGCCCCGCCGTCAGGGCGAAAGACAGGTAGATGCAGATCTCGCCGGTATAGTTGAGATGCCGTCCGATGCCCCAGAAACCCGAGACCAGCAGGCGCCCGTCCAGGGTTCGGGCGGGTTGCCCCCAGATCCTGACGTTGGAATCGCGCTTGAAACGGTGCTTTTGCTGGTTGGCGCCGCGGAATAGCCAGAAGCCGAACAGGAACAGCAGGACGATCGCGGCGGCGGCGGCGGGAGACAACGTTTCCGGCGCGTGGACCAGCCACCAGCCGGGGAAGCAGTAAAAGAACGGCACCAGCACATAGTCGCCCCAGACCAGGTTCCATCCGAAGCGCTCGCTGACGATGTCCCAGGTATGGATCATCCCCTGTTCGAACTGGAAATAGTTGAGCACGTACAGGAACGCGAATATCTGGTAGAGCGCCATCCCGAGGGTCAGCCCGCCGTAGGTTTCGTACTGCACGGCGGCAAAGGATGCGTTGAACAGCGCGAGGCCGATAAGCGAGGGGCAGTAGCTGAAGAGTTTCAGGTCCAGCCGGAACCATGTCGGGCCGGCTTCCACGCCCATGAAGAATTTCCGCCACGAGACCTGCGATTCCTCGCGGGCCCGCGCGCCACGGAAAAACAGCCAGCCGGCGAGGGCGAAGGCAAACCCGTTGGCCACGACGAACAGGGCGAGAAAATGCGTGTGCAGCACGGAAAGGGAGACCGTGCCCGACATCTGACCGAGACCCGCCGCCACGGCGACGATCAGGAAGAGGGCGAGGCCGTTCAGCTTGTAGACGCGCCGGTTCCCCTCGGCGTCGGGCCCCGTCATCCGGCGACCGGGCAGACGCGCCGAGCCCACGAACAAAAGCGCGATAAACCCGAGCAGCATCGCCGCCGCCTGTAGCACCGTGCCGCCCGACAACGCGGCAACCAGCGAGTAGGGTTCAGGCGTGGACAT
>jk18xAbins.10:k141_203481:142876-148721
CTAAGCCGTGTTTTCAGTCAATCGTGTACGTTTACCGCAGCGTTGCTCATACATCCCGAGTGCATGGAGAGGGAAGTATCGACGATACAACTCATAATCTAGGAGCGCGGTCCTAAAGAACACGCCGGTCATGTCTTGCTGAGGCCAACTTCCGTCAGATCGTTGGCTATCGACGAGGTACTTGATACCCTTGGAAATCGCGCCCCAATTTGAGTCATTCGCTTCAAGCAGTGCGATTACCGCCCACGCGGTTTGGATGACATGACTCGAGACATGCGGAACGAAACGCCCTTGTTTACAACCCGAATGATGTTCACCCCAACCACCGTCTGCGAGTTGCTGATCTAGCAACCAATGACACGCGTTTCGGATCGCTGGATCGGTCGCGTGCGCCCCGGATGAAAGTAATCCGCGAATACCAAACATCGTGCCATAGATAAATTGCACTCCCCAAACTCCGCGCCAAGACCCATCACTTCGTTGTTCATGGCGCAACCAATCGCTAGCTCTATCCATCGCTTTCATCGCATCGAGATTCGGGATCTCAGGACGATGCGCTTTGATCGACGCTAGAGCGGCCATACAAGATGCCGTACATTCAACGTAAGACTTTTCGGTCATTGATTCACCGAACATCTCCGCGGGATTCATCCACTCCAAGTTGATTCGTGAACGCCGCGCTTCGTAGCTTCCAAACCCGCCGTCGTGATTCTGGCACCGCAACATGAACTGCATCGCCTCCACTAGCGACTCTGGATCACAAGCTCGTGGATTCGCAGCGAGCATACCAAGGGTTGCTTCAGCAGTACAGTCCGAAACAGGCCAACCATGCCAAATACCTGCGAAACACCAACCGCCTTTTGGATCATTTCGATACCCGTCTTCGTAACCGGAAAAACTGTTGCGGATCTGTTGTGAACTTAAAAAAGCGGCACCTCGCTCCATCGCGTCAGAGACACCTTCAACGTTTCGAACGGTCATTAGAGCCTGCAAACTAAATCCTGTATCCCACGAAGCACTTCTTGCACCGGTGACGCGGGTTCCTTGTCTAACGTCTTCCCAAATCCAATCTTCGAGTTTTACGAGCGCTCTCCTGCAATCTCGATCTTCGCGATCCTGAAGCCACAACGACAAGATATTCAGGAATCCGCTCACTGGCGAAATACTGGTATGTTGCGAGCTCGTCATTTCCCACCGAATACGCGCCAACATCTCCGAAACACAATGACGGCGTATGCTCTTGCTATGGATCCTCTCATAGCACCTCAAGAGTCGATAGCCGAATCGAAGTATGCGGGTCGGTCGAGCGAACAAATCATCGTCTCGCAGTGTATTTCGAGATTTTTTGAATTCAGCGTGATCGAATCCTTGAGGGAATAGCTCTGAACGCAGTTCATCGATCAACTGAGATTTCTGGACTTGGAATTTGCTTGCGAATATCACCGCCATCGCCATGTAAATGAGACGTGTATGGCAGTACCACTTTGAAGGGTGTATCGGAAGCCACTTTGGCAATCGCCATAACTCTGGAGCCAAGGGGTTGAGACCTTCCCATTTGTAGAGGCTCAATATCGCAAGCCAGAATTTACCCCAACTTGGGATCGACAGTATGCCTTCGGTGCGAATAAACTCACCAGCTTTGGCGATCAGTTCGTCCTCGGGCGACACACCCAAGATCCTCGCGGCCACGTAAACCAATGTTGTCACGAAGAGGTACGGTTGAGAATGATCGTGCAATCCCCACAAACCATCATCCAATCGAGACTGTGCGAAATGACGTAGAAGGAGTCTGCACCTTTCCACATTGATGGGTTCCCCAAGTACGAAGTGCAGGAGTACGTATTGAGCACTCAACATTGGACACCAGACCATTTCCCCTTCCCAACTGCCATCCTCCGCTTGTAACGTCAACATTTGGCGCGTTGCTACTTCGATTGCATCGCTTACAACAATGGTTTCTTGGTATCTACCGGATGAATGCGCGCGATATTCTTGGTCGGAAGATTGCATTGAAGTCAGCAACGCGCGTGACAAATGTGTATGTGCGTTCACATGGCGTTTTTTAGTTGTCAATCTCGACTTGCGAAGCGTGAGTGACCCTCGAAGGAAATGGTCGATTCGCGTAACAAGCACCTTCATCAAATATCCAAAATGACGCCATGCGCTTAAATTCACGGATCTAGGAAAGGACTTGAATATCGCATGTGCAGCGATTCCAAAAAATGTAAGCGCAAGTCGAGGCACTGAGGTGTCCTCACATGCAAGCAAATCCATCGTTCGATTGCGCTTCGCACGACTGACACGCCAAGTTCGAAACACCTCCGTTCGAAGTTTCGTGGCTTCCGTTCGATGGTCGACGAAAACCTCGTAAAGACCTAAAGCTAAAAGCTCCGGCGCTCGCGTCACAGAGAATCGGCTTGACTCAAAGACATCGAAACTCTCACTAGCGGCAAGCTCAACAGCATCACCAAATCCGAGTGTCATGCCTACCGCAGTTAACGGGTGGTAGTTTCCGACCGCATCACCAATTAGTACGCGTTCCGAGTTTCCATAAGTGAGCCGAGGGCGAATCTCATTTCCTGCAGCTTGAAAGTGACCTTCCTGAAGTGCCACAATAAACGCGTCTTTGATTTCGGGTGGAAGAAAGTTGCTGTAAGACTCTGTAAGTAAGCCAACTCGATCTTGTGGAGACCAGTGATCCAACGGTACATCCACGATGATGCGTACACGATCATCACCTAGCTGAAACATCAGTATCGGACCGGGACCACCTAAAAACACGTGCCCGTAATCCTGGAATGGAACGTTCACGCCTTCGGCCAAAACTCCGATCATGCGAGAACAGACAAGTCGTTCAGGTGATATACCGAGCGACCTCCGAACGATCGACGCACGACCGTCTGCTCCGACGATTCGCCCAGCTTCAATTTCGCTGCTTGACTTATCGTGGGTGAAAGTGATCCGACCTTCATCGACGTTTCGAACTTTCGCTGGTTGAAAGAAATCGATTTCGTCCAGCTCCGCGACAACGTTGTGCATCGCAGCAACCAATTCGGAGTGCTCGTATGTCAAACCGACTGCTTCGGCAGGATATGGCAGCACGATCGGGTTAGACCGATCATCAGGTGAAACGACAAACCCTTTACCAATGCTGCTGTGAGCACATGGAGTAAGCGTAACACCTGCCTCTTCCAACATGCGCACCGCCGGCGGATGCAACCACTCCCCCGCTAATCGCGTTGATGCTTTAGGATTGCCTTCGAATAACGCGACATGTGCACCGCGTTGCGCATGGGCGATCGCACACAAGCTACCAATCGGGCCTGCACCTACGACAGCAATGTCATAACCCACGTTGATACGAACTAACGAAAGACGCTAGCCTCTTCTCTGATTTTGTAACCTACGCGGCAGGGTTCTCTTGGGCCGGTCACCCAGCTGCCGTAGTTTGGTGCGGGAAACGTCGTCGGAACGGAGAAATCGAAACGATCGAGCAAAACCGTCCACAAGGCTTTGATTTGCATGATCGCGAAGTTTTTCCCCATGCATCGATGTTTGCCGCCACCGAATCCGACTAACGCATATTGATGTTGTTTGTCCTCATTCCGAGGTTCCGCAAATCGGTCGGGATCGAATAGCTCAGGTGCTGGAAAGATCTTCTCGAGTCGATGAGATACCGCTGGCGACACCATCGCCAATACTCCCTTAGGAATGACATGACCTCGATAGGTAAGGGAACGAACGACTTTGCGAATCAGAAGTATTAATGGCGGGTGCAAACGTTCGCTCTCGCGCACCGCATTCTCGATCAACTGCTGCTGATTGAGTGTTTCGAGCGTCATGCTGTCTTCCGCAGCATACACGTCTCGAATTTCAGCTCTAATGCGTTCGAGATAACTGGATGCCCTAGCCAGTTCAAGTCCCATCCACGTGCTCAGGACCGCGCTTGTGTGCTGCCCGGCGAATAGTGCGGTCAACAGAATTCCGGAAATCTCGTCGTCCGTCAACGGTCTGCCACTCTTGTATCGAGCAACCATCAGCGCGCCCATGAAATCTTCGAATTCCATCCCGGTGGCACGTCGCTCTGCCATGATGCGACCAAATATCTCTACCACTTTTTCACGAGCTTGGTCGCGCCGTCGATGCGATGGAATCGGGAGACGGGGAAAGAAAAAACCGATCGTGTTAATACCGTTTTGCAATTCGTGGTACGCTGCTGCGAAACCAACGTCGACTTCGCGACGCGCTTCTTCGCCTAAAAGACAACGGCTCGCGATGTTGACCGTCAATTGATTCATCGCAACAGGTAGATCTAGTTCACCTTCGCTCCCCATCCGATCGGCAAATCTCGAGGCTTCATCAAACATGATCGATGCGAAACGAGCCATATTTGACTGTCGAAGCGCCGGAAATAAGAAACCTAATTGCTCCGTCATTAGTTCCGGTGCAACGTCGTATGCCACGCCTCGACCAAAAATCGGCACAGTAAACCGATATACCGATTTTGGATCAAGTTGATCATCTGTCGCACCGAAATAAGCATCGTGTGCAGTCGGACCACTAAACAATGCAAAGCGCTTCGGCCCGAGCTTAAATTGATAAAGATCACCGTGTTCAACGACACCTTGAATCAGGAGCGCGACTGGATCTTGTTGGAATGCTCGAAGGTGACCGAGCAACGGCCAACCGCCAGACAAATGTGGCATAGGTGAAACGATGTCAGTTGCGTTTAAATCTGGGTACTGCTTAAGCTCCAAGATCTGACCTCTTAGTACACATACGGTACCATCGCGAAGCGCGCTTGCTTCGTATACCGTTCCCAGAGCTCACCGTATTTTTCGCGACAGCGTCGCTCATCACGGAGAGAACGATGACCTAATAACACGATCAGCCAGAGCGGTAATAGATAAGGGATCCAAGATTCGAACCCTACTGTCAATGTGAACGCAAGATATACGCAGATTTCCCCCGTGTAGTTGAGGTGCCGACCAATGCCCCAAAAGCCAGATACGAGAAGTCGACCATCGAGCGTCTTGGCTGGCTTGCCCCAAATCTTGCTACCCGCGTCTTGCTTAAATCGGTGCTTCTGTTGATTCGCGCCACGGAACATCCAAAATCCGAACGTAAATAACGCGACTAAACCGACTGCCGCACCGATCGACAAATCGTTCGGCGCGTGAATCAACCACCAGCCACCGATACAGTAAAAAAACGGCACCAAGACATAGTCGCCCCAGACCAGCATCCAACCAAATCGTTCACTAACGATGTCCCACGTGTGCACCATGCCAACTTCAAACTGAAAGTAGTTGAACACGTAGACGAGCGTAAAACACTGATACAGAATCATCGCTAGCGTCAATCTGTCATACGTTTCGTATTGCACAACCGCAAACGACACGTTGAATATCGCTAATGCAATAAGCGATGGTCGATAGCTGAAGAACTTCAGATCGATTCCAAAGTGAACTGGATTTAGGTCCTGACCGAAGAAAAAATCACGCCAATCGCCGCCAATCGCTCTCGGTTTTCCTCGCCAAAACAGGTAACCAGAAAATATGAAAGCGAATAAATTCGCCACAATGAATAGCTCAAGAAACAGAGCTTGTATGCGGCCTATCGCAATCCACCCTAACGCGTGGCCAGCACCTACTACGAGCAGCGTAACGACAAGCAGAATAGCACCATTAAGCCGAAAACTCCGAGTTGCACCTTCAGCGTCCACGAGGTCAACTCGTCGGCCAGGCAATAGCATGGAGCCTATGAATAATGCGACGGCGAACGCGATAAAAATGGCCGTCGCCTCAATGAAACTACCCACTGACAGAACGAGCAAATCGTTCAT
>jk18xAbins.2:k141_1235393:171-6067
TCAGCCAGTCGCGTCGGCGGTGAGGGGGGCAGGGGACGTCAGGTCCAGCCGGGCCTGGCGTCGCTGCTCGTAGAGACCGAGCGCGTGCAGGGGAAAATACTGTCGATACAGGACGTAGTCCAGCAGCGCCGTGCGAAAAAAGACCCCGGCCATGTCTTGCTCGGGCCATGTCCCATCCGCGTCCTGGGTGCTGAGTAAAAACCGGGCGCCCCGCACAATCGCGGTCCAGTTCGCATCGCCTGCCTCAAGGAGCGCAATCATTGCCCACGCGGTTTGGATAACCTGACTTTCCTCATGCGCGACGTAGCGGCCGGTCAGGCAACCGCTGTGGTGCTCACCCCATCCCCCGTCTTCCTGCTGGCGGTCCAGCAGCCACCGGCAGGCCAGACGTAGCGCCGGATCACCAGGACGGGCCCCGGCGGCAAGCAGCCCCCTGACCCCGAAGAAGGTGCCATAGATGAACTGCACGCCCCAGACGCCGCGCCACGATCCATCGCTTGCCTGGGTCCGGCGCAACCAAGCGTCGGCCCGTGAGAGAGAGCGCATCGTCGCCCCATTCATGATTTGCGGGAAGTGTTCCTGACAGGCGGCGAGCGCCGCGAGGCAGGACGCGGTGCACTCGACATAGGAATGCTCGGTCATCGAGTCACCAAACATCTCGGCCGGATTCAGCCACTCGAGACCAACCACGGAGCGCTGTGCCTCATAGCTGCCAAAACCGCCATCGCGGTTCTGACCACGCAACATGAACCGAATCGCTTCGCCGAGCGCTGTCGTGCTCGTGGCCTCGCGGTCGGCGGCGATAAGCCCGAGCACCGCTTCCGCAGTGCAGTCCGTCACCGGCCAGCCATGCCATCCCCCGGCAAAACACCAGCCGCCTTTGGGGTCGGTCCGATACGCCTCGCGGAATCCTGCGAAGCTGGCACCGATTTGTTGCTGGCGCAGGAAGTCGGCGCCGCGTCGGAGGGCGTTGCGAACCCCGTTGAGCTCGGGCACCGTCGCCAGCGCTTGCAGGGAGAATCCGGTATCCCACGAGGTGCTTCTCGCTCCGGTGACGCGCGTTCCACGCTCCTCGTCTTCCCAGATCCAGTCATCGAGCTTCGCGAGCGCCTGGCGGCAGTCGGTGTCGTGTGGATCGCGCAGCCATAAGGCCAGGATGTTGAGAAGACCGCTGACCGGAGAGATGCTCGTATGGTTGGTGGTTTGCAGCTCCCATTTGATATGCCGGATTATCGTTTCCAGACATCGGGCGCGCAGACGTTTGGCGTGGAACCGTTCGAATAACCGCGCACACTCATATCCGGCTCGGAGCCACACACTGGGTCGCGCGTAGAGATCGGCGCCTCGCAGGCGGCTGCGGCCGGCGGCAAAATCGACGTTGGCAAATCCCTGGGGGAACAGCTCCTCTCGTAACGACGCGATCAAGGACGTGACAGGGGCTCGGAACCGGTGCGGATAAATCGCCGCCATCGCCATGTAGATGAGCCGAGTGTGGCAGTACCAGTTCGAGGGATGTAACGCTATCCAGCGCGGTAAGCTCCACAGCTCCGGTAGAATGGCGTTTACCCCGCGCCAGTCGTAGAGGTTGAGGAGTGCCAGCCAGAACTTTCCCCAACTCGGAATACCGAGCACCCCCTCTGCTTGCAGGAATCGTTGGGCCGGCTCGATTAACGGATCATCTCGCCCGATACCGAGTAATCTCGTCGCGACGTACACCAGGGTGGTGACAAACAGGGAGGGTAGTGCGTGCTCGTGTAAACCCCATACGCCTCCTTCGAGGCGGGTCCGTTCGAAGGAGCGCAGCACACGTCGGCGCCGGCCGGGCTCGATCGGCCGCTCCAGAATGTGGTGCAACAGCACATATTGCGCGGTCAGCATGGGACACCAAACCATCTCACCTTCCCAGGCGCCGTCCTTATCCTGGAGATGTAACAAGCGTGCGCTCGCGCTCCTCAATGCCGGACCGGCCTCGGGTGACGCAACCTCCCTCGGGCGGCTGGGCTGGGGGTCACGAACGCTCGATGGCGCGGAGACCGGAAACGCGCGGGCCAAGGCGCCCCGAATTCGCTCGTCTTTTCCTCCGCCCGCGCTTCTCGCCTTGTGTAACTGCCGAAGGCCACGCAGGAGCCACCAGAGACGCACAGCGAGCGCCTGAACGATGCCGCGGGTCCGGCGCCAGGCGAGTTGGTCGGAGGATCGCGGAATCTCCCCGGCAACGGCCCGGGCCACTGTTGCACAAAACGCGCGACTCAGATGAGCTACTGATGTGTCTTCACAGGCGAGTAAACGCATGGTCCGGTCGCGGATCGCGGATTTTGCCCGCCAACGCCGGTAGACCGCGTGTCTGATCGCCACCACCTCGGCCCGATGATCGGCAAAGACCTCGTAGAATCCCATGGCGAGGAACTCCGGAGCGCGGGTCTCCTGGAAACGCTTAGCGGTGAAGTCGTGAAAGTCCTCACCCTCGGCCAGCGTCAGCGCATCGCCGAAACCGAGGGTCATTCCCACCGCCGTCAAGGGATGGTAGTGCCCGGCCGCATCGCCAATCAGCACTCGACGGGGGCTCCCGTATGTGACGCGCGGCCTCAGCTCATTGGCCGCGACCTGGAATTGCTCTGCCCGCAGCGTTTCGACAAACGCCGGCCTCACTGTTTCCGGCAATAAACCGGCATACGAGTCCGACAGGAAGTCAATCCGGTCCCGGGGTGTCCAGCGGTCCAGCGGGACATCGACGATCACCCGGACGCAATGCTCTCCCAGACGGTATATAAGAATTGGACCCGGTCCACCGCACAACACATGCCCATAACCCTCCAGCGGCAACCTCACCCCTCTTAGTGTGACCCCCACCATCCGCGAGCAGGGCACCGGGCTGGTCGATAAACCCAGCGATCGACGCACGATTGAGGCCCGGCCGTCGGCGCCGACAAGCTGCGCGGCGGACACGGACTCATCGGCGCCGTTACGGGTAAACGTGACCCGCCCGTCTTCGACCGCACGTACCCGCGCGTGGAGAATGAAGTCAACACCCGACTCGTTCTCGACCGCTTCACGCAGCCGCGAGACGAGCGCTGCATGCTCGCATACCAAACCGTGAGACCCGTCCGGATAAGGAAGCACTATGGGTTCCGAGCCGTCTTCCGGGAACACCGCAAATCCCTTGCCCGCGGTGCTGCGGGACTGTGTATCGAGTTCTATCCCGAAATCGCGCAACATCCGCGCAGCAGGCGGATGCAGCCATTCGCCCGCCAGGCGTTTGGAAGCTTTGGGATTGGCTTCGAGCAGAGCCACCCGGGCGCCTTTCCGCGCGTGGGCGAGCGCGCACAAGCTGCCTACCGGACCCGCGCCGACGATGGCTACGTCGTAGTGCCGAAAAGTGGCACCGCTCATCGGACAATGCTCCCCTGCGAGCGGCGGCGGTAGCGGAGCAGGCAGGGTGTCTCGGGGCCCGTCACCCAGCTGCCGTAATTCGGGGCGGGAAACGCAGTGTCGAGATGAAAATCGAAGCGATCGAGCAGCACGGTCCAGATCGCTTTCAACTGCAAGTACGCAAAATGTTTCCCCATGCAGCGGTGTTTGCCGCCGCCAAAGCCGATCAGGGCGTACTGGTGTTGTTTGTCCTCGCACGCGGGGGGAGCAAAGCGGTCCGGACAGAACCGCTCCGGGTCGGCAAACACGTGGGGCAAGCGGTGAGAGACCGCCGGCGACACCATGGCCAGGGTGCCGGCCGGCACGATATGGTCTCTGTAACGCACGGGTTTGAGTACCTTGCGGATCAGCATTATGAGCGGCGGGTGCAGCCGCTCGCACTCACGCACGGCATGTTCCAGCGTCACCTGTCGTTTGAGACTCTCCAGGCTCATGGCTTCTGCCTCGCGGTAGACGTCTTGCACCTCGTCTCTGACCCGCGCCAGGTATGAGGGTGCCCTCAGGAGCTCCAGACCGGTCCAGGTTGCGAGCACCGCGCTGGTGTGTTGGCCGGCGAACAATACCGTCAGCAGGATCCCGGTAATCTCGTCGTCACTCAAGGCGCGGCCATCCTTATAACGGGCGTGCATGAGTGTCTGCATGAAATCGTCGGGCCGGGCCCCGGAAAGCCGGCGGGCCGTCATGACCCGGCCAAAAAGTTCGGCCACTCTTCGCCGGGCCCGGTCACGGCTTCGATGCGCTGGGATAGGAAGTCTGGGGAGAAAAAATCCCAGGGTGTTGATGCCTTTTTGCAGGTCATGATACGCCTCGGCAAAACCCGCGTCCACTTGATCCCGGACTTCCTCTCCAATGAGGCAACGACTGGCGATATTGACGGTGAGCTGATTCATCGCGAGTGGCAGATCGACTTCCCCATCCTCGCCGAGAGTGTCAGCGAACTGCCGCGTCTCCTCGAACATGATGCGGGCAAACCGGCGCATCGCGGCTTCGCGCAACGCCGGAAACAGAAACCCGAGTTGCTCGTCCATGATTTCGGGGGCGGCGTCGTAAGCCACGCCGCGGCCGAAGATGGGCACCGTGAACTGATAGACGGCTTTGGCGTTCAGCTGATCATCGGGCGCGCTGAAGTACAAGTCGTGGGCTTCGGGTCCGGTGAAGAGAACAAACTCGCGGGGACCGAGTCGGAACCGGACGAGTTCGCCGTGCTCGCGCCAGCCACGGCTCAACATCGAGACCGGCTCCTTTTGAAAATCCAGCAGATGACCGATCAACGGCCACCCACCCGCGAGCTCGGGGACGGCTTTTGCCGGCGGCGAGAGATGCGCCGAACGCAGGGTTGCCACACTGTGAGATCGATGTCCCATCCCTACCCTCAATAGACAAACGGCAGCATCGAATAACGCACCCGCTGCGTGTAGCGTCCCCACAGCTCGCCATACTTGGCGCGGCAGCGGCGCTCATCACGCCTCGATCGATGCCACAACAGACCCCCCAGCCACGCGGGTAACAGGTACGGCACCCAGGATGCGAGCCCGGTGGTCAGGGTGAAGGCGAGGTAGATGCAGATCTCGCCGGTATAGTTGAGATGTCGTCCAATACCCCAAAATCCGGAGACCAGCAGGCGCCCGTCCAGGGACCGGGCGGGTTGTCCCCAAATCGTGACCTCAGGGTCACGCTTGAAGCGGTGCTTTTGCTCGTTGGCGCCGCGGAAGAGCCAGAAGCCAAAGGCGAACAACAAGCCGACCGCGGCGGCGGCAATGGGAGACAACGGTTCCGGTGCGTGGATCAGCCACCAGCCCGCAAGGCTATAGAAAAACGGCACCAACACATAGTCTCCCCAAATCAACATCCACCCGAAGCGCTCACTGACCATGTCCCAGGTATGGGTCATTCCGTATTCGAACTGGAAGTAGTTGAGCACGTACAAGAAGGTGAAGATCTGATAGAGCGCCATTGCCGGGGTCAGCCCGCCGTAGGTTTCGTACTGCACGACGGCAAACGATGCGTTGAACAGCGCCAAGGCAATGAGGGAAGGGCGGTAGCTGAAAAGCTTCAAGTCCACCCCAAGCCAGGTCGGATTGAGCTCCAAGCCAAAGAAGAATCCTCGCCAGACTCCCGGTGATGCATCCCGGGCCCGGGCTCCGCGGTAATACAGCCAGCCGGAGAGCGCAAATGCGAATCCGTTTGCCACCACGAACAAAGCGGCAAAGTGGGTATGCAGCACTGAAAGAGAGAACCAGCCAAAGACTTGGGCGAGACATACCACCATCACGACAATCAGGAACAAGGCGAGGCCGTTGAGCTTGTAGGTGCGTGATTTTCCTTCGATATCCGGCCCTGCAACCCGATGTCCGGGCAGGAGCATCGAACCCAGAAACAAAACGCCGACAAACACCAACATCATTGCCGCCGCTTCAAGCACGAGACCCTCAATCGCTGCGAATCGGACAACGGGTAAAGGGGTCAT
>jk18xAbins.31:k141_698312:66818-72877
TTATTTAGCACGCTCGACATAGCGACCCTGTTCCGCACGTTTCGCATCTACGGCAAGCAAGCGCTGCGTTCCGCTCGAAGACGCCGCGCGGCGCGCAGGGGACGCTAAGGACACGCTGGACAAAACGCCTGTTTCCGCGTCGGCGGCGTCGCAGGCAGGGAGCGGGGACGTCTCCGGATTGAGCCGCGCCTGCCGCCGCCGCTCGTAAACGCCCAGCGCGTACAAGGGGAAATACTGTCGATACAAGGCATAGTCCAGCATCGCCGTGCGGAAAAACACGCCGGCCATGTCTTGCCTGGGCCATGTCCCGTCCGCCTGCTGCGCGTCGATCAAAAACCGGACGCCCCGCGAAATCGCGGTCCAGTTCGGATCGTCTGCTTCGAGGAGCGCGATCAACGCCCAGGCCGTCTGGATGACCTGGCTTTCCTCATGCGGAACGTATTGGCCAATCAGGCAGCCGGTGTGGCGCTCGCCCCACCCCCCGTCCGCCAACTGACGGTCCAGAAGCCAGCGGCAGGCCAATCGAATCGCCGGATCGCCCGGACGGGCCCCGGCAGCCAACAGGCCCCGGATCCCGAAAAGGGCGCCGTACACGAATTGTACCCCCCATACGCCGCGCCATGCCCCGTCGCTTGCCTGGGCCCGGCGAAGCCAGGCTTCGCCCCTTGCCATGGCGTTCGCCGCCGCCGGGTCCGCACCCTGCGGAAAATGTTTCTTGCACGCAGCAAGCGCCGCAAGGCAGGAAGCGGTGCATTCGACCCAGGAATGCTCGGTCATCGACTCGCCAAACATTTCGGCTGGATTCAACCACTCAAGGCCGATCGCCGCGCGGCGCGCTTCGTAACTGCCGAAACCGCCGTCGCGGTTCTGGCCGCGCAGCATGAACCGGACCGCATCCCCGACCGCCTCGGCGGATATGGCCTGCGGATTGGCCGCCAGAATGCCCAGCAGCGCCTCTGCGGTACAGTCGGTCACCGGCCAGCCATGCCATTTCCCCGGGAAACACCAACCGCCCTTCGGATCGGTCCGATACGCCTCGCGGAATCCTTCGAAGCGGGCGTCGATTTGTTGTCGGCGCAGGAAAGCGGCTCCTCGCTGGAGGGCGTTGCGGACCCCGTCGGACGTGGGCGCCAGCGCCAGCGCCTGCAAGGAAAATCCGGTGTCCCACGAAGAACTTCGGGCTCCGGTGACCCGCGCGCCAAGCGCCTCGTCCTCCCATATCCAGTCATCCAGCTTGTCGAACGCCTTGCGGCAATCGGCGTCGTCTGGATTGCGCAGCCACAAGGCAAGGATGTTCAGGAACCCGCTGACCGGAGAGATGCTCGCATGGCTGGTGGTGCGCAGCTCCCATTTGACGCGGCGGATTAACGCTTCCGTACATCGGGCGCGCAGGCGTTTGCCATGGAATCGTTCGAAGACCCGCGCAAATCCATACCCGGCCCGAAGCCACGCGCTGGGGCGGGCATACAGGTCGGCGTCCCGCAAACGATTGCGTCCCGAGGCAAAATCGACGCGGGCGAAGCCTTCGGGGTACAACTCCTCCCGAAGCGATGCAATCAGGGGCGTGCGCGGCGCCTGGAACCGATGCGGATACATCGCCGCCATCGCCATGTAGATGAGCCGGGTATGGCAATACCAGTTCGACGGATGCAGCGGAATCCAGCGCGGCAAGCGCCACAATTCCGGCAGGATGACGCGCACGCCGCGCCAGTCGTAGAGATTGAGGAGCGCCAGCCAGAATTTGCCCCAACTCGGAATGTTGAGAACCTGCTCCGCGCGCAGGAAGCGGCGGGCCGGTTCTATCAGCGGATCGCCTTGCTCGACGCCCAGCGTTCTCGCCGCGACATACACCAGCGTGGTGACGAACAGGTTGGGCCGGGCCTGCTCGTGCAAACCCCACAAGCCTCCTTCGAGGCGGGTCTGTTCGAAGGAGCGGAGCAGGCGCCTGCGGCGTTCGGGCGCAATCGGGCGCGCCATAATGTAGTGCAACAGCGCATATTGCGCGGTGAGCATGGAACACCAGGTCATTTCGCCTTCCCAGGCGCCCTCTTCGCTCTGGAGGCGCAGCAAGCGCTCGGCGGCGCTGCGCAACGCCGGCGCGGCGTCCGGCGACGCGACGTCCTTCGGGCGGACGGGCGGGGGCGCGCGAAAACTCGACGGCAAGGAGATCAGAAGCGCGCGGGCGAAGGGGTACGGGGATTGATCGCCCTTGTTTTCGCCCTTTTGTTCGGTCGCGCCTTGCGCTTTGCGCAGCTGCCGAACGCCCCGCAGGAGCCACTTCACGCGAAAAGCGAGCGCGTTCGCCACGTCGCGAACCCGGCGCCAGGCGAACCGGTTCAGGGAGCGCGGAACCTCTGAGGCCACCGCCCGGACCACGATCATGAAACCCGACAGCCCCAGACGAGCCGTCGAGGTGTCTTCGCAAGCAAGCAGGCGCATGGTCCGATTCCGAAACGCGGAACTTGCCCGCCACCGCCGGTAGACCATACGCCGCACCGCCACGGTCTCGACCCGATGGTCGGCGAACACTTCGTAGATCTCCATGGCGAGCAGTTCCGGCGTGCGGACCGCCTGGAAGCGTTTGGAGACAAAGCCGCGGAAATCCCCGTTTTCGGCGAGTGCAAGCGCATCGCCGAAACCCAGCGTCATCCCCACGGCCGTCAGAGGGTGGTAATACCCGGCCGCATCGCCAATAAGCACGCGTTCCGGGCTTCCGTACGTAACGCGCGGACTCAGCGCATTGGCCGCCGCGTGGAATTCGCCCGCCCGCAGCGCTTCGACGAACGCCGCCCTGAGCGTTTCCGGCAAAAAACCGACCGCGTCCGAGAGGAAGCCAACCCGGTCCCCCGGCGCCCAGTATTCCAGCGGGATATCGACGATAACCCGAATGCGATGCGGCCCCAGGCGGTATATAAAAATGGGACCCGGCCCGCCGCAAACCAGATGACCATACCCCTCCACCGGCAACGTTGCGTCCCGCACCGTAACCCCCACCATCCGGGAGCAGGTCATCTCTTTGGGGTTTATCGACAAGCCCAGCGATCTGCGCACGATGGAGGCCCGCCCGTCCGCCCCGACAATGCGATCGGCGGTCACGGATTTCATGGCGCCCTTATGGGCGAAATCAACCCGCTTGTCTGCGACCGCCCGCACCCGCGCATAGGAAATAAAGTCGATATCCGACTCGTTCTGGACGGCGTCGCGCAAAGCCGAGATAATCGCTGTATGCTCGCACGCCAAACCGTGAGATCCGTTCGGATAAGGAAGCACGATCGGGGCCGAGTTGTCTTCCGGCAACACGACGAACCCCCTGCCCGCGGCGCTATGCGGCGGCGTACCGAGCGCGATCCCCATGTCTTGCAATATCCGCACGGCGGGCGGGTGGAGCCATTCCCCCGCCATTCGCCTGGTGGAATTGGGGCTTGCTTCGAACAAGGCGACCCGCGCGCCCTTTCGCGCGTGCGCGAGCGCGCACAGGCTGCCCACCGGACCCGCGCCAACGATGGCTACGTCATAGTGCGGCAATGCGGCGTCGCTCATTGGAACAGGCTCGCTTCCGGGCGGCGGCGATAACGGACTCGGCATGGCGCCCTGGGACCCGTCACCCAACTACCGTAATTCGGGGCGGGAATCGCAGCGTCCAGGCGGAAATCGAAGCGATCCAGCAACAGGGTCCAGATTGCTTTCAATTGCATGTACGCAAAATGTTTTCCCATGCATCGGTGCTTGCCGCCGCCAAATCCAATCAGGGCGTAGTGGTGTTGCTTGTCCTCGGCGGCGGGGGGCGCGAAACGATCCGGCGCAAACCGCTCCGGGTTCGCGAAAACATGGGGCAACCGGTGGGAAACGGCGGGCGACACCATCGCCAACGCGCCGGCGGGCACGACATGCCCCCCGTATCGCATGGGTTTGAGAACCTTGCGGATTAACAAAATAAGCGGCGGGTGCAGCCGTTCGTTCTCCCGTATGGCGCGTTCGAGGGCCGCCTGTCGCTTGAGCGTCTCGAAATTCATGGTTGCGCCCGGCGCGCGGTAAACGTTTTGCATCTCGTCTCGCACCTGCGCCAGAGAGGCGGGCGCATTCAGCAGTTCCAGCCCGGTCCAGGTTGCGAGCACCGCGCTGGTATGCTGGCCTGCGAACAGCACCGTCAGCAGGATCCCGGTAATCTCGTCGTCGCTCAAGGCGCGACCGTCCTTGTACCGCGCGCGCAGGAGCGTCTGCATGAAATCGTCGGGCTCGGCTCCAGAAAGCCGGCGGCCAGCCATGATGCGGCTAAAGAGTTCGGCCACCTTGCGGCGGGCCCGGTCGCGGCTTCGGTGCGACGGGACAGGGAGTCTGGGGAGAAAAAATCCCAGCGCGTTGATGCCTTTCTGCAGATCGCGATAGGCCTCGGCGAAGCCCGCGTCCAGCTGATCCCGGATTTCCTCGCCAATCAGGCAATGGCTGGCGATATTGACGGTCAACGCGTTCATCGCCGCGGGCAGATCGATTTCTCCCTCTTCGCCAAGGGCGTCGGCGAACTGCTTCGTCTCTTCGAACATGATGCGCGCAAACCGGTGCATCGCGGTTTCCCGAAGCGCCGGGACAAGAAAACCCAACTGCTCGGACATGATTTCGGGGGCAACGTCGTAGGCCACGCCGCGACCGAAGATGGGGACCGTAAACTGATAGACTGCCTTGGCGTCCAGTTGATCCTCGGGCGCTCTGAAGTACGCGTCGTGGGCCTCCGGCCCCGTGAAAAGAACGCACTCGCGGGGACCGAGCCGGAATCGGACCAGTTCGCCTTGCTCTCGCCATCCCCGCCGCATCATGGAGACAGGATCCTTGCGGAAATCCAGCAAGTGCCCGATCAACGGCCACCCGCCCGCAAGCTCGGGAACAGCCTCTGGCGCCCGCCGCGTTCGCTGCGCGGAAAGCGGGGTTCCTTCATGGAGAGCTGTATGCGCCACCGCGTATCCTCAATAGATGAATGGCAACATGTAGTAAGGCACGCGCTGCGTGTATTGTTCCCACAACGCGCCGTACTTGGCGCGGCATCGGCGTTCGTCGCGGCGCGAACGATGCCACAACAAGCCCGCCAGCCACGCAGGCAGCAGGTAGGGCGCCCAGGACGCGAACCCGGTGGTAAGCGCGAACGCCAGATAGACGCATATCTCGCCGGTATAGTTCAGATGGCGGGCAATGCCCCAAAATCCGGAAACCAGCAAGCGGCCCTCGATGGACTCGGCAGGCTTGCCCCAAATCGCGACGCGGGAATCGCGCTTGAAACGATGCTTTTGCTGGTTGGCGCCGCGAAAAACCCAGAAGCCGAGAACAAACAGCAGCGCGATCATGGCGGCGGCGAAAGGAGACAGCGAAGGCGATGCATGGACCAGCCACCAGCCGGGGAGGCAATAGAAAAAGGGCACCAGAACGTAGTCTCCCCAAACCAGCATCCATCCGAAGCGCTCGCTAACCATGTCCCAGGTGTACGCCATCCCGTGTTCGAACTGGAAATAGTTCAACGCATACAAAAAGACGAATCCCTGATAAAGCGCCATAGCGAGGGTCAATCGCCCGTATAACTCGTACTGCGCAACCGCAAAAGACGCATTGAACAACGCCAGGCCAATAAGGGAAGGGCGGTAGCTGAAAATCTTCAAATCCACTCCGAGCAACGTCGGATTGAATTCCGATCCAAAGAAGAAACGTCGCCGTCCCCCCGACGAGGCCTCCCTAACCGCTGTTTTGCGAAAATACAACCAGGCGGAAAAGGCGAAGGCGAAAATATTGGCCGCCACAAACAGCGCGGCGAAATGCGTATACAGCGCGGAAAGAGAAAACAGGCCGAATGCCTGGGCCAGACACACCCCGACCGCCGTCATAAGAAAGAGGGCAAGGCCGTTGAATGTATAGGTCCGCGATCGTCCCGCTATTTCCGGCCCTGCAAGACGATGTCCGGGAACCACCTTCGAACCCAGAAACAAAACGCCGACAAACGCCAGCGTCATGGCCGCCGCCGCAAGCAGGCCGCCGGGCGACAGCGAAGACCACAGGAAGTGCGGTTCAACCGCTGACAT
>jk18xAbins.40:k141_1094237:1193-7098
TCATCCCTGGAGCCTATCCGTTTTTGTTTGACCCGACAGGTTCAGCCTGGCCCGGCGACGCTGCTCGTAGAGACCGAGCGCGTGCAAGGGGAAATACTTTCGATACAGGACGTAATCCAACAACGCCGTGCGAAAAAAGACCCCGGCCATGTCCTGCTTGGGCCATGTTCCATCCGCGTCCTGCGTGTTGAGCAAAAACCGGGCGCCCTGCGAAATCGCGGCCCAATTCGGATCGCCCGCTTCGAGGAGCGCAATCAACGCCCACGCGGTTTGGATGACCTGACTTTCATCATGCGCAACGTATCGGCCGGTCAAACACCCGCTGTGGTGTTCGCCCCATCCCCCGTCTTTCTGCTGACGATCCAGCAGCCATCGGCAAGCCAAACGCAACGCCGGATCGACGGGACGGGCCCCGGCGGCAACCAGCCCCCTGACGCCAAAGAAGGTGCCATAGATGAACTGAACGCCCCAGACGCCGCGCCACGACCCATCGCTGGATTGGGTCCGTCGAAGCCAGGCTTCAGCCCTCGAGATCGCATCCGGCACCGCCCGATTCGTGACGTGCGGGAAGTGCATCCGGCAAGCGGCGAGTGCCGCGAGGCAAGACGTGGTGCACTCGACATAGGAATGCTCGGTCATCGAGCCGCCAAACATCTCGGCCGGATTCAACCACTCGAGGCCGACCGCGGAGCGTTGCACCTCATAGCTGCCAAAACCGCCATCGCGGTTCTGGCTACGCAGCATGAATTGAATCGCATCGCTGATCGCTGTCTCGCTGATGGCCTTGGGGTCGACGGCAAGGACCCCCAGCACCGCTTCCGCGGTGCAATCACTCACCGGCCAGCCGTGCCAGCCCCCGGGGAAACACCAGCCGCCTTTAGGATCGGCCCGATACGCCTCGCGGAACCCTTCGAAGCTGGTGCCGATCTGTTCCCGGCACAGGAAGCCGGCTCCTTGTCGGAGAGCATATTGAGCCCCGTCGAATTCGGGCACCGTTGCCAAGGCTTGCAGGGAGAAGCCGGTATCCCACGAACTGCTTCTCGCGCCGGTGACTCGCGCGCCACGCTCCTCGTCCTCCCAAATCCAGCCATCCAACTGCTCAAGCGCCTGACGGCAGTCGGCATCGTTTGGATCACGCAGCCATAAGGCCAGGATGTTGAGAAACCCGCTGACCGGCGAGATGCTCGTATGGTTGGTGGTTTGCAGCTCCCATTTAATCTGCTTGATGATTGCGTCCAGGCACCGGGCGCGCAGGCGCGTGGAGTGGAACCGTTCAAACAACCGCGCCAATCCATATCCGGCCCTGAGCCACGCACCGGGACGCGCGTAGAGGTCCGCGTCTCGCAAGCGATTACGGGACGCGGAAAAATCGACGTTGGCAAACCCCTGGGGGAACAGTTCCTCTCGCAACGATGCGATCACGGACGTGACGGGCGTTTGAAACCGGTGCGGGTAAATCGCCGCCATCGCCATGTAGATGAGCCTGGTATGGCAGTACCAATTTGAGGGATGTAACGGTATCCGGCTCGGCAAGCCCCACAGTTCCGGGAGAATGGCGTTGACCCCGCGCCAGTCGTAGAGATTGAGGAGTGCCAGCCAGAATTTCCCCCAACTCGGGATACCGAGAACCTCTTCTGCCTGCAGGAATCGGCCGGCCGGCTCGATGAACGGATCATCCCGTTCAATACCGAGTAATCTCGCCGCGACGTAAACCAGGGTGGTGACAAACAGGTTGGGTGGCGGGTGCTCGTGCAGACTCCATAGGCCTCCTTCGAGACGTGTGTACTCAAAGGAGCGCAGCACACGACGGCGCCGGCCTGGGTCGAGCCGCCGCCCCATAATGTGGTGCAACAGCACGTATTGCGCGGTGAGCATGGGACACCAAACCATCTCGCCTTCCCAGGCGCCATCCTCACCCTGGAGCTTCAACAGGCGCGCACTTGCGCTCCTCAACGCCGGACCGGCATCCGGTGCAGTCACCTTCTTTGGGTGGACGTGCCGGGAGTCACCCACGCCCGATGGTATGGAGACCAGAAGCGCGCGAGCCAAGATATCCCGCGTTTGATCGCCTTTTTCTCCGCCCTCGCCTTTCGCCTTGTGTAGATGCATGACGCCGCGCAGCAGCCACAGGAGACGAACGGTGAGTGCATGAACGACGTCGCGGGCCCGGCGCCAGGCGAACTGCTTGCAGGATCGCGGAATCATCCCGGCAAACGCCCGGAACACCATCGCGCCACCCGCAAAACTCATACGGATTACCGATATGTCTTCACAGGCGAGCAAACTCATGGTTCGGTTGCGGAACGCGGCACTTGTCCTCCAATGCCGGTAGATGGCACGTCTGATCGCCACTGCCTCGGGCCGGTGATCGGCAAAGACCTCGTAGAGCTCCATGGCGAGAAGCTCCGGTGTGTGGGTTGCCTGGAAACGCTTCGAGACAAAGTCGTGAAAGTCCTTGCTCTCAGCCAGCGTCAGCGCATCGCCGAAACCGAGCGTCATGCCCACGGCCGTCATGGGATGGTAGTGCCCGGCCGCATCGCCGATCAGCACTCGACGCGGGCTTCCGTACGTGACGCGAGGGCTCAGTTCATTGGCCGCGGCGTGAAATTGCCCAGCCCGCAGCGCTTCCACAAATGCAGATCTGAGTGTTTCCGGCAACAAACCGGCATACGAGTCCGACAGGAAGTCAATCCGGTTTCCGGGTGTCCAGCCGTCCGATGGGACATCGACAATGACCCGGACGCATTGCTCTCCCAACCGATACATGAGAATGGGACCCGGCCCGCCACACAGCACGTGCCCATAACCTTCCAGCGGCAAGTCCACCCCACTTATCGTGACCCCCACCATCCGCGAGCAGGTCCTCGGTTTTATCGACAAACCCAACGAACGACGCACGACCGAGGCCCGTCCGTCGGCACCCACAATCCGCACGGCACTGACGGTTTCCGCAGTGCCGTTACGGCTAAAGGTGACCATCTCGTCTTCGACCGAACGTACCCGCGCGTGGGGAATATAGTCGACGTTCGGATTGCGCGCGATCGCTTCACGCAGCTTCGACACTATCGTCGCATGCTCGCACGCCAAACCGTGAAACCCATCACGATAAGGAAGGACAATCGGCTCCGAGCGGTCTTCCGGGAACACCACGAATCCCTTACCTGTGGTGCTGCGGGCCTGTGTGTCGAGCCTGATCCCGACGTCGTGCAACATTCGGACGGCAGGCGGATGCAACCATTCGCCCGCCATTCGTTTGGAAGCGTTGGGATTGGCTTCGAGCAGAGCGACCCGGACACCTTTCCGTGCGTGAGCGAGCGCACACAAGCTACCTACCGGACCTGCGCCGACGATGACGACGTCGTAATGCCCGAAAGTCGCGCCGCTCACCGGAATACGCTCGGCTGTGAGCGGCGGCGATAACGGAGCCGGCATGAGGTCTTGGGACCCGTCACCCAGCTACTGTAATTCGGGACAGGGAACGCGGTGTCGAGATGAAAGTCGAAGCGGTCAAGCAGCACGGTCCAGATCGCCTTGATTTGCAGGTATGCGAAATGTTCCCCCATGCATCGGTGTTTGCCGCCGCCAAAACCGATCAAGGCGTAGTGGTGTTGTTTGTGCTCGCACGCGGGGGAGGCAAAACGTTCCGGGGCGAACCGCTCAGGGTCGGCGAACACGTGAGACAACCGGTGAGCGACCGCCGGCGACACCACGGCCAGGGTGCCGGCGGGCACGATATGGTCTCTGTAACGCAAGGGTTTGAGCACCTTGCGGATCAGGATGATCAACGGCGGATGCAGCCGCTCGTTCTCACGTACGGCGTTTTCCAGCGCCACTTGGCTCTTGAGGTCTTCGAGGCTCACGGTTCCCGTCTCGCGGTAGACGTCCTGCATCTCGTCTCTTATCTTCGCCAAGTAGGAGGGCGCCCTCAGCAACTCCAGACCGGTCCACGTTGCGAGCACCGCACTGGTATGTTGCCCTGCGAACAACGCCGTCAGCAGGATCCCGGTTATCTCGTCGTCACTCAAAGCGCGGCCGTCCTTGTAGCGGGCCTGCATGAGCGCCTGTAAGAAATCATCGGGCGCAACCCCGGAAAGCCGGCGTGCCGCCATGATCCGGCCAAAGATCTCGGCGATTTTGCGCCGGGCCCGGTCTCGACTCCGATGCGCCGGGATAGGCAGCCTGGGGAGAAAAAATCCCAGGACGTTGATGCCGTTCTGCAGATCGTGATACGCCTCGGCGAAACCCGAGTCCACTTGCTCCCGAACTTCCTCTCCAATGAGACAACGACTGGCGATTTTGACGGTAAGCTCGTTCAGTGCGTGCGAGAGATCGATGACCCCCTCCTCGCCGAGTTCGTCGACCAACTGCATCGTCTCCTCGAACATGACGCGGGCATATCTGCGCATCGCGGCTTCGCGCAGGGCCGGAAACAAAAACCCAAGCTGCTCGTCCATGATCTCGGGGGAGGCGTCGTAAGCCACGCCACGACCGAAGATGGGGACCGTGAACTGATACACGGCTTTGGCGCTTAGCTGATCCTCTGGCGCTCTGAAGTAACAGTCGTGAGCTTCTGGTCCGGTGAAGAGAACAAACTCGCGCGGACCGAGCCGGAACCGGACGAGTTCACCCTGCTCGCGCCAGCCGCGGCTCAACATCGAGATCGGATTCTTGAGAAAAGCCAACAGATGACCGATCAACGGCCACCCGCCCGCAAGTTCGGGAACGGCTTTTGCCGCCGGCGGCGACGGCTGTGCCGAACGCAAGATTGCCACACCGTGAGACCGATCTTCCACCCTTGCCCTCCTCAATAGACAAACGGCAGCATCGAAAAACGCACCTGTTGTGTATACCGGCCCCACAGCTTCCCATACTTGGCGTGGCAACGACGCTCATCACGTCTCGAGCGATGCCACAACAAACCCGTTAGCCACATAGGTAGCAGGTAGGGCACCCAGGATGCGAACCCCGTGGTCAGGGTAAACGCAAGGTAGACGCAAATCTCCCCGGTATAGTTGAGATGTCGTCCAATACCCCAGAATCCGGAGACCAGCAGGCGGCCGTCCAAGGACCGGGCGGGTTGCCCCCAAATCCTGATGCCCGGATCACGCTTAAACCGGTGCTTCTGCTCGTTGGCACCGCGGAAAAGCCAAAAGCCGAGGACGAACAACAGGACGACCGCGGCCACGGCGATAGGAGACAGCGGTTCCGATGAGTGAATCAGCCACCAGCCGGCGATGCAGTAGAAAAACGGCACCAGCACGTAGTCTCCCCAAATCAACATCCACCCGAATCGCTCACTGACCAGGTCCCAGGTATGGATCATTCCATGTTCGAACTGGAAGTAATTGAGCACGTACAGGAAGGTGAAGATCTGATAGAGCACCATCGACAAGGTCAGCCCGCCGTAGGTTTCATACTGCACGACGGCAAACGAGGCGTTGAGCAACGCCAAGCCAATGAGGGAAGGACGGTAACTGAAGAGCTTCAAATCCACCCCGAACCAGGATGGATTGAACTCCACTCCAAAGAAAAACCCCCGCCACGGTCCCGGGGGCGCATCCCGGGCTTTGGCTCCCTGCCAATACAGCCAACCGGAGAGCGCGAATGCGAACCCGTTGGCCACCACGAATAAAGCGGCAAAGTGCGTATGCAGTACTGAAAGAGAAACCCAGCCGGAGACTTGGGCAAGACCGGCGACAATCATGGTCATCAGGAACAGGGCGAGGCCGTTGAGCGTGTAGGTAGGTGAGGGGCCTTCGACGTCCGGTCCCGTCACCCGCCGTCCGGGCAGGAGCATTGAACCCAGAAACAACGCACCGACAAACCCCAATACCATGACCGCCGCCTCAAGCAGGGTGCCGTCCGACAGTGCGGATAACAGGAAATTCCGCTCAGGTCCCGGCAT
>jk18xAbins.42:k141_212514:20532-26530
GTGGAGAGAGTATTTAGAACGCGAAAAGGAGAAAAAGGGGTAAGTGCCGTGCCTGCGTTTCCGTCCATAGCTGCTCAATTATCCACTGCGTCTTTGATGGAGGCGGCGGCGGTGATGAGCGGTTTCATTCTGCTTCTGTTTCTGGGTTCCATGGTGCTGCCCGGGCGTGTCCTTGATGGGCCGGCAGTGAATGGGCAGGTCCCCACCTATAAACTGAACGGACTTTTATTGTTCGTGCTCACCATGCTGCTGGCAGGGCTTGCGCAGTTCACGGGGCTGTTTTCGCTGTCCACGCTGCAGACCCATTTTGCTGCGCTGTTTGTGGTGACGAATCTGTTTGCCTTCCTGCTTGCGGGTTGGCTTTATTGGCGGGGAACCCGTACGGAGGATTCTCCCCGGGGATTTTTCGGGGGATATTTTTTTGGGGTGGAGCATAGTCCGGTCTGGTTTGGAGTCAATCTAAAACTCTTCAGTTACCGCCCATCGCTCATTGCACTGGCACTGTTTAATGTCTCCTTCGCAGTGACCCAGTATGAGGCCAACGGGCAGCTGACCCTGGCGATGATACTGTATCAGGGGTTTACCTTTCTGTATGTGTTCAATTATTTTCAGTTTGAGTATGGAATGATTCATACCTGGGATCTGGTGAGTGAGCGCTTTGGCTGGATGCTGATCTGGGGGGATTATGTTCTGGTGCCCTTCTTTTACTGTATATCGGGGTGGTGGCTGCTTCAGTCACCCTCCCCGCTGCCCATTCCCGCCGCGGTTGCACTTGTTCTGTTGTTTGTGTTTGGATTCTGGCTTTTTCGGGGGGCGAACCAGCAAAAACATCGCTTCAGGCGTGATCCGCAGATCTCAATCTGGGGAAAACCTGTCCAGACCCTTCAGGGACGCTTGTTGGTGTCGGGATTTTGGGGGATTGGGCGGCATTTGAATTATACCGGCGAAATTTGCGTCTATTTTGCTTTTGTGCTCACGACCGGCTTTACCTCGTGGGTGCCGTTTCTTTTGACTGCATGGCTGGTGGGGCTGCTATTGCACCGCTCATGGCGTGATGAGCGTCGGTGCAGTGCGAAGTATGGGGCATTGTGGGAGCAGTATAAGCAGCGTGCACGGTTTTCCATGATCCCGTTCATCTATTAAGTGGAGCTATGGCGAATGAATCTGTAAATGGAGGCACCTCCATACCGGTGCCGGAACTCGCAGGCGGAAGGCCGGTGCTTGGGCATCTTATGGAGTTTATAAAGGATCCCGTTTCAACCATGGGACGCGGCTGGCGTGAACATGGCGATCTGACCCGATTTCGGCTGGGCCCCAAGGAATGTGTACTTTTTTCCGGTCCGGATGCCCATGATGTTTACTTTAAGGCATCCGATCAGTATCTGGATGCCAGATCTGTGTACCGGTTTACCGTTCCGATCTTTGGCAAGGGAGTTGCCTATGATGTGGAGCCGGAGATTATGTCCGAGCAACTGGGGTTTCTGGTGCCGCTGCTGCGGGAGACCGCCATGCACCGATTTGCGAAAATCATGTATCAGGAGGCAAATCAGTTTGCAGATGAGCTTGGGGATGAGGGGGTGCTGGATTTGCCGAAGGCGATGAATGAACTCACCGTCAGGATCGCCAGCCACTGTCTTATTGGTGAGGAAGTACGTGCGCAGGTCGATGAAGGGTTTGCCGAAGCGTATCATGATCTGGAGAATGGAATCAACCTTCTTGGATTTTTTCTTCCCAAACTCCCCACCAAAGCCCACCGCAAGCGGGACCGTGCCCGCCGCAGGATCTCCCGTATTTTTAACCGGATCATGGAGGGACGCAGAAAGTCCGGTGCGAACCCGGATGACTTTATGCAGAAATTGATGCATGTTCGTTATAAGCAGGGGCGGGCGCTGACCGATCAGGAGATTGCAGGAATTCTGCTGACCCTGCTTTTTGCGGGTCAGCATACCAGTGCGGTGTTGGCAACCTGGACGGGATTGGAGCTGCTCAATTCTCCCTCCCATCTTCAGGAGGTGCGCAGCGAAATGCAGCAGATCTACCGTGACCCGGATTCGACCGTTGGTTTTGAAACGCTCAAAAAACAGGTGATTCTGGAGAGCGTTGTTCGGGAAAATGAGCGAATGCATCCGCCGTTAATCCTGCTGATCCGCAAAGTCCTTCAGCCCATCTGCTATCAGAATCAGGAAATCCGTCCAGGCTCGCTTGCGATGGTTTCGCCGGCGGTTTCGCATCGGTTAGCCGAATTTTTTGACCGCCCGGATGAATTTTTACCGGAGCGGTTTTTGCCGCCCCGCAACCAGCACAGGCAACATCATTATGCACTCATCGGGTTTGGTGGAGGAAAGCACCGGTGTATGGGGAAGCATTTTGCGTACTTACAGCTTAAGGCAATCTGGACGGTGTTCATTGATCGGTTTGATTTTCAGACGAACGGGGTTCCTGCTCCGCACTACGGAAGCTGGGTAACCGGCCCTGAACTGCCCTGCACACTTGCGTACAAACGCCGGTCAGAGCCGGTCATCTTCCCGTGAGTTCCATGGCCGCCCCTCACTATGATATCGCAATCGTTGGTGCCGGGCCTGTAGGCAGCCTGTGTGCGATTGCTCATGCACGCAGAGGTGCGCGTGTTGCACTGCTTGAAGCGAATCCTGGATCTACCAAACGGATGGCCGGGGAATGGCTTCATCCCCCGGCAGTGAAAATTTTACAAGATCTGGGCATTCAACTTGACGCACAGCCGCACAGCTCCCGGGGCAGGGGATTTGTGGTATTGCCGGAAGACAGGTCGGATTCCATCGTCCTTCCTTACGCGAACGGAGGGTGCGGATTGGCATGTGAACATGCTGAGATTGTCGCAGCGATGCGGGCCGCCGTACAGGAAGAACCGGGGATTGATTTTATCACGGCCCGGGTCCGGTCCGTTGCCGATCATCGTGTTGAATACTCCCGGGATGGCGATATGTATTCTCTGGTTGCGGATCGTATTGTGGGTGCTGACGGGCGGGGTTCGGTCGTACGCCGATTCTTGGGACTACCGGTAAAAATAAAGCAAACGCGTTCTTCCCGAATGGTAGGGGTCACCGTGAGGGGGGTCGCCCTGCCCGAGGAAGGTTACGGACATCTGTTGTGCGGAGCCCCCGGCCCGATTTTTATGTACCGTTTGGGAGAGGAGCAGATTCGGGTCATCGTTGACATCCCGCTTCATTACTGGAATCCCAAAGACCGGGTTGGTTTTCTGTTCGATGTATCTGCCCGGTTTTTGCCGGAATCCATTCGGGAGGCATTTCATGCATCCATCCGTGAGGGAGAATTTCACAGCGCCGCAAACGCATTAAGTCCGCGTATTACCTATGGCACCTCGGATCATGTCATCATTGGTGATGCAGCGGGGCATTATCATCCTCTGACTGCCGTGGGAATGACCCTTGGGTTTGGGGATGCATTAGCTCTTGCAGAGGCGGATAATTTTCATGACTTTGTCGTCAGGCGATTCAAGAAGGTGCGAACGCCGGAAATCCTTGCAATGGAGATCTACGAGGTATTTGCAGACTACCGGACGGAGGCGGCTTCGGTCCGCCACGCGGTTTATCGTCGTTGGCGTGCGAGTGCTTCGTTCCGGGACAATACGATGCGCTTACTTGCCTGTGAGGCAAAGTCGTCAACCCTGATGGCGTTTGAGGGGGGAGGGATTGTGTTTCGGACTTTGGGATCTGAGCTGCCCCGGTCGTTCAACCGGTCTGCCTGGCGCCGGACATGGGGGTTGACTCATTCGCTTGCAGTTCGGCTGAACTGGCTCGCCCGTGGAGTATGGAGACTCAATAAACTCAAAAACGCGGATCAGTATCGTGATGAGGGTCGGATTTGGGATTCCCTTTCCCGTGCGCTTCTGGTCTCGATGCCATCCGGTGTGAATAAGGCAAACCGGAACGGTTCTGGCAAACCGGCATCTCTGGAGGTGAGCGCGGCGCTGAATCGTGCGGGGAACTGTCTGATGCGTCTTCAGGGAGAAAAGGGGGAATGGGAGGGGGAGATGGTCTGGTGTCCAATGCTTACCGCGCAATATGTGCTGCTCCATTATATTCTGGGCCGTCCGATAGATACTGACCGCTGCCGCCGTATTCTTCGTTCCTTTGCACATACCCGCCTTTCAGGGGGTGCCTGGGGGATGCATGCGCATTCCGAGTCTCATCTTTTTGTGACTACACTGGTGTATGTTGCAGCCCGATTGCTTGGCGTGGACCGGGAGGATCCACTGATCCGGCCGGCCAGAGAGTTTCTGCAAACCGAGGGAGTCATCAATATTCCGACATGGGGCAAATTCTGGCTGGCAATTCTGAACCTGTACAGTTGGAAAGGGGTCAATGCAATGCTCCCCGAACTGTGGATCCTGCCCCGCCGGGTTCCATTGCATCCCGCAAACTGGTATTGCCATACCCGGCTTATTTACATGGGAGTCGCCTCGGTTTATGAGCATCGGCATCAGGTTCCGGTAAAGCCTGTGATCGCATGTCTGCGGGAAGAATTATTTCCTGAGGGCTATGATCGTGTGAATTTTTCTACGGGGCGCAATCGTTTGCGGCAGAAGGATCTTTTTGCGCCGCCGAGCCTTTGGCTGCGGGGCGGGTACGGGCTGGCGCAGATAATTGAACGGTTTCACAGTAAAAAATTACGCGCACGCTGCCTAGAAGAGATGCTTCGGCGTATCCGCTGGGAATTACAGACGACCAACCATACGAATATTTCTCCAGTCAGTGGCTTTCTGAATATTCTTGCTTTATGGCTCCATGATCCGGACGATGAAGATTGCTGGAAGGCATTTGAAAGGCTGGAGGATTGGATCTGGGAAGACGAGGAGCATGGTGTTCGCGTGACGGGGGCCAGGAGTTCCTCATGGGACACGGGTTTTTCTTTACAGGCGCTGGCGACTGTACGTGAGATGGATGGTGTCAGGCGCTCGCTTCAGCGTGGGGCCGGATTTCTGGCGGAGCAGCAGATCTCGGAGAGTTTTGAGGGATTTGAGGAGGCGTTTCGGACGGATCCCCGAGGTGGCTGGTGTTTCCCCGGAGCATGGCATGGCTGGCCGGTATCTGACTGTACGGCGGAAGCGATTCTGGGGATTCTTGCCGCGGACCCCAATGCAATCCGTGCATCGGCAGTCCGTGACGCAGTCCGGTTCATCCTGCTTCGACAGAATCGGGATGGCGGCTTTGGCAGTTATGAACCCAGGCGATCCAGGGTGGGCCTCGAATGGTTAAATCCCGCAGAAATGTTTGGGGAGTCCATGACGGAGCATTCCTATGTTGAATGCACGGCATCATGCCTTGCGGCCCTTGCCGCGTGCAGGACGCACTTCCCGCAGGTTGTGGGCAGGGAGGTGGACAGAGCAATCTTAAGAGGGGAGAATTGGCTTCGCTTTGTCCAGATGATGGATGGAAGATGGCGGGGGGTATGGGGGATTCAGTACATTTATGGCACCTTGTTCGGGGTCAGAGGCCTTCTCGCCGCCGGGGCTGCCCCTGGCGATTCAGCGGTTCGGCTGTCCTGTCAGTGGCTTTTGGAACAGCAGCGATCAGATGGCGGATGGGGCGAGCATTACAGCGGCAGCCTGTCAGGAAAATATGTACCGCATCCGGAGAGTCAGGTCATTCATACGGCATGGGCGCTTATTGCACTTCTTGAGGCATATGACTCAAACTGGACTGCAATTACGCGGGGGATCCAGTTTTTAATGGATATGCAGAACGAGGATGGAACCTGGCCGAAGCAGGATATGGCAGGGGTCTTTTTCCGTACGGCATTATTGGATTATACCTTATACCGGCAGTACTTCCCGCTGCATGCACTTGGGCTCTATGCCGAGCGGCATCAGGACCGTCTGGAGTTGAAACCTTCCCGTGCGTCCAATGGTGTGATTCTCCAAACTCACAGGGCTGCATCTACATCTCTAGACGCTACTTCTGTTCGGGTTTCCGGGCCAGAAAGAAAAGCATTGGCGTAA
>jk18xAbins.44:k141_952455:1449-7363
TCAAACAATTCCGGCCTGCGCGGCCTGTTCCGCTTCGCCGCCCGGGGGCTGCCCCGCTGAGGATTCCACCCGCAATTGCCGGGCGCGGCGGCGGCGCTCGAAAAGACCAAGCGCATGGAGCGGGAAGTATTGCCGGTACAACTCGTAATCGAGCAATGCGGTGCGAAAGAAAACTCCCACCATGTCCTGTCTCGGCCAACTGCCGTCGGCTTGCTGGGCATCGATCAGGAATCTTGCGCCCCGGGAGATTGCAGTCCAGTGTGAATCGCCGGCTTCCAGCAGGGCAAGCAGTGCCCAGGCGGTCTGGATGATCTGGCTTTCCTGGTGTTCGACATAGGCGCCGCTGAGACAACCACTGGCATGTTCGCCCCAGCCGCCGTCGCTACGCTGGCGGTCCAGCAACCAGCGGCAGGCCTGCCTGAGCGCCGGGTCGCCGGAACGGGCGCCGCCCGCCATCAGTCCCTTGACGCCAAACATCGTGCCGTAGATGTATTGCACCCCCCAGACGCCCCGCCAGGAGCCATCCCCGGCCTGATTGCGCCGCAGCCAGTCATCGGCCCTGGCGATGGCCTTGCCCACTTCGGGTCCCGCAGCCCCGGTGTATTCCCGACGGCAGGCGGCAAGCGCGGCCAGGCAGGATGCCGTGCATTCCACATAGGAATGCTCGGTCATGGACTCGCCGAACATTTCCGCCGGATTGAGCCAGTCCAGACCGATGCGGGAGCGTCTGGCCTCGTAGCTGCCGAAGCCCCCGTCCCGGCACTGGCTTCGCAACATGAAGCGGATGCCCCGGGTCATGGCTTCCCTGTCCTCCCCTGGCCCTCCCGCGGCAAGCACGCCTAGGATGGCTTCGGCGGTGCAGTCGCTTACCGGCCAGCCATGCCAGACGCCGGCAAAACACCAACCGCCCTCGGGGTCATTGCGAAAGGCTTCATGAAAGCCCGGGAAGCTGCGGGGAATCTGCTGGCGGCGAAGAAAGTCCGCCCCCCGCCCGAGGCTGGCTTTCACCGCATCGCTTTGGTTGGCGGCAGCCAGCGCCTGCAGGGCGAAGCCGGTGTCCCAGGAAGCGCTGCGGGCGCCGGTGATACGGGTTCCACCGGATTCATCCTCCCAAATCCAGTCCTCGAGTTTTGCCAGAGCCTGCCCGCAGTTTGCGTCGTCCGGGTCGTGCAGCCACAGGGCCAGAATATTGAGCATGCCGCTTACCGGGGAAATACTGGTATGGCTTGAACTTTGCAACTCCCAGCGGATACGGTCGATCAACTCATCCCGGCAGCGGGCCCGCAGGCGCTTGCTGTGGAAGCGCTCATAGCACCGGGCCAGCGCGTATCCACCCCGCAGCCAGCGGCTCGGCCGAACGAACAGTTCCTCCTCCCGCAGCCGGTTGCGCCCGGTGCTGAAATCCATCGAGCCATAGCCTTCCGGATACAGTTCTTGCCGCAGGGTTTCAGCGAGGCGATTCTCCGGCAAGGTATCGCGGTGGGCATAAACCGCCGCCATCGCCATGTAGATGAGGCGGGTGTGGCAGTACCAGTTGGCTGGATGCAGTGCCAGCCAGCGCGGCAGGCGCCAGAGTTCCGGTAGTAGCACATGCATCCCCCGCCAGTCATAGAGGCCGAGCAGCGCCAGCCAGAATTTCCCCCAACTCGGAATGTTCAACACGCCTTCCCGCCCGATAAACTCCCGGGCGGGGGCGATGAGCGGGTCATCGGGTTCCACATCAAGCACCCGCGCCGCCACATACACCAGGGTCGTGACAAAAAGGTAAGCCCCGGAATGATCGTGCAGCCCCCAAAGCCCATCGGCAAGCCGGGTTTGCTCGAACTGCCGCAGCAGCAATCGGCGACGCTCCGGGGTGGCCGGCTTGCCCATGATGTGATGCAGCAGCGCATACTGGGCGGCAAGCATGGGGCACCACCGCATTTCGCCTTCCCAGGCGCCGTCTTCCCGCTGCAGGGCCAGCAGGCGCTTGCTTGCCTGTTCCAGGGCGGCGGCGTCGCCATCGGCCGGCCCAACCGGCGGGTCCGGGCGCGCGCTGTGGGTGTATCCCCGCATGGAAGTCAGGAAGGCCCCGGACATCTTGTCCAGCACAACTTTTTCATTGGCGCCGGTCAGGCTGCGCGCCCTGCGCATTTCCCCCACGGCGCCCAGCAGCGCGCGGATTCGCCTGGTAATCGCGCGGAATTCCCGAGAAGCCTGGCGCCAGGCGATCCTGCGTCCTGGCCGAAACAGACTGTTCCCAACGCCAGCCAATACGGTTGCGGTGAACGCCAGGCTGAGCATGCCCACCGACCGGCTTTCACAGGCGAGCAGCCGCATGGTCTGCCGGCGAATGAGTTTGCTGAGGCGCCAGTTGCCGTAGATGGCCTGCCGCAGGGAGGCAGACTCCGGAGCATGGTCGCTGAAAACCTCGTACAGCCCCATGGCGAGAAGCTGGGGCATCCGGGTGTCCTTCAGCCGCCGATGGGAAAAATCCCTGAAGTTGTTGCTTTCGGCCAGGGCGAGGGCGTCTCCGAAACCGAGGGTCATGCCGGCGGCGGTCATGGGATGGTAATGTCCGGCGGCATCGCCGATGAGCGTCCGCCGGCTGTTTCCGTAGGTCAACCGGGGTCGCAATTCATTGGCGGCGGCCTGGAAGTTTCCCGCCTGCAATTCGGCAATGAAGGCTGGCCCGAGACCATCGGGCAACAGGCCGGCATAGGATTCCGCAAGCACATGGATCCGGTCTTTTGGCGTCCAATGGTCCAGGGGCATGTCGGCAATGACCCGCACGCGACCTTCGCCGAGCGGCACGGTGAGCATGGGCCCCGGGGCGCCGAGCACCACATAGCCATAGCCCTCATGGGCCAGTTCCGCGTTTTCCACCACCACGCCCACCATGCGCGAGCAGGTCATGCGCTCCGTGGGCAGCCCGAGTGATTGCCGCACGATGGAAGCGCGCCCGTCGGCGCCGACGATGCGCCCGGCGCGCAGCAGGCGTTTCTCGCCGTCCTGACTGAAACGGATGCCGTCGTCCTCAATGGCCCGGGCCCGGGCGCGCCGGAAAACATCGATGGCGGACGCTTCCCCGATGGCTTCATGCAAGGCGGTCACCAGGGCGGCATGTTCGAACACCAGACCGCTGGCGCCGTCGGCATAGGGCAATACCACAGGCACTGAGCCGTCTTCGGGAAATACCACGAACCCTTTGCCCGGAGAAAATCCCGGGCGGCCATCAAGATCAATGCCCACACTTTGCAACATTCGCACGGCGGGAGGGTGCAGCCATTCTCCCGCCAGCCGGTCCGCGGCTTTGGGATTGGCTTCGAGCAGGGCAACCCTGAAGCCCTTGCGGGCATGAGCCAGGGCGCAAAGACTGCCCACCGGGCCAGCGCCAACAATGGCGATGTCGTAGCTGGCGTGCTGTCCCTTCAGTGGTTCAGGCTGGTCCGGGAGCGGCGTTGATAGCGAATGCGACATGGCAGCCTGGGGCCGGTGACCCAGCTTCCGTAATTCGGGGCGGGAAATGGCGTGGCGGGTTGAAAATCGAAGCGGTCCAGCAAAACGGTCCAGATCGCCTTGATCTGCATGATGGCAAAATTCTTTCCCATGCAGCGGTGTTTGCCGCCGCCAAAGCCGATCAGGGCGTAGGGATGCTGTTTTTCCCCGCTGGAAGGCGGGGTGAAACGATCCGGGTTGAAGGATTCCGGGTCGGCGAATACTTCGGGCAGGCGATGGGAAACCGCCGGCGAAATCGCCGCCAGGGATCCTGCGGGCACGGTGTAATCGCCGTAGCGCAAGGGTCTGAGCGCCTTGCGGAAAAGAATGATCAGCGGCGGATGCAGGCGCTCGCATTCGCGCACGGTGTTTTCCATGGTCTGCTGCTGCTTCAGGCCGGCGTAGCTCAGCTTTGCCTCGTCCCGGTACACCGCTTCTATCTCTTCCCGCAGCCGGTCGGGAAAGGGCGCATGCCGGTGCATTTCGAGGGCGGTCCAGGTGGCGAGCACGGCGCTGGTGTGCTGACCGGCAAACAGCACCGTGAGCAGGATGCCGGTGATCTCGTCATCGCTCAGGCTGCGGCCATCCTTGTAGCTCGCTTGCATCAGGGTCTGCATGAAATCCGTGGATTCGGCGCCGCTTTGGCGCCGTTCATTCATGATGCGGATGAATATTTCCGTGATTCTGCGCCGCGCCCGATCCCGGCTCCGATGGGCGGGAGTCGGCAGCCGGGGAAAGAAAAAGCCCAGGGTATTGATGCCATTTTGCAGGTCGTGGTAGGCCTCGGCAAAGCCGGAGTCCACTTCATTGCGAATTTCCTCGCCGAGAAAGCAGCGGCTGGCGATATGGATGGTGAGCTCGTTCATCGCCACCGGCAGGTCGATTTCGCCCTGCTCGCCCAAGGAGTCGGCAAAGCGGCCGGTTTCCTCGTGCATGATGTCCACATAGCGCTTCATTGCGGACTCGCGCAGCGCGGGAAACAGAAAACCGAGCTGCTCTGTCATGATTTCGGAGGAAACATCGTAGGCTACGCCGCGACCGAAGATGGGCACGGTGAACTGATACACCGATTTGGCGTCCAGGGTTTCTTCCGGGGCCTTGAAGTAGGCGTTGTGGGCGTCAAGGCCGGAAAACAATACGAACTTGCGCGGCCCGAGTCGAAACTCGAACAACTCTCCCTGCTCCCGGCAACCCCGGCTGAGCATTGCGACCGGGTCGCGCTGGAATTCCCGCAAATGCCCAAGCAGGGGCCAGCCGCCGGAAACTTCAGGCGGAGATTGCCCGGTTTCCAGGGCAGCGTCGGCGCTTTGCGAACCCGGCGTCATTGCGGCTCTCAATAGACAAAGGGCAGCATGGCGAACCGCGCCCGCCGGGTGTAGCACTCCCAAAGCTCGCCGTACTTGGCGCGGCAGCGGCGCTCATCGCGCAGGCAGCGGTGGGACAGCAATGCCGCCAGCCATGCCGGCAGCAGCAGCGGCACAAGCGAGGCGAATCCCGCGGTGAGGGTGAAGGCCAGATACACGCAGATTTCGCCGGTGTAGTTCAGGTGCCTGCCAATGCCCCAGAATCCCGAAACCAGCAGGCGCCCGTCGAGCGATTCGGCTGGTTTGCCCCAGATGCGGGTGGCCGGGTCCTGCCTGAAGCGGTGCTTTTGCCCGTTGGCGCCGCGAAACAGCCAGAAGCCGAACAGAAACAGCAGTGCAAGCCCGACAGCGGCAGGAGTTGGCAGGGCGGGCCCCGCGGCGTCCACCAGCCACCAGCCGGTGATACAGTAGAAGAAGGGCACGAGCACATAGTCGCCCCAGACGAGCATCCAGCCAAAGCGTTCGGCGACGATGTCCCAAGTGTGGATCATGCCGTGCTCGAAGTGAAAGTAATTGAAGACATAAAGAAAAGTGAAAAGCTGATACAAGACCATGGCCAGACTGAGCTCGCCATGGGTTTCATACTGCACCACGGCGAAAGAGGCATTGAACAGCGCCAGCCCGATCAGCGAGGGGCGATAGCTGAACATTTTCAGATCAACGCCGAAGCACGAGGGGTTCAGTTCCCGGCCAAAAAAATAGCCGCGCCAGAATCCCGCCGGCGCCCCCGATGCCTTCGCGCCGCGCCAGTACAGCCAGCCGGCAAAGGCAAAAGCGAAAACATTGGCCATCACCAGCAGCGCCGGGAAATGGCTGTACAGCATCGCCAGCGAAAACCAGCCGAAAAAGCCCGCAATGCCAGCCAGGACAAAACTCAGCAGAAACAGGTGCAGGCCATTGAGCCTGCACGGGCGGCTTGCGCCGCCGGCGTCGCGCAGCATGAGTTCGCGACCGGGCAACAGCCGGGAACCGGCAAAAAGGAAGGCAATGAAGCCGAGCAGCATCAGCGCGGCTTGCAACAGATTCGCCGCCGAAAGCATGCCGGCGGCGAATGGCGAATCAGGCGGCGGCAT
>jk18xAbins.48:k141_1014631:9042-14992
TCACGCCGATGTTCTTCTTCCTCGCCCGCAAGCCCCTGCGCCCGGAAGGCTGAGCGAAGCCGCCTCGGCGGCAAGCTGGGCGGCCGGATTCAACCGGTCCCGGCGCCGGCGCTCGTAGAGGCCGAGCGCGTGCAGGGGGAAATACTGGCGATAAAGGACGTAGTCCAGCAGCGCCGTCCGGAAGAACACGCCGGCCATGTCCTGTTTGGGCCACGCCCCTTCTGCTTCCTGTGTGTCGAGCAGGAGCCGGGCGCCGCGCGAAATGGCGGCCCAATTCGAGTCGCCCGCCTCGAGGAGCGCGATCAACGCCCACGCCGTCTGGATGACCTGGCTTTCCCCGTGAGCGACATAGCGGCCGGTCAGGCACCCGCTGTGATGCTCGCCCCATCCCCCATCGTCCCGCTGGCGCTCCAGCAGCCAGCGGCAGGCCGAACGCAGCGCCGGATCGCCGGGAGAGGCTCCGGCAGCAAGAAGACCCCTGATTCCGAACAGCGTGCCGTAGATGAACTGAACGCCCCATACGCCGCGCCACGACCCGTCGGTCGCCTGGGTCCGGCGCAGCCAGGAATCGGCCCGGGAGACGGCATCCGTCACCGCCCCGTCCGCGATTCCAGGACCGTGCTCGCTGCACGCGGAGAGCGCCGCGAGACAGGACGCTGTACATTCGACAAACGAGTGCTCGGTCATCGAATCGCCGAACATCTCGGCGGGATTCAGCCACTCCAGGCCGAAAACCGAGCGTCGCGCCTCGTAGCTGCCGAAGCCGCCATCGCGGTTCTGGCCGCGCAACATGAACCCGACTGCATTGCCCAGCGCGGCGGTGTCGTCATCGACGCCCCGGGCAGCGATAATGCCGAGCACCGCCTCCGCTGTGCAGTCGCTTACCGGCCAGCCATGCCATCCCCCGGCAAAACACCATCCGCCCCTGGGATCGGTGCGATAGGCCTCGCGAAACCCTCCGAAGCTGGCATCGACTTGTTGCCCGAGCAGGAAGTCGGCTCCGCGTCGGAGAGCGTCCCCGGCCCGGTCGGGCTCGGGCACCGCGGCCAGCGCCTGCAGCGCTAACCCGGTATCCCAGGAGGCGCTTCTCGCACCTGCCACACGCGCTCCCTGCTCGTCGTCTTCCCAGATCCAGCCGTCCAGTTGCGCGAGCGCCTCGTGAAAGTCGGGGTCGTCCGGATCGTGGAGCCACAGGGCAAGGATGTTGAGGAGGCCGCTGACCGGAGAGATGCTCGTGTGGCTGGTCGTCCGCAGCTCCCACTTGATGCGCCGGACCATGTCTTCCGCGCATCGGGCGCGCAGGCGTTTGCCGTGGAACCGATCGAACAGCCGGGCAAGCCCGTATCCGATCTTGAGCCAGGCGCTCGGCCGCGCGTAGAGGTCGGCATCCCGCAAGCGGTTGCGGGACGCGGAAAAATCGACGCCGGCAAAGCCCTCCGGGAACAGTTCCTCCCGCAGCGAGGCGATCTCGGGCGTGACGGGCGCCTGGAACCGGCGCGCGTAGATCGCCGCCATCGCCATGTAGATCAGCCGCGTATGGCAGTACCAATTCGAAGGGTGCAGGGGTATCCGGCGCGGCAGGCTCCAGAGTTCCGGCAGAATGGCGTTGACGCCGCGCCAGTCATAGAGGTTGAGAAGCGCCAGCCAGAACTTTCCCCAGCTCGGAATGGCGAGAACCCCCTCGGCCCGTAGGAACCGCCGGGCCGGAGCGACCAGTGGATCGTCTCGCTCGACACCGAGCAATCTCGCCGCAACGTAAACCAGCGCGGTGACGAACAGGTGGGGCGGCGAGTGCTCGTGCAGGCCCCATGCGCCGCCTTCGAGACGGGTCCGCTCGAAGGAGCGCAGCACACGCCGGCGCCGCCCGGGCTCCAGCGGCCGCCCGATAATGCAGTGCAGCAGCGCATATTGCGCAGTGAGCATGGGGCACCAGACCATCTCGCCTTCCCAGGCCCCGTCCTCTCCCTGCAGACTCAAAAGGCGTGCGGCCGCGCTCCTCAGTGCCGGACCGGCGTCGGGCGACTCGATTTCCTTCGTGCGGGCGGGCCTGGAGGCTTCGACCCCCGGAGACATGGAGTACAGGAACGCGCGGGCCAGGCTGTTCCGGGCATGCCTGCTCTCCTCCCGGCCCTCGCGCCGCGCCTTCCGCAGGTGGCGAACGCCGCGCCGGAGCCACCAAAGGCGAACGGCGAGCGCATGAAAGACGATCCGGGCCCGACGCGATGCGAAGCGACGGAAGAACAGCGGAGATTCCCGGATTACAGCCCGGGCAACCGTTCCGCAAAATGCGAGAGTCATGCCGGTCGCGGACCGGTCTTCGCAAGCCAGTATCCGCGTGGTCCGTTCCCGGTAGGCCGAATTCGCCCGCCAGCCCCGGTAGATCGCGTATCTGAGAGCCACGGCCTCCGCACGATGATCGGCGAAAACCTCGTAGAGCCCCACCGCGAGGAATTCGGGAACGCGGCTCGCCCGGAAACGTTCGGCGGCGAAGTCCTGAAAGCGCTTGTTCTCGGCGAGCGTCAGCGCATCGCCGAAACCGAGGGTCATGCCGACCGCCGTCATGGGATGGTAGTGCCCGGCCGCATCGCCGATCAGCACCCGGCCCGGACTCCCATATGTGGCGCGCAGCCTCAGTTGATTGGCCGCCGCATCGAATTGACCCGCCTGCAGTGCTTCGACGAAGGCCGGTCCAAGCGCGCCCGGCAGCAGCCCGGCGCAGGACTCCGACAGGAAGCCGATCCGGTCCCGGGGCGTCCAGCGGTCCAGCGGAACATCGACGATGACCCGCACGCGACCGTCCGCCAGACCGTATATGAGAATTGGGCCCGGCCCGCCCAGCACGACATGTCCGTAGCCTTCGAACGGCAGGCCTGCCTCTGATATCGTGACCCCCAGCATCCGCGAGCAGAGCATCGGGTCCGTGGACAGACCCAAAGATTGACGCACGATCGAGGCCCGGCCGTCGGCGCCGACAATGCGGGCAGCGGCTATGGAGCGTTCGGCGCCGTTTACCGAGAAGGCAACGCGCCCGTCATCGACCGCATTGACCCGCGCGTGGGAAATGAAATCGACGTCGGCCTCGTCCTCGATGGTTTCGCGGAGGCTCGAGACAAGCAGTGCGTGGTCGCATGCCAAACCCCGGGATCCGTCCGGATAAGGAAGCAGGATCGGCTCGGAGCCGTCCTCCGGAAACACCACGAATCCCTTGCCGACCATGCTGTGGGGCAGCGCATCAACATCGATCCCGATGTCGCGCAATATCTTTACCGCAGGCGGATGCAGCCATTCGCCCGCGAGTCGCCCGGAGGCCTTGGGATTCGCTTCGAGCAGGGCCACCCGGGCGCCTTTTCGCGCGTGCGCCAGCGCGCACAGGCTCCCTACCGGACCTGCGCCCACGATGGCTACGTCGTAGCGCCGCGATGCGGCAATGCTCATTGGAAAACGCCCGGCTCCGAACGACGACGGTAGCGGACCCGGCATGGCGTCTCGGGGCCCGTCACCCAACTGCCGTAATTCGGACGCGGAAACCTGGTACCGGGAAGGAAGTCGAAGCGGTCCAGCAGGACGGTCCAGATCGCCTTGAGCTGCATGTAGGCGAAATTCTTCCCCATGCACGCGTGTTTGCCGCCGCCGAAGCCGATCAGGGCATAGTGATGCTGTTTGTCCTCGCTGGCGGGCGGGGCAAAGCGGTCGGGAAAGAACTGCTCAGGGTCGGCGAACACATGGGGCAAACGGTGAGAGACCGCCGGCGACACCATGGCCATGGCGCCGGCGGGCACGATATTGTCCCCATAGCGCAGGGGGCTGAGCACCTTCCGGATCAGCAATATCAACGGCGGGTGCAGCCGCTCGCACTCGCGCACGGCATTCTCCAACACGGTTTGCTGTCGGAGACCTGAGATGTCGACGGCTTCCGCCCCGCGGTAAACGTCGCGCATTTCGTCTCTGACCCGCTCCAGATAGGATGGCGCCCTCAGGAGCTCGAGACCGGTCCAGGTCGCGAGCACCGCGCTCGTGTGCTGGCCCGCGAACAGGACCGTCAGCAGGATCCCCGTAATCTCGTCGTCGCTCGGGGCGCGTCCGTCCTTGTAGCGCGCGTCCATGAGCGTCTGCATGAAATCGTCGGGGCTGGCTCCGGAAAGGCGGCGCGCCGCCATGATGCGACCGAAGATTTCGGCCACCTTCCGCCGCGCCCTGTCCCGGGTCCGATGCGCGGCGATAGGAAGCCTGGGGAGAAAGAACCCGAGCGTGTTTATGCCGTTCTGCAGGTCGTGGTACGCCTCCGCGAAACCGGCGTCCACCTGGTCGCGGACTTCCTGCCCGATGAGGCAGCGGCTGGCGATCTTGACGGTGAGCTCGTTCATCGCGTGCGGCAGGTCGATTTCCCCGTGCTCGCCGAGGGCATCGGCAAACCGCCTCGTTTCGTCGAACATGATGAGCGCGAACCTGCGCATGGCGGCTTCGCGGAGCGCCGGAAACAAAAACCCCAGCTGCTCCGACATGATTTCGGGGGAAGCGTCGTAGGCCACGCCGCGTCCGAAGATGGGCACCGTGAACCGGTAGACGGCCTTGGCGTTCAGTTGTTCCTCGGGCGCCCTGAAATAGAAATCATGGGCTTCGGGCCCGGAGAAGAGAACGAAGTCGCGGGGACCGAGCCGGAAGCGGAAGAGCTCGCCATGCTCCCGCCAGCCGCGGCTCAACATGGCGACCGGGTCCCTTTGAAACTCCGCCAGATGGCCCAGAAGCGGCCACCCGCCCGCGAGTTGGGGAACGCCTTGCTCCACACGCGGCGAGGGCTCCGCCGGGTGCAGGGTTGCCGGATTGTGGGACCGGTTCGCCATTCCCGCCCTCAATGGATAAACGGCAGCATCGAAAAGCGCGCCTGCCGCGTGTAGCGCTCCCACAGCTCGCCATACTTTGCCCGGCAGCGGCGCTCGTCACGTCGTGAACGATGCCACAACAGACCCGCCAGCCACGCCGGCAACAGGAAGGGGAGCCAGGAGGTGAACCCGGTAGTCAGCGCGAATGCCAGGTAGACACAAATCTCGCCGGTGTAGTTGAGATGTCGTCCGATACCCCAGAACCCGGAGACCAGCAGGCGCCCGTCCAGGGTCCGGGCGGGTTGTCCCCATATCGTGACGTCGGGGTCGCGCTTGAAGCGGTGCTTCTGCTGGTTGGCGCCGCGGAAGAGCCAGAAGCCGAAGACGAACAACAGGGCGGTCGCCGTGGCGGCGGCCGGAGACAGCGGATCCGGTGCGTGAACCAACCACCAGCCGGGCAGACAGTAGAAGAACGGCACCAGCACGTAGTCGCCCCAGACCAGCATCCACCCGAAGCGCTCGCTGATGATGTCCCAGGTGTGGATCATTCCGTGCTCGAACTGGAAGTAGTTGAGCACGTAGAGGAACGTGAAAACCTGATAGAGCGCCATCGCCAGGGTAAGCTCGCCGTAGGTCTCGTACTGTGCCACGGCAAACGATGCGTTGATCAGCGCAAGGCCGATGAGGGAGGGGCGGTAGCTGAAGAGCTTCAGGTCCAGCCCGAACCAGACCGGGCCGGCATCGACACCGTGGAAGAACCCCCGCAAGAATCCCGGCGATGCGTCGGGCGCCAGCGCGCCCCGCAGATACAGCCAGGCGGCGAGAGCAAAGGCGAATCCGTTCGCCGCCAGGAACAAGGCGGCAAAATGGGTATGCAGCACGGAAAGGGAAAACCAGCCGAAGGCCTGCGCGAAGCCTGCCGCGACCGCGGCAGCCAGGAACAGCGCGAGGCCGTTGAGTTTGTAGACGCGCTGCCCGCCCTCGGCATCCGGCCCCGCGATGCGGCGGCCGGGCAGCAGTATCGAACCCAGAAACAACACCGCGACAAACGCCAGCGCCATCGCTGCCGCTTCGAGCAACGCCCCGCCCGAAAGCGCGGACAACAGGATGGCCGCCTCAGACGCGGGCAT
>p16x33bins.28:k141_1017789:4656-10594
GTGTCCCCGCCTGAAGGGTTCCTCTTCTCGTCCGCGCTGTCGGGCGGGGTGTTGCTCGAAGCGGCGGCAATGGCGCTGGCGTTCGTCGCGCTGCTGTTCCTGGGTTCGATGCTCCTTCCCGGGCGCCGCATCGCGGGGCCGGACGCCGAGGGCAATGAGCGCATCTACAAGCTGAACGGCCTCGCGCTCTTCCTGATCGCCGCGCTCGCGGCAGGCCTCGCCCAGGTCCTCGGCTGGTTCTCCCTTTCGGTGCTCTACACCCACTTCGCCGCCCTGTTCGTGGCGGCGAACGCCTTCGCCTTCGCTCTTGCCGGCTGGCTGTATTGGCGGGGGATGCGGGCGTCCGGCGCGGCGCCGGGATTCTGGCGGGGCTATTTCGGCGGCGTCGATGCCGGCCCGGTCCGGTTCGGGATCGACCTGAAGCTCTTCAGCTACCGCCCCTCGCTCATCGGCCTGGCGCTCATCAACGCCTCCTTCGCCGTCGTGCAGTGGGAAACCTATGGCGGGCTTACCCTGGCGATGGCGCTCTATCAGGCGTTCACCTTCCTCTACGTGCTCAACTACTTCCAGTTCGAGCACGGCATGATCAACACATGGGACATCATCAGCGAACGCTTCGGGTGGATGCTGGTCTGGGGCGACTACGTGCTGGTGCCGTTCTTCTACTGCCTTCCCGCCTGGTGGCTGGTTCACGCGCCGGACCCGCTGTCTCCTGCCGCCGCGGCGGCCCTCGTCCTGTTGTTCGCCTTCGGCTTCTGGCTCTTCCGCGGCGCCAACCAGCAGAAGCACCACTTCAAGCGCGACCCCGATATCAGGATCTGGGGGCAACCCGCCCGGACCCTGGACGGGCGCCTCCTGGTCTCCGGATTCTGGGGTATCGGACGGCACCTCAACTATACCGGCGAGATCTGCATCTATCTCGCTTTCGCGCTGACCACCGGGCTCGCATCCTGGGCCCCCTACCTGCTGCCCGCCTGGCTGGCGGGCCTCCTGTGGCACCGCTCGCGGCGCGATGAGCGCCGCTGCCGCGCCAAATATGGCGAGCTGTGGGAGCGCTACACGCAGCGGGCGCGCTTCTCGATGCTGCCGTTCATCAATTGAGGACGGGGATGGCGAACCGGTCCCACAGCATGGCGACCTTGCAGTCTGCGGACCTCCCGCCGCGGCCGGAGGCGCCCGTTCCGGAACTGGCGGGCCGCTGGCCGCTGATCGGCCACCTCAGGGAATTTCAGCGCGACCCGGTCGCCATGCTGAGCCGCGGCTGGCGCCGGCATGGCGACCTGTTCCGCTTCAGGCTGGGACTCCGCGATTTCGTTCTCTTCACCGGGCCGGAAGCCCATGACTTCTATTTCAGGGCGCCCGAGACCCAGCTGAACGCCAAGGCGGTCTATCGCTTCACCGTGCCCGTCTTCGGGCGCGGCGTGGCCTATGACACCTCGCCGGAAATCATGGCGGAGCAGCTGGGGTTCCTGTTTCCCGCGCTCCGCGAAGCCGCCATGCGGAGATTCGCCCTCATCATGTTCGAGGAGGCGAGCGCTTTCGCCGACGCTCTCGGCGGGGAGGGCGAAATCGACCTGCCTCACGCGATGAACGAGCTCACCGTCAGGATCGCCAGCCGCTGCCTGATCGGGCAGGAGGTTCGCGACCGGGTGGATACCGGCTTCGCCGAGGCCTATCACGACCTGCAGAAGGGCATCAACACGCTCGGGTTCTTCCTTCCCAGGCTCCCCACCCCGGCGCATCGAAGCCGCGACCGGGCCCGCCGGAAGGTGGCGGAGCTCTTCGGCCAGATCATGGCGGCGCGCCGGAGTGCAGGAGCCGGTCCTGACGACTTCATGCAGACGCTCATGAACGCGCGCTACAAGAACGGCCGTGCGCTCAGCGACGACGAGATCACGGGAATCCTGCTGACCGTGCTGTTCGCGGGCCAGCACACCAGCGCGGTGCTTGCGACCTGGACCGGCCTGGAGCTTTTCAGGACGCCCTCCTACCTGGCGCGGTTGAGGGAGGAGGCGCGGGAGGTTTACCGCGAAGCGGGGTCCATGAGCCTCGACAGCCTTCAGCGCCAGCCGGCGATGGAAAACGCCGTGCGCGAATGCGAACGGTTGCACCCGCCGCTGATATTGCTGATCCGGAAGGTGCTTGAACCGCTCCGTTACGGGGGCAGTGTCGTGCCCGCCGGCACCATGGCCATGGTGTCGCCGGCGGTTTCCCATCGCCTGCCCCGGGTTTTCGCCGACCCGGAGCGGTTCTTCCCGGACCGGTTCGCGCCGCCCGCCAGCGAGGACAGGCAGCATCACTACGCCCTGATCGGTTTCGGCGGCGGCAAACATGCGTGCATGGGCAAGAATTTCGTCTATATGCAGCTCAAGGCGATCTGGACGGTTCTGCTCGACCGCTTCGACTTCGTTGCCGGTCCGAGGTTTCCAAGCCCGAATTACGGCAGCTGGGTGACGGGGCCCGAGACGCCGTGCCGGGTCCGCTACCGTCGCCGCGCGGAGCCGAGCGTTTTCCGATGAGCGGCGCCGCCGGGCGGCCTTACGACGCAGCCATTGTCGGCGCGGGCCCGGTGGGGAGCCTCTGCGCGCTCGCCCATGCGCGCAAGGGCGCCCGGGTGGCCCTGCTCGAAGCCAATCCCAGGGCGTCGGCGCGTCTGGCCGGCGAGTGGCTGCATCCGCCGGCCGTCAGGACATTGCGCGACATCGGGATCGACATCGATCGGCTGCCCCGAGCGACGCCGGGCAAGGGATTCGTGGTGTTTCCGGAGGACGGCTCGGAGCCGATCCTGCTTCCCTATCCGGACGGGTCCAGGGGTCTGGCATGCGACCATGCGCTGCTCGTCGCATGCCTCCGCGACGCCATCGCGGACGAAGCCGGCGTCGATTTCATTTCCCATGCGCGGGTCAATGCGGTCGATGACGGGCGGGTCGCCTTTTCCGTCAATGGCGATGAGCGCTCCATAACCGCCGCGCGCATCGTCGGCGCCGACGGCCGGGCCTCGATCGTGCGCCAGTCGCTGGGCCTCTCCACGGACCCGATGCTCTGCTCGCGGATGCTGGGGGTCACGATAGACGGGGCGGACCTGCCCTTCGAAGGCTACGGGCATGTGGTGCTGGGCGGGCCGGGTCCGATCCTCATATACGGCCTGGCGGACGGTTGCGTCCGGGTCATCGTCGATCTTCCGCTGGACCGCTGGACGCCCCGGGACCGGATTGCCTTCCTGTCGGAATCCTGCGCCGGGCTGCTGCCGGGGGCTCTCGGGCCGGCCTTCGTCGAGGCGTTGCGGGCGGGCCAATTCCATGAGGCGGCCAATCAGCTGAGACCGCGCGTCACATACGGGAGCCCGCACCGGGTGCTGATCGGCGACGCGGCCGGGCACTACCATCCCATGACGGCGGTCGGCATGACGCTCGGGTTCGGCGATGCGCTGACGCTCGCCGAGAACGAGCGCTTTCGGGACTTTACCGCCGAACGCTTCCGGGCGACCCGCATTCCGGAGTTCCTCGCAATGGGGCTCTACGAGGTCTTCGCCGATCACCGCGTGGAAGCGGTGGTCCTCAGATCCGCGATCTACCGGGGCTGGCGGGCGAATTCGGCGTATCGGGACCGGACCACGCGGATACTCGCCTGCGAGGACCGGTCCGCAACCGGCATGACCCTGGCATTCTGCGGAACGGTGGCCCGGGCGCTGACCCGGGAGATTCCGTTCTCCTTCCGCCGGTTCGCTTCGCACCGGACCCGGGCCGTCTTCAATGCGCTCGCCGTTCGCCTCTGGTGGCTCCAGCGCGGCGTCCGGCAGCTCCGGAAGGCGAGTCGCGAGGGCCGGGAAGAAAGCAGGCAAACCCGGGACAGCCTGGCCCGCGCGTTCCTGTATTCCATGCCTTCCGGGGGCGAGCCCTCCAGGCCCGCCCGCTCGAAGGAGGTCGAATCGCCCGATGCCGGTCCGGCATTGAAGAGCGCGGCCGCGCGCCTGTTGAACCTCCAGAGAGAGGACGGCGCCTGGGAAGGCGAGATGGTCTGGTGCCCCATGCTCACCGCGCAATATGCGCTGCTGCACCACCTTATCGGACGGCCGCTGGAGCCGGGCCGCCGCCGGCGCGTGCTGCGCTCCTTCGAGCGGACCCGGCTCGAAGGCGGCGCATGGGGCCTGCACGAGCACTCGCCGCCCCATCTGTTCGTCACCGCGCTCGTCTATGTCGCGGCGAGACTGCTGGGCGTCGGGCGGGACGACCCCCTGGTCGAGCCGGCCCGGCGGTTCCTGCAGGCCGAGGGGGTTCTCGGCATTCCGAGCTGGGGAAAATTCTGGCTGGCGCTCCTCAACCTCTATGACTGGCGCGGGGTGAACGCGGTTCTGCCGGAACTGTGGAGCCTGCCGCGCCGGATACCGCTGCACCCCTCGAACTGGTACTGCCACACGCGCCTCATCTATATGGCGATGGCGGCGATTTACGCACGCCGGTTCCAGGCGCCCGTCACGCCGCTGATCGAGTCGCTGCGGCAGGAGCTGTTCCCGCAGGGCTTCGCCGGCGCCGACTTCTCCGCCGCCCGGGGCCGCCTGCGGGATGCCGACCTGTATGCGGGGCCGGGCCTCTGGCTCAGGGCCGGATACGGGCTGGCGCGGCTGTTCGAGCGGGTTCACGGCAGGCGCCTGCGCGCGCGATGCGCGGAGGCGATGGTCGGGCGCATCAGGTGGGAGCTGCGGACCACCAGCCACACGAGCATCTCCCCGGTCAGCGGCCTTCTCAACATCCTCGCGCTGTGGCTGCACGACCCGGACGACGCCGACTGCCGGCAGGCGCTCGCGCAGCTGGACGGCTGGATCTGGGAAGACGAGGACGAGGGCGCGCGCGTCACCGGAGCGAGAAGCGCCTCCTGGGACACGGGGTTCGCGTTGCAGGCGCTGGCGGCGCTGCCCGAGCCCGCCGGGGTCGCGGACGCGCTCGGGCGCGGAGCCGGTTTCCTGCTGGGCGAGCAGATCGGCACGAGCTTCGAAGGGTTTCGGGAGGCCTATCGGACCGACCCGAAGGGCGGCTGGTGCTTTGCCGGCGGGTGGCATGGCTGGCCGGTGAGCGATTGCACGGCGGAAGCGGCGCTCGGGCTCATCGCGGCCCGGGGGGGCGATGCCGACAGGGCGGCGCTCGGCGATGCGGTCGCCTTCATGCTGCGCTGCCAGAACCGCGACGGCGGCTTCGGCAGTTATGAGGCGCGGCGTTCGGCTTTCGGCCTGGAATGGCTGAATCCGGCCGAGATGTTCGGCGATTCGATGACGGAGCATTCCTTTGTGGAATGCACGGCGTCCTGCCTCGCCGCGCTTGCCGCGTGCAGGGAGCGGTTTCCCGGGATCGCGGACGGCGCGGCGGACGCCGTCTCCCGGGCCGATGCCTGGTTGCGCCGGACCCAGGCGATGGACGGCTCCTGGCGCGGCGTATGGGGCGTCCAGTTCATTTACGGCACCCTGTTCGGCATCAGGGGCCTGCTTGCCGCCGGGGCCCGCCCCGGCGACCCGGCGCTGCGCTCGGCCTGCCGCTGGCTGCTGGAACGCCAGCGGGAAGACGGAGGATGGGGCGAGCACCACAGCGGCTGCCTGACCGGCCGCTATGTCCCGCACGGGGAGAGCCAGGCCATCCAGACCGCGTGGGCCCTGATCGCGCTCCTCGAAGCGGGCGACTCCGACTGGGCCGCGATGTCGCGCGGCGCCCGGTTCCTGCTCGACACGCAGGACGCCGAAGGGGGGTGGCCCAAACAGGACATGGCCGGCGTGTTCTTCCGGACGGCGCTGCTGGATTACGTGCTCTACCGGCAGTATTTCCCGCTGCACGCGCTCGGCCTCTATGAGCGCCGCCGCCGGAACCGGTTGAACTTCGCCGCCCCCGCTGCCTGCACCGGCGCGTCGGCGCCGCCGCTGCCGGAAGCGGCTTCCGCCCGTTCCCTGTCCTGA
>p16x33bins.2:k141_288253:26643-32515
TCAGCCCGCTGCCGCGGCGGCGGCGGGCGGCTTCACGGCGGGCTGCCGGGCGAGCCGCCGCCGCTCGTAGAGGCCGAGCGCGTGCAGGGGGAAGTACTGCCGATACAGGACGTAGTCTAGGAGCGCAGTGCGGAAAAACACGCCGGCCATGTCCTGCCGGGGCCATGTTCCATCGACGCTTTGGGTGTCAGTCAAAAACTGGGCGCCACGGGAAATCGCCGTCCAGTTGGGGTCGCCCGCTTCCAGGAGCGCGATCAGCGCCCACGCCGTATGGATGACTTGGCTTTCCTCGTGCGCGACGTAACGGCCAGCCACGCATCCGCTGTGGTGCTCACCCCATCCCCCGTCGCTGTGCTGGCGGTCCAGCAGCCATTGACAGGCCAAGCGCACCGCGGGGTCGCTTAGGCTGGCTTCGGCGGCAATCAGACCCTTGATGCCGAAGTAAGTGCCGTATATGAACTGCACACCCCAGGCGCCGCGCCAGGAGCCATCGCTGGCTTGTGTTCGGCGCAGCCAGGCGTTGGCCCTTGCAATGGCGCCCGTCGTCGCCTGGTCCACGACCTCGGGAAAGTGCGCTTTGCAGGCGGCAAGCGCCGCAAGGCAGGAGGCGGTGCACTCGACGTAGGAGTGTTCGGTCATCGAATCAGCAAACATCTCGGCGGGATTGAGCCACTCCAGGCTCACTCGGGAGCGTTTCGATTCGTAGCTCCCAAAGCCGCCGTTCGCGTTCTGGCTCCGCAGCATGAACTGAACCGCATCGCGCAGTGCGCCACTGTCCGCCCCCTCAGGGTTGGCCGAGACGATTCCGAGCACGGCCTCCGCCGTGCAGTCCGACACCGGCCAACCATGCCAGGCGCCGGGGAAGCACCAGCCGCCCTTGGGGTCGGCCCGATAGGCTTCGCGAAAGCCGGCGAAGCGGTCGGTGATCTGTTGGCGGCGCAGGAAGCCGGCACCCCGTCGGAGCGCTTCCTGCACACCGGCAATGTTAGGCGCCGTTGCCAACGCCTGCAGGGCGAACCCCGTATCCCAAGTGACGCTTCGGGCCCCCGTGACCCGAGTGCCTTGCGCCTCGTCCTCCCAGATCCAACCTTCAAGCTGCGCCAGCGCGGCATCGCAATCGGCGTCATTCGGGTCACGCAGCCATAGGGCCAGGATGTTGAGGAAGCCGCTGACCGGCGAAATGCTCGCGTGGTTGGAATGGCGCAGCTCCCATCGAATGTGCCGGATGAGCGCCTCGACGCAACGTCCGCGCAGTCCCTTCGGGCCGACTCGCTCGAAGGCGCGCGCCATTCCGTATCCGGCCCGCAGCCACATGCTGGGCCGGGCGTAGAGGTCGCCGTCCCGCAAGCGGTTGCGGCTGGCGGGGAAATTGACGTTGGCAAACCCGTCTGGAAACAGTTCTCCCCGCAACGCGGCGATCAGCGGCGTAACGGGCACCTGGAAGCGACTCGAATAGACCGCCGCCATCGCCGCGTAGATGAGGCGAGTGTGGCAGTACCAGTTCGAAGGATGCAGCGGCAGCCAGCGCGGCAGGCGCCACAGTTCCGGCACAACGGGATTCACCCCCCGCCAGTCCCAGAGATTGAGCAGCGCCAGCCAGAACTTTCCCCAGCTTGGTATGGACGATACGCGCTCGGCCCGGATGAATCGCCCGGCCCGTTGGATGAGCGCGTCGTCCGGCTCAACGCCGAGCAGTCTCGCGGCAACGTAAACCAAGGTGGTGACGAAGAGGTAGGGCGATGAGTGCGCGTGCAAACCCCAAACGCCGCCTTCCAGCTGGGTCCGTTCGAACTGGCGCAGCACCAGCCGGCGCCGCTCCGCTGGGAATGGCCGGTCGATGATGTGGTGCAACAGGACGTATTGCGCGGTGAGCATGGGGCACCAAACCATTTCGCCTTCCCAAGCCCCGTCCGCGTCCTGTAGAGACAGCAGGCGTTGGGTTGCCCGCTGCAGGGTGGTGTCCGCAGCGACTGCCGCACCGTCAGAAGGGCGCGACGGCCGGGGATCGGGAACTTGCGATGGCATGGTGGTCAGAAACGCTCGGGCCAGATTGTCTTGAGCCCGCTGGGCCCGTTCATTGCTCGCGTCGGCCCTGTTGCGCAATTCCCGAACGCCGCGCAGAAAATGCCCGACGCGCACCGCCAGGGACCGAACGATGTCGCGGGCTTGGTGCCACGCAATGGCGTGGTAGGACCGCAAGATCGTCCCAACAACGGTCCGGACGACGATCGTGTAGAACGTGAGACCCAGCCTCGAGAGTGAGGTGTCTTCACAAGCGAGCAGGTTCATGGCCTGGTCCCGGAGCTTGGGATTGGCCCGCCAGTTGCGGTAAATCGTTTGCCTGAGCGCCGACGCTTCCATCCGGTGATCGGCGAAGACCTCGTACAAGCCCATGGCAAGGATCTCGGGAGCGCGGATTTCCAGCGAACGCTGGGCAACGAACTCGTCAAAGCTCCCTGCGTCAGCCAGCGTGAGCGCATCGCCGAAACCTAGGGTCATGCCCACCGCGGTCAGCGGGTGGTAGTGCCCCGCCGCGTCGCCAATAAGGACTCGACGCGAGTTCCCGTAGGTCAACCGAGGTCTCAGTTCGTTGGCAGCGGCTTGGTACTTCCCCTCCCGCAGGGCTTCAACAAACCCGGAACGAACCGACTCGGGGATCAGGCTGGCGTAGGACTCCGAGAGCATGCTCACCCGGTCTCGAGGATTCCAGTGGTTCAATGGGACGTCGGCGATGATGCGGACGCGGTGCGCGCCTAGGCGAAACATGAAAATCGGCCCTGGCCCGCCCAGCACCACGTGCCCGTATCCCTCGTAGGGCAGGGTCGCCCCTTCCGCCACAAGGCCGACCATCCGGGAACAGGTCATGCGCTTGGTGTTCAGGCCCAGCGACTGACGGACGACCGAGGCGCGGCCGTCGGCACCGACAATCCGTGCGGCCGGCAAGGATTGCATGGTGCCATTCAACGCAAATGTAAGCTGGCCGTCTTCGACTGACCGCACCCGTGCGCCTAGGTAGAAGTCCACTCCGGATTCGTTCTCGACCGCGGCGTGCAGCTTCGAGATGAGCGCCTCATGCTCGTAGGCCAAACCGAGGGTTCCGTCCGGATAAGGGAGCACGATCGGTTCCGAATGATCTTCCGGAAACACAACGAATCCCTTGCCCATGTTGTCGTTGGGCCGGGCGTCGAAGTCGATCTCGAGATTGCGCAACATGCGCAGGGCGGTTGGGTGGAGCCACTCGCCGGCCAATCGACGAGCCCCCTTGGGATTGGCTTCGAGCAGAGCGACCCGGGCGCCCTTGCGGGCGTGGGCGAGTGCGCAAACGCTGCCCACCGGACCGGCGCCGACGACGGCGATGTCGTAGCGCGCCTGCACTAGGGCGGCGCCGTTCAACGAAAAACGCTCGCTTGCGAGCGACGGCGGTAACGGATCCGGCACGGCGTGCGAGGCCCGGTCACCCAGCTGCCGTAGTTCGGCCCGGGAAATGCGCTGTCGAGGGAAAAGTCGAACCGTTCCGATAGCACCGTCCAGATGGCCTTGATTTGCATGATGGCGAAGTGCTTGCCCATACACCGGTGCCGTCCGCCGCCAAAACCGATCAAGGCATACTGGTGCTGTTTTTCTTCGGAGTCGGGCCCAGCGAAACGATCCGGGAGGAATCGCTCGGGGTCGGCGAACACCTCGGGCAGCCGGTGGGAGACCGCCGGCGACACCATCGCCAAGGTGCCGGCGGGCACTAGGCAGTCCCGGTACTGCAGGGGCCTGAGCACCTTGCGGATGAGCAGGATCAGCGGCGGGTGCAGCCGCTCGCACTCACGCACGGCGTTTTCCAACTGCGGTTGCTGCTTTAGGCCCGCGAAGCTCATGGCGCCCACTTCGCCGTACGCCGACCGCACCTCCTCCCGAACTCGTTCGAGGTAGGCGGTTGCCCTGAACAGCTCCAATCCGGTCCAAGTGGCGAGGACCGCGCTGGTGTGTTGGCCGGCGAACAACGCCGACAGCAGGATTCCGGTCACCTCATCGTCGGTCAGCGCCCGACCGTCCTTGTAGCGGGCTTGCATGAGCGTCTGCATGAAGTCGTGGGACTGCGCGCCGGAACGCCGCCGCTCCCGCATGATGCGGCTGAAGATGTCGGTGACTTTGCGCCGTGCCCGGTCGCGCTTTCGATGTGCCGGGATGGGCAGCCTGGGGAGAAAGAAACCCAGCGTGTTGATGCCGTATTGAAGGTCGTGATACGCCTGGGCGAAACCGGCGTCCACCTCATTCCTGACTTCCTCGCCGAGGAAGCAGCGGCTGGCGATATTGACCGTGAGTTGATTCATCGCCACCGGAAGATCCAGCTCCCCTTCCTCGTCCAGGGAGTCGGCGAACAGGTTCGACTCCTCGAACATGATGCGCGCGAACCTTTCCATCGCCGATTCGCGCAACGCCGGAAAAAGGAATCCGATTTGCTCGCTCATGAGTTCCGGTGAGACGTCGTAAGCCACGCCGCGGCCAAAGATCGGCACGGTGAACTGATAGACGGATTTGGCGTCCAGTTGATCGTCAGGCGCCTTGAAATAGGCGGTGTGGGCGTCGGGCCCGGCGAACAGAACGAATTTCTGGGGACCGAGCCGGAACCGGTAGAGGTCACCGAGTTCGCGCGAGCCGCGGGCCAGCATCGAGACCGGGTTCCTCTGGAACTCGCCTAGATGGCCGAGCAGCGGCCAGCCCCCAGACAGCTCCGGAACGGCGCTGGCCGCCTGCTCCGAACGCAGGGTTGCGGCTCCGTTGGATCCGTACGCCATCGCCGCCCTCAATAAATGTAAGGCAGCATCGAAAAACGCGCCCGCTGCCGGTACTGTTCCCAGAGTGCGCCGTACTTGGCGTGGCAGCGCCGGTCGTCGCGCCGGGACCGGTGCCACAGCAATCCCGTGAGCCAGAGGGGCAGCAGCCAAGGCACCCAGGACTCGAACCCGGTGGTCAGCATGAAGGCGACGTAGATGCAGATCTCGCCGGTGTAGTTGAGGTGGCGTCCGATGCCCCAAAATCCGGACACCAGGAGCCGCCCCCCGAGGGTCTCGGCAGGTCGCCCCCAGATGGTGATGTTGGGATTCTGCCTGAAGCGGTGCTTCTGCTCGTTAGCGCCCCGGAACAGCCAGAAGCCGAACGCAAACAACGCCGCCAGCAGGGCGGCGGCGGTGGGTGAAAGCGTATCCGGGGCGTGAACCAGCCACCAGCCGGCGATGCAATAGAAGAACGGCACGAGCACGAAGTTCCCCCATGTGAGCATCCACCCGAAACGCTCGCTGACGATGTCCCACGTGTGGATCATTCCGTATTCGAACTGGAAGTAGTTGAGCACGTAGAGGAAGGTGAAAATCTGGTAGAGCGTCATCGCCAACGTCAGCTCGCCGTAGGTTTCGTATTGGACGGCGGCAAACGACAGGTTGAACAGCGCCAGGCCAATGAGGGATGGACGGTAGCTGTAGAACTTCAAATCCATGCCGAGCCAAGTGGGGTTGAGGGTCCGGCCGAAGAAGAAGCCGCGCCAGAATCCCGCTGGCGCGCCTTGGGCGCCGGCGCCTTGCCAATAGAGCCAACCGGAGAGCGCGAAGGCGAATACGTTGGCCACGACCAACAGGGGGACGAAGTACGCATGCAGCACGGACAGGGAGAACCAACCCGCAAACTGGGCGAGGCCGGCTGCGGCCAAGGTGGCGAGGAACAGGGCGAGGCCGTTGAGCTTGCAGGTGCGCGACGCGTTGTCGCCATCGGTCAATTCAAACCGCCGTCCGGGCAGCACCAGGGAGCCGATGAACAGCACGGCGACGAACGCCAGCAGCATGGCCGCCGCCCCGAGGAGAGCGCCAGCGGACAGCGGGGACAGCAT
>p16x33bins.5:k141_927739:66062-71967
ATGCCGGGACCTGAGCGGAATTTCCTGTTATCCGCACTGTCGGGCGGCACCCTCCTTGAGGCGGTGGTCATGGTATTGGTGTTTGTCGGTGCGTTGTTTCTGGGTTCGATGCTCCTGCCCGGACGGCGGGTGACGGGACCGGACGTCGAAGGCCCTTCACCTACCTACACGCTCAACGGCCTCGCCCTGTTCCTGATGACCATGATTGTCGCCGGTCTTGCCCAAGTCTCCGGCTGGGTTTCTCTTTCAGTGCTGCATACGCACTTTGCCGCTTTATTCGTGGTGGCCAACGGGTTCGCATTCGCGCTCTCCGGCTGGCTGTATCGGCAGGGAGCCAAAGCCCGGGATGCGCCCGCGGGACCGTGGCGGGGGTTTTTCTTTGGAGTGGAGTTCAATCCATCCTGGTTCGGGGTGGATTTGAAGCTCTTCAGTTACCGTCCTTCCCTCATTGGCCTGGCGTTGCTCAACGCCTCGTTTGCCGTCGTGCAGTATGAAACCTACGGCGGGCTGACCTTGTCGATGGCGCTCTATCAGATCTTCACCTTCCTGTACGTGTTCAATTACTTCCAGTTCGAACATGGAATGATCCACACCTGGGATCTGGTCAGTGAGCGATTCGGATGGATGTTGATTTGGGGAGACTACGTGCTGGTGCCGTTTTTCTACTGCATCGCCGGCTGGTGGCTGATTCACTCATCGGAATCGCTGTCTCCTATCGCCGTGGCCGCGGTCGTCCTGTTGTTCGTCCTCGGCTTTTGGCTTTTCCGCGGTGCCAACGAGCAGAAGCACCGGTTTAAGCGTGATCCGGGCGTCAGGATTTGGGGGCAACCCGCCAGGTCCTTGGACGGCCGCCTGCTGGTTTCCGGATTCTGGGGTATTGGACGACATCTCAACTATACCGGCGAGATTTGCGTCTACCTTGCGTTTACCCTGACCACGGGATTCGCATCCTGGGTGCCCTACCTGCTACCCATGTGGCTGACGGGTTTGTTGTGGCATCGCTCGAGACGTGATGAGCACCGTTGCCACGCCAAGTATGGGAAGCTGTGGGGCCGGTATACACAACAGGTGCGTTTTTCGATGCTGCCGTTTGTCTATTGAGGAGGGCAAGGGTGGAATATCGGTCTCACGGTGTGGCAACCTTGCGTTCGGCACAGCCGTCGCCGCCGGCGGCAAAAGCCATTCCCGAACTTGCGGGCGGGTGGCCGTTGATCGGTCATCTGTTGGCTTTTCTCAAGAATCCGATCTCGATGTTGAGCCGCGGCTGGCGCGAGCAGGGTGAACTCGTCCGGTTCCGGCTCGGTCCCCGCGAGTTTGTTCTCTTCACCGGACCCGAAGCTCACGACTGTTACTTCAGAGTGCCGGAGGATCAGCTAAGCGCCAAAGCCGTGTATCAGTTCACGGTCCCCATCTTCGGTCGTGGCGTGGCTTACGACGCCTCCCCTGAGATCATGGACGAGCAGCTTGGGTTTTTGTTTCCGGCCCTGCGCGAAGCCGCGATGCGCAGATATGCCCGTGTCATGTTCGAGGAGACGATGCAGTTGGTTGACGAACTCGGCGAGGAGGGGGTCATCGATCTCTCGCACGCACTGAACGAGCTTACCGTCAAAATCGCCAGTCGTTGTCTCATTGGAGAGGAAGTTCGGGAGCAAGTGGACTCGGGTTTCGCCGAGGCGTATCACGATCTGCAGAACGGCATCAACGTCCTGGGATTTTTTCTCCCCAGGCTGCCTATCCCGGCGCATCGGAGTCGAGACCGGGCCCGGTGCAAAATCGCCGAGATCTTTGGCCGGATCATGGCGGCACGCCGGCTTTCCGGTGATGCGCCCGATGATTTCTTGCAGGCGCTCATGCAGGCCCGCTACAAGGACGGCCGCGCTTTGAGTGACGACGAGATAACCGGGATCCTGCTGACGGCGTTGTTCGCGGGGCAACATACCAGTGCGGTGCTCGCAACATGGACCGGTCTGGAGTTGCTGAGGGCGCCCTCCTGCTTGGCGCAGATAAGAGACGAGATGCAGGACGTCTACCGCGAGACAGGAACCGTGAGCCTCGAAGGCCTCAAGAGCCAAGTGGCGCTGGAAAACGCCGTACGTGAGAACGAGCGGCTGCATCCGCCGTTGATCATCCTGATCCGCAAGGTGCTCAAACCCTTGCGTTACAGAGACCATATCGTGCCCGCCGGCACCCTGGCCGTGGTGTCGCCGGCGGTCGCTCACCGGTTGTCTCACGTGTTCGCCGACCCTGAGCGGTTTGCCCCGGAACGTTTTGCCTCCCCCGCATGCGAGCACAAACAACACCACTACGCCTTGATCGGTTTTGGCGGCGGCAAACACCGATGCATGGGGGAACATTTCGCGTACCTGCAAATCAAGGCGATCTGGACCGTGCTGCTTGACCGCTTCGACTTTCATCTCGACTCCGCGTTCCCTGCCCCGAATTACAGTAGCTGGGTGACGGGTCCCAAGACCCCATGCCGGCTCCGTTATCGCCGCCGCTCACAGCCGAGCGTATTCCGGTGAGCGACGCGACTTTCGGTCATTACGACGTCGTCATCGTCGGTGCGGGTCCGACAGGTAGCTTGTGTGCGCTCGCTCACGCACGGAAAGGCGTCCGGGTCGCTCTGCTCGAAGCCAATCCCAACGCTTCCAAACGAATGGCGGGCGAATGGTTGCATCCGCCTGCCGTCCGAATGTTGCACGACGTCGGGATCAGGCTCGACACACAGGCCCGCAGCACCACCGGCAAGGGATTCGTGGTGTTCCCGGAAGACCGCTCGGAGCCGATTGTCCTTCCTTATCGTGATGGGTTTCACGGTTTGGCGTGCGAGCATGCGACGATCGTTTCGAAGCTGCGTGAAGCGATCGCGCGCAATCCGAACGTCGACTATATTCCCCACGCGCGGGTACGTTCGGTCGAAGACGAGATGATCACCTTTAGCCGTAACGGCACAGCGGAAACCGTCAGTGCCGTGCGGATTGTGGGTGCCGACGGACGGGCCTCGGTCGTGCGTCGTTCGTTGGGTTTGTCGATAAAACCGAGGACCTGCTCGCGGATGGTGGGGGTCACGATAAGTGGGGTGGACTTGCCGCTGGAAGGTTATGGGCACGTGCTGTGTGGCGGGCCGGGTCCCATTCTCATGTATCGGCTGGGAGAGCAATGCGTCCGGGTCATTGTCGATGTCCCATCGGACGGCTGGACACCCGGAGACCGGATTGGCTTCCTGTCGGACTCGTATACCGGTTTGTTGCCGGAAACACTCAGATCTGCATTTGTGGAAGCGCTGCGGACCGGGCAATTTCACGCCGCGGCCAATGAACTGAGCCCTCGCGTCACGTACGGAAGCCCGCGTCGAGTGCTGATCGGCGATGCGGCCGGGCACTACCATCCCATGACGGCCGTGGGCATGACGCTCGGTTTCGGCGATGCGCTGACGCTGGCTGAGAGCAAGGACTTTCACGACTTCGTCTCGAAGCGTTTCCAGGCAACCCACACACCGGAGCTTCTCGCCATGGAGCTCTACGAGGTCTTTGCCGATCACCGGCCCGAGGCAGTGGCGATCAGACGTGCCATCTACCGGCATTGGAGGACAAGTGCCGCGTTCCGCAACCGAACCATGAGTTTGCTCGCCTGTGAAGACATATCGGTAATCCGTATGAGTTTCGCGGGTGGCGCGATGGTGTTCCGGGCGTTTGCCGGGATGATTCCGCGATCCTGCAACCGGTTCGCTTGGCGCTGGGCCCGCGACGTCGTTCATGCACTCACCGTTCGTCTCCTGTGGCTGCTGCGCGGCGTCATGCATCTACACAAGGCGAAAGGCGAGGGCGGAGAAAAAGGCGATCAAACGCGGGATATCTTGGCTCGCGCGCTTCTGGTCTCCATACCATCGGGCGTGGGTGACTCCCAGCACGTCCGCCCAAAGGAGGTGACTTCACCTGATGCCGGTCCGGCGTTGAGGAGCGCAAGTGCCCGCCTGTTGAAGCTCCAGGGTGAGGATGGCGCCTGGGAAGGCGAGATGGTGTGGTGTCCCATGCTCACCGCGCAATACGTGTTGTTGCATCACATTATGGGGCGGCGGCTCGACCCCGACCGGCGACGTCGTGTGCTGCGCTCCTTTGAGCACACACGTCTCGAAAGAGGCCTATGGAGTCTGCACGAGCACCCGCCACCCAACCTGTTTGTCACCACCCTGGTTTACGTCGCGGCAAGATTACTCGGTATTGAACGGGATGATCCGTTAATCGAGCCGGCCGGCCGATTCCTGCAGGCAGAAGAGGTTCTCGGTATCCCGAGTTGGGGGAAATTCTGGCTGGCACTCCTCAATCTCTACGACTGGCGCGGGGTCAACGCCATTCTCCCGGAACTGTGGGGCTTGCCGCGCCGGATACCGTTACATCCCTCAAATTGGTACTGCCATACCAGGCTCATCTACATGGCGATGGCGGCGATTTACCCGCACCGGTTTCAAACGCCCGTCACGTCCGTGATCGCATCGTTGCGAGAGGAACTGTTCCCCCAGGGGTTTGCCAACGTCGATTTTTCCGCGTCCCGCAATCGCTTGCGGGATGCGGACCTCTACGCGCGTCCCGGTACGTGGCTCCGAGCCGGATATGGATTGGCGCGGTTGTTTGAACGGTCCCACTCCACGCGCCTGCGCGCCCGGTTCCTGGACGCAATCATCAAGCAGATTAAATGGGAGCTGCAAACCACCAACTATACGAGCATCTCGCCGGTCAGCGGGTTTCTCAACATCCTGGCCTTATGGCTGCGTGATCCAAACGATGCCGACTGCCGTCAGGCGCTTAAGCAGTTGGATGGCTGGATTTGGGAGGACGAGGAGCGTGGCGCGCGAGTCACCGGCGCGAGAAGCAGTTCGTGGGATACCGGCTTCTCCCTGCAAGCCCTGGCAACGGTGCCCGAATTCGACGGGGCTCAATATGCTCTCCGACAAGGAGCCGGCTTCCTGTGCCGGGAACAGATCGGCACCAGCTTCGAAGGGTTCCGCGAGGCGTATCGGGCCGATCCTAAAGGCGGCTGGTGTTTCCCCGGGGGCTGGCACGGCTGGCCGGTGAGTGACTGCACCGCGGAAGCGGTGCTGGGGGTCCTTGCCGTCGACCCCAAGGCCATCAGCGAGACAGCGATCAGCGATGCGATTCAATTCATGCTGCGTAGCCAGAACCGCGATGGCGGTTTTGGCAGCTATGAGGCGCAACGCTCCGCGGTCGGCCTCGAGTGGTTGAATCCGGCCGAGATGTTTGGCGGCTCGATGACCGAGCATTCCTATGTCGAGTGCACCACGTCTTGCCTCGCGGCGCTCGCCGCTTGCCGGATGCACTTCCCGCACGTCACGAATCGGGCGGTGCCGGATGCGATCTTGAGGGCTGAAGCCTGGCTTCGACGGACCCAATCCAGCGATGGGTCGTGGCGCGGCGTCTGGGGCGTTCAGTTCATCTATGGCACCTTCTTCGGTGTCAGGGGGCTGGTTGCCGCCGGGGCCCGTCCCGTCGATCCGGCGTTGCGTTTGGCTTGCCGATGGCTGCTGGATCGTCAGCAGAAAGACGGGGGATGGGGCGAACACCACAGCGGGTGTTTGACCGGCCGATACGTTGCGCATGATGAAAGTCAGGTCATCCAAACCGCGTGGGCGTTGATTGCGCTCCTCGAGGCGGGCGATTCGAATTGGGCCGCGATTTCGCAGGGCGCCCGGTTTTTGCTCAACACGCAGGACGCGGATGGAACATGGCCCAAGCAGGACATGGCCGGGGTCTTTTTTCGCACGGCGTTGTTGGATTACGTCCTGTATCGACAGTATTTCCCCTTGCACGCGCTCGGTCTCTACGAGCAGCGTCGCCGGGCCAGGCTGAACCTGTCGGGTCAAACAAAAACGGATAGGCTCCAGGGATGA
>p16x34bins.24:k141_677482:349042-354959
ATGGCTACGCCGGTGGCTGACTGGCCGACGAACCTGACCGCGCTCTCCGGCGGCACGCTGCTGGCCGCCGCCGCGATGCTCGCGGTGTTCCTGCTTGCCATGTTTCTCGGTTCGCTGATCCTGCCGGGACGCCGCATCGAAGGGCCGGAACTCGACGGGAAAACGATTACCTACAAGCTCAACGGTCTGGCGCTGTTCCTGCTGACGGCGGTCGTGGCCGCGCTCGCCCAGCTCCTTGGCTGGTTCTCGCTGTCGGCGCTGAATACCCACTTCCTTGCACTGTTCGTGGTGACGAACGTCTTTGCGTTCGCGTTCTCGGGCTGGCTGTACTGGCGGGGCGCCCGATCGCCTGGCGCGCCGCAGGGCTTCTGGAAGGCTTACTTCGTCGGCGCCGAACTGAATCCCGCCGTGCTCGGCGTGGACCTCAAGATGTTCAGCTACCGCCCCTCGCTCATCGGGCTTGCGCTCTTCAACGCGTCGTTCGCCGTGGCCCAGTACGAAGCCCACGGCGAACTGACGCTCGCGATGATGCTCTACCAGGTCTTCACGTTCCTGTACGTGCTCAACTACTTCCAGTTCGAAGGCGGCATGGTCCACACCTGGGACATCATCAGCGAGCGGTTCGGCTGGATGCTCGTCTGGGGCGACTACGTGCTCGTGCCGTTCTTCTACTGCATCGTCGGCTGGTGGCTCGTGGACGCGTCCGGGCCGCCGCTGAGCCCCGCTGCGGCCGTCGCGATCGTCGCGCTGTATGTGTTCGGCTTCTGGATGTTTCGCGGCGCCAACGGCCAGAAGCACCGCTTCAAGCGCAACCACGAAACCGCGATCTGGGGGAAGCCTGCAGAGACGCTCGACGGGCGCCTGCTCGTTTCCGGGTTCTGGGGGATCGGCCGGCACCTCAACTATACCGGCGAGATCTGCGTCTACCTCTCGTTCGCCCTGACGAGCGGGTTTGCCTCCTGGGCGCCCTATGTGCTGCCCGCGTGGCTTGCGGCCCTCCTGTCGCATCGCTCCCGGCGCGACGATCGCCGCTGCCAGGCCAAGTACGGGGAACTCTGGCGGCGCTACAAGAAGCGGGTCCCGTATTCGATGGTTCCGTTCGTCTACTGAGAGCAAGCTTGGCACGCCGGTCCGACACTGCAGCGACCCTGAGTTCGGCCGAACCCGCGGCGGCGGCGAAGCCGATTCCGGAACTCTCCGGCGGCTGGCCCCTGCTCGGCCACCTGCCCGAGTTTCAGCGGGATCCGGTCGCGATGCTGAGCCGCTGCTGGCGCGAACACGGCGAACTCGCCCGCTTCCGGCTCGGCCCCCGCGAGTTCGTTCTGTTCGCGGGCCTTGAAGCTCACGACTGCTACTTCCGGGCGCCCGAGGACCAGCTCGACGCCAGGGCCGTCTACCAGTTCACCGTGCCGATCTTCGGCCGCGGCGTGGCTTACGACGTCGCGCCCGAGATCATGGCCGAGCAGTTGGGCTTCCTGTATCCGGCGCTGCGCGAAGCCGCGATGCGCCGGTTCGCCCGCATCATGTTCGAGGAGGTCTCGCAGTTCGCCGACGCCCTGGGCGACGCCGGCGAAGTCGACCTGCCGACCGCGATGAACGAACTCACCGTCAATATCGCGAGCCGCTGCCTGCTCGGACAGGAAGTCCGCGACCAGGTGGATTCGGGGTTCGCCGCGGCCTATCACGACCTGCAGGAGGGCATCAACGCCCTGGGGTTCTTCCTGCCCAGACTGCCCACACCGGCGCACCGCAGGCGCGACCGCGCGCGGCGCAGGATCGCCGAGATACTCGGCGCGATCATGGGGGAACGCCGGCGCTCGGGAGCGGCTCCCGAGGACTTCATGCAGACCCTCATGCAGGCCCGCTACAAGGACGGCCGAAGGCTCGGCGACGACGAGATCACCGGCATCCTGCTGACCGTGTTGTTCGCAGGCCAGCACACCAGCGCCGTGCTCGCGAGCTGGATGGGCCTCGCGTTCGCCGGGGAACCCGGCTGCGTCGCAGGCGTCAGGGAGGAAATCGAGGCGGTCTACCGCGAATCGGGGACCATGGATCTCGCGAGCCTCAAGCGGCAACAGGCTCTCGAGCGCAGCGTGCGCGAATGCGAGCGCCTGCATCCACCGCTGATATTGCTGGTCCGCAAGGTGCTCAAGCCCCTGGATTACGCCGGCTACACGGTGCCGGTCGGTACGCTCGCCATGGTGTCGCCGGCCGTTTCTCACCGCCTGCCCCACGTATTTGCGGAGCCCGAGCGCTTCGACCCGGAGCGTTTCGCTCCCCCAGCCAGCGAGGACAAGCAGCACCACTACGCCCTGATCGGCTTCGGCGGCGGCAAACATCGCTGCATGGGCAAGAACTTCGCCATCCTGCAGCTCAAGGCCATTTGGACAGTATTGCTCGACCGCTTCGACTTCGAACTCGAGACCGCCGTTCCCGCCCCGAACTACGGTAGCTGGGTGACCGGTCCCAGGGCGCCCTGCCGGCTCCGCTACCGCCGCCGCTCGCAAACGGGCGTCTTCCGATGAGCGCCGCTTCGCTCCGCTATGACATCGCCATCGTCGGCGCAGGCCCGGTCGGCAGCGTCTGCGCGCTGGCCCACGCGCGCAAGGGCGCCCGCGTCGCCCTGCTCGAAGCCAATCCTAAGGCTGCCACGCGCCTGGCGGGGGAGTGGCTGCATCCGCCGGCGGCGAAGATGTTGCGCGACCTCGGGATCTCGTTCGCTGCGCCGGTCCACAGCAGCGCCGGTCAGGGTTTCGTGGTGTTCCCGGAAGACCGTTCCGAGCCCATAGTGCTTCCCTATCCGAACTCATCCCGCGCGCTGGTATGCGAGCATGACGCGCTCGTGGCGGGACTGCATGAAGCGATCGGGAACGAGCCGGCTATCGACTTCCACCTCAACGCACGCGTCACGGCAGTCGAAGACGAAAAGATCGTCTTCTCCCGCGACCGCCTCGATGAATCCCTGACGGCGGCCCGGATCGTCGGCGCCGACGGGCGGGCCTCGATCGTGCGCCGTTCCCTCGGCCTGCCGACGCAGCGGATGACCTGCTCGCGGATGGTCGGCGTATCGGTCGAAGGCGTGAACCTCGAGCCGCAGGGCTTCGGTCAGGTCGTGCTTGGCGGTCCGGGTCCGATTCTCGTCTATCCCCTCGGCGAGGACCGCGCCCGAGTCGTCGTCGATGTGCCGCTCGACCACTGGTCGCCCCGCGATCGGATCGGCCTGCTCGCCGACTCCTACGCCGCCTTTCTGCCGGAAGCACTGCGGCCCGGGTTCATCGCAACGCTCAGGGCCGGACGGTTTCATGCGGCAGCCAACGAGCTCAGGCCGCGCATCAGCTACGGGACTGCGCGGCGCGTGCTCATCGGCGATGCCGCCGGGCACTACCATCCCATGACGGCGGTCGGGATGACGCTGGGCTTCGAAGACGCTCTCATGCTGGCCGGGGGCAGGAATTTCAAGCAGTTCACCGCCAGGCGCTTTATGGCGATCCGCGCTCCGGAGCTTCTCGCCATGGGGCTCTACGAGGTCTTTGCCGATCATCGTTTCGAGTGCGTGGCGCTCAGGAACGCGATCTACCGCAACTGGCGGACGCATCGCGTGGTCCGCGACCGGACCATGCGGCTGCTCGCCTGTGAAGACACCTCGATCATTCACCTGGGGCTCGCGCTGTCCGCCACCGTGGTCCGGGCGATGGCCAGCTCCGTTCCGCGGTCGTTCGACCGTCTCGCCTGGCGCCGGGCCCGCGATGTCGTTTACTCGCTGGGTCGTCGTCTGCGCTGGCTCGTGCGCGGCTTGCAGAAGCTGCGCAAGGTCAAACGTCGCGGCGGAATGGAAGATCGGCAAGCCCGCCGCACGCTGAGCCGCGCGTTTCTGATCTCCATGCCATCGAACCCCGGCGCTTCCAGTCCGAACCGCCCGAAGGAAGCGGCGTCACCGGATGCGGGACCGGCATTGCGCAGCGCAAGCGCGCGCCTGCTGGCCCTGCAGGGCGAGGATGGCGCCTGGGAAGGCGAGATGGTCTGGTGCCCCATGCTGACCGCGCAATACGTGCTGCTGCACCACCTGATGGGGGAGCCGCTCGAACCCGGCCGGCGCAGGCGCGTGCTGCGCTCCTTCGAACATACCCGTCTTGCAGGCGGCGGCTGGGGAATGCACGAACACTCGCCGCCGCAGCTCTTCGTGACCACGCTGGTCTACGTCGCGGCGAGACTGCTCGGTGTCGAGCGGGACGATCCGCTGATCGAACGGGCCCTGCGCTTCCTGCAGGCCGAGGGCGTCGTCGCGATTCCGAGCTGGGGCAAGTTCTGGCTCGCGCTCCTCAATCTCTACGAGTGGCGCGGGGTCCACGCCATCCTGCCTGAACTGTGGAGCATGCCGCGCCGGGTCGCCCTGCACCCCTCGAACTGGTACTGCCATACGCGCCTCATCTACATGGCGATGGCGTCGATCTGGCCCCATCGGTTCCAGGCGCCCGTCACGCCCCTGATCGAATCCCTGCGGCAGGAGCTGTACCCGCAGGGTTTCGACAACGTCGATTTTTCCGCGGCCCGCAATCGCTTGCGGGAAGCCGACCTGTTCAGGCGGCCGGGCGTGTGGCTCAGAGCCGGCTACCGGCTTGCCCGTGTCATCGAACGATTTCACGGCAAACGCCTGCGCGCCCGCTGCCTGGAAGCGCTGCGCCGGCAGATCAGGTGGGAGCTGCGATCGACAAACCACGCGAGCATCTCTCCGGTCAGCGGTTTTCTCAACATCCTGGCCCTGTGGCTCGACGATCCGGACGACAGCGATTGCCGCCGGGCGTTCGCGAAGCTCGATGGCTGGCTCTGGGAGGACGAAGAGCTTGGCGCGCGAGTCACGGGAGCCCGAAGCAGTTCCTGGGATACCGGCTTCGCGCTGCAGGCGCTCGCCACGGCGTCCGAATGCGACGCGGCCAGCGAAGCTCGCGAGGCGCTGCGCCGCGGCGCGCACTTCCTCCGCCAGCAGCAGATCGGCACGAGCTTCGAGGGATTCCGCGAAGCGTTCCGGACCGACCCCGGGGGCGGCTGGTGTTTCCCCGGCGCATGGCACGGCTGGCCGGTGAGCGACTGTACCGCCGAAGCGGTGCTCGGGATCCTCGCCGCCGACGGACAGGCCGCCGACGCGGAAATGCTCGGCGATGCCGTGCGGTTCATGTTGCGCGGCCAGAACCGCAACGGCGGTTTCGGCAGCTACGAGGCGCGGCGCTCGAGGATCGGTCTGGAGTGGCTGAATCCCGCCGAGATGTTCGGCGAATCGATGACCGAGCATTCCTACGTCGAGTGCACGGCGTCGTGCATCGCGGCGCTCGCCGCCTGCCGCAGGCAGTTCCCGCAACTTGCGGACAGCGCCGTGACCGACGCCATGTCACGGGCCGCCGCGTGGCTGCGCCGCAGCCAGGCACGCGACGGCTCCTGGCGCGGCGTCTGGGGCGTGCAGTTCATCTATGGCACTTTCTTCGGTATCAGGGGGCTGGTCGCTGCCGGCGCCCATCCCGGCGACCCGGCCCTGCGCCTGGCCTGTCGCTGGCTGCTCGACCGCCAGCGCGAGGACGGAGGGTGGGGCGAACACCACAGCGGCTGCCTGACCGGTCGTTACGTCCCTCACACCGAGAGCCAGGTCATTCAGACCGCCTGGGCGCTGATCGCGCTGATCGAAGCGGGCGATTCGAACTGGACGGCGATTTCGCGCGGCGTGCGCTTTCTGATGGCGTCACAGGACAAGGACGGCACATGGCCCAAACAGGACATGGCCGGCGTGTTCTTCCGCACGGCGCTGCTCGACTACGTCCTGTACCGACAGTACTTCCCCCTGCATGCGCTCGGTCTCTACGAGCGACGGCGCCGGGCGCGGCTCGACCTGACGACACCCGTCGGCCGTTCCGCCGACGCGACCGGCTGA
>p16x34bins.31:k141_18952:1084-6992
[truncated: 292,038 more chars]
